# Supplementary material for: Characteristics of microRNAs in Skeletal Muscle of Intrauterine Growth-Restricted Pigs
Source: Genes (Basel). 2023 Jun 28;14(7):1372. doi: 10.3390/genes14071372 (PMC10379088; doi:10.3390/genes14071372)
Supplement: Supplementary file 1 [file genes-14-01372-s001.zip]

Archive with 6 entries (6 files):
- S/Figure S1.png
- S/S1 count reads.xlsx
- S/S2 primer sequences.xlsx
- S/S3 targetgenes.xlsx
- S/S4 GO KEGG.xlsx
- S/S5 RNA sample QC Report.xlsx
