# Supplementary material for: Characteristics of microRNAs in Skeletal Muscle of Intrauterine Growth-Restricted Pigs
Source: Genes (Basel). 2023 Jun 28;14(7):1372. doi: 10.3390/genes14071372 (PMC10379088; doi:10.3390/genes14071372)
Supplement: Supplementary file 1 [file genes-14-01372-s001.zip › S/S1 count reads.xlsx]

## Sheet: Sheet1
Column A: Mature_ID, The ID of mature miRNA annotated in miRBase22.
Column B: Mature_Acc, The accession number of mature miRNA from miRBase.
Column C: Mature_Seq, The sequence of mature miRNA.
Column D: Seed, Positions 2-8 of the mature miRNA.
Column E: Length, The length of mature miRNA.
Column F: Precursor_ID, The ID of precursor miRNA annotated in miRBase22.
Column G: Precursor_Acc, The accession number of precursor miRNA from miRBase.
Column H: Precursor_Seq, The sequence of precursor miRNA.
Column I: Precursor_Locus, The chromosome site of precursor miRNA.
Column J: Clustered_miRNAs, A group of microRNA precursors with an inter-microRNA distance of <10 kb on the same chromosome an inter-microRNA distance of <10 kb on the same genomic strand.
Column K: Promoter, The Fantom5 promoter of precursor miRNA (Only available for human and mouse).
Column L: Primary_microRNA, The primary transcript of miRNA annotated in fantom5 (Only available for human and mouse).
Column M~R: Count, The counts of reads.
Column S~X: CPM, The counts of per million mapped reads.
Annotation												Count						CPM
Mature_ID	Mature_Acc	Mature_Seq	Seed	Length	Precursor_ID	Precursor_Acc	Precursor_Seq	Precursor_Locus	Family_Acc	Family_ID	Clustered_miRNAs	1-1-muscle	1-3-muscle	1-9-muscle	3-2-muscle	3-4-muscle	3-7-muscle	1-1-muscle	1-3-muscle	1-9-muscle	3-2-muscle	3-4-muscle	3-7-muscle
ssc-miR-424-3p	MIMAT0013921	CAAAACGUGAGGCGCUGCUAU	AAAACGU	21	ssc-mir-424	MI0013135	UCCGAGGGGAUGCAGCAGCAAUUCAUGUUUUGAAGGGCUUUAAAUGGUUCAAAACGUGAGGCGCUGCUAUACCCCCUCGC	:-()	MIPF0000164	mir-322	424	16	16	12	5	23	11	2.17708	2.35987	1.75309	0.78558	2.99183	1.65443
ssc-miR-186-5p	MIMAT0002162	CAAAGAAUUCUCCUUUUGGGCUU	AAAGAAU	23	ssc-mir-186	MI0002456	UGCUUAUAACUUUCCAAAGAAUUCUCCUUUUGGGCUUUAUGAUUUUAUUUUAAGCCCAAAGGUGAAUUUUUUGGGAAGUUUG	chr6:131558966-131559047(+)	MIPF0000109	mir-186	186	150	105	328	151	425	396	20.4101	15.4866	47.9178	23.7245	55.2839	59.5594
ssc-miR-320	MIMAT0013878	AAAAGCUGGGUUGAGAGGGCGAA	AAAGCUG	23	ssc-mir-320	MI0013097	GCUCCCCUCCGCCUUCUCUUCCCGGUUCUUCCCGGAGUCGGGAAAAGCUGGGUUGAGAGGGCGAAAAAGGAAGAGGGGAC	chr14:6954934-6955013(-)	MIPF0000163	mir-320	320	420	246	421	238	460	260	57.1483	36.2829	61.5042	37.3936	59.8367	39.1047
ssc-miR-106a	MIMAT0002118	AAAAGUGCUUACAGUGCAGGUAGC	AAAGUGC	24	ssc-mir-106a	MI0002412	CCUUGGCCGUGUAAAAGUGCUUACAGUGCAGGUAGCUUUUUGAGAUCUACUGCAAUGCAAGCACUUCUUACAUUACCAUGG	chrX:126200183-126200263(-)	MIPF0000001	mir-17	106a,92a-2,19b-2,363-1,18b,20b-1	21	6	23	9	19	19	2.85741	0.88495	3.36009	1.41404	2.47151	2.85765
ssc-miR-17-5p	MIMAT0007755	CAAAGUGCUUACAGUGCAGGUAG	AAAGUGC	23	ssc-mir-17	MI0008214	GAAUAAUGUCAAAGUGCUUACAGUGCAGGUAGUGAUAAUGUGCAUCUACUGCAGUGAAGGCACUUGUAGCAUUAUGG	chr11:66610060-66610136(+)	MIPF0000001	mir-17	19a,20a,18a,17,92a-1,19b-1	149	114	284	118	196	410	20.274	16.814	41.4898	18.5397	25.4956	61.665
ssc-miR-20a-5p	MIMAT0002129	UAAAGUGCUUAUAGUGCAGGUA	AAAGUGC	22	ssc-mir-20a	MI0002423	GUAGCACUAAAGUGCUUAUAGUGCAGGUAGUGUUUAGUUAUCUACUGCAUUAUGAGCACUUAAAGUACUGC	chr11:66610513-66610583(+)	MIPF0000001	mir-17	19a,20a,18a,17,92a-1,19b-1	265	181	459	256	402	772	36.0578	26.696	67.0557	40.2217	52.292	116.111
ssc-miR-20b	MIMAT0025359	CAAAGUGCUCACAGUGCAGGUAG	AAAGUGC	23	ssc-mir-20b-1;ssc-mir-20b-2	MI0022124;MI0022125	CCGGCAGUACCAAAGUGCUCACAGUGCAGGUAGGUUUUGCAUUACUCUACUGUAGUGUGGGCACUUCCAGUACUCUUGGA;CCGGCAGUACCAAAGUGCUCACAGUGCAGGUAGGUUUUGCAUUACUCUACUGUAGUGUGGGCACUUCCAGUACUCUUGGA	chrX:126199775-126199854(-);:-()	MIPF0000001	mir-17	106a,92a-2,19b-2,363-1,18b,20b-1;20b-2	12	7	21	4	8	17	1.63281	1.03244	3.06791	0.628464	1.04064	2.55684
ssc-miR-10a-3p	MIMAT0022954	CAAAUUCGUAUCUAGGGGAAU	AAAUUCG	21	ssc-mir-10a	MI0013101	UCUGUAUAUACCCUGUAGAUCCGAAUUUGUGUAAGGAAUUUUGUGGUCACAAAUUCGUAUCUAGGGGAAUAUGUAGUUGA	chr12:24791267-24791346(-)	MIPF0000033	mir-10	10a	10	3	9	2	7	1	1.36067	0.442475	1.31482	0.314232	0.910558	0.150403
ssc-miR-7-3p	MIMAT0037317	CAACAAAUCACAGUCUGCCAUA	AACAAAU	22	ssc-mir-7-2	MI0002435	UGGAUGUUGGUCUAGUUCUGUGUGGAAGACUAGUGAUUUUGUUGUUUUUAGAUAACUAAAUCGACAACAAAUCACAGUCUGCCAUAUGGCACAGGCCAUGCCUCUACAG	chr10:35113341-35113449(+)	MIPF0000022	mir-7	7-2	9	8	16	6	16	8	1.22461	1.17993	2.33745	0.942696	2.08128	1.20322
ssc-miR-141	MIMAT0041605	UAACACUGUCUGGUAAAGAUG	AACACUG	21	ssc-mir-141	MI0033406	CCAUCUUCCAGCACAGUGUUGGAUGGUCUAAUAGUGAAGCUCCUAACACUGUCUGGUAAAGAUGG	chr5:66193719-66193783(-)	-	-	141	0	1	0	1	1	1	0	0.147492	0	0.157116	0.13008	0.150403
ssc-miR-21-3p	MIMAT0037322	CAACAGCAGUCGAUGGGCUGU	AACAGCA	21	ssc-mir-21	MI0002459	UGUACCACCUUGUCGGGUAGCUUAUCAGACUGAUGUUGACUGUUGAAUCUCAUGGCAACAGCAGUCGAUGGGCUGUCUGACAUUUUGGUAUC	chr12:37340385-37340476(+)	MIPF0000060	mir-21	21	1	0	1	3	0	0	0.136067	0	0.146091	0.471348	0	0
ssc-miR-132	MIMAT0025361	UAACAGUCUACAGCCAUGGUCG	AACAGUC	22	ssc-mir-132	MI0022129	CUCCAGGGCAACCGUGGCUUUCGAUUGUUACUGUGGGAACCGGAGGUAACAGUCUACAGCCAUGGUCGCCCCGCAGCA	chr12:50015722-50015799(-)	MIPF0000065	mir-132	132,212	6	2	2	1	6	0	0.816404	0.294983	0.292182	0.157116	0.780478	0
ssc-miR-2483	MIMAT0025390	AAACAUCUGGUUGGUUGAGAGA	AACAUCU	22	ssc-mir-2483	MI0022167	UGAAAAGUUCCGUCAACCAUCCAGCUGUUUGGGGUGAUGCAAACAAACAUCUGGUUGGUUGAGAGAAUUUUUUACU	chrX:117608201-117608276(-)	MIPF0001532	mir-2483	2483	0	1	4	0	1	1	0	0.147492	0.584363	0	0.13008	0.150403
ssc-miR-582-3p	MIMAT0025380	UAACCGGUUGAACAACUGAACC	AACCGGU	22	ssc-mir-582	MI0022154	CUCUUUGGUUACAGUUGUUCAACCAGUUACUAAUCUAACUAACUGUAACCGGUUGAACAACUGAACCCAAAGGGUGC	chr16:41335754-41335830(+)	MIPF0000417	mir-582	582	6	2	3	0	6	2	0.816404	0.294983	0.438272	0	0.780478	0.300805
ssc-miR-451	MIMAT0018382	AAACCGUUACCAUUACUGAGUU	AACCGUU	22	ssc-mir-451	MI0016623	GGGGGUGGCGAGCAAACCGUUACCAUUACUGAGUUUAGUAAUGGUAACGGUUCUCUUGCUGCACC	chr12:47177114-47177178(+)	MIPF0000148	mir-451	451,144	215	172	760	899	519	614	29.2545	25.3686	111.029	141.247	67.5114	92.3471
ssc-miR-490	MIMAT0025376	CAACCUGGAGGACUCCAUGCUG	AACCUGG	22	ssc-mir-490-2	MI0022151	CAUUGUUCGACACCAUGGAUCCCCAGGUGGGUCACGUUUCAAGAUACACCAACCUGGAGGACUCCAUGCUGUUGAGCUGUU	:-()	MIPF0000229	mir-490	490-2	0	0	1	0	3	3	0	0	0.146091	0	0.390239	0.451208
ssc-miR-490-3p	MIMAT0022960	CAACCUGGAGGACUCCAUGCUG	AACCUGG	22	ssc-mir-490-1	MI0015914	UUGUUCGACACCAUGGAUCCCCAGGUGGGUCACGUUUCAAGAUACACCAACCUGGAGGACUCCAUGCUGUUGAGCUGUU	chr18:13361980-13362058(-)	MIPF0000229	mir-490	490-1	0	0	1	0	3	3	0	0	0.146091	0	0.390239	0.451208
ssc-miR-191	MIMAT0013876	CAACGGAAUCCCAAAAGCAGCUG	AACGGAA	23	ssc-mir-191	MI0013095	ACAGCGGGCAACGGAAUCCCAAAAGCAGCUGUUGUCUCCAGAGCAUUCCAGCUGCACUUGGAUUUCGUUCCCUGCUCUCU	chr13:34898601-34898680(-)	MIPF0000194	mir-191	191,425	1425	1101	1378	1095	1727	1782	193.896	162.388	201.313	172.042	224.648	268.017
ssc-miR-708-3p	MIMAT0017383	CAACUAGACUGUGAGCUUCUAGA	AACUAGA	23	ssc-mir-708	MI0013154	CCCUCAAGGAGCUUACAAUCUAGCUGGGGGUGAAUGACUUGCACAUGAACGCAACUAGACUGUGAGCUUCUAGAGGGCAG	chr9:15120477-15120556(-)	MIPF0000397	mir-708	708	9	3	11	9	21	21	1.22461	0.442475	1.607	1.41404	2.73167	3.15845
ssc-miR-99a-3p	MIMAT0037365	CAAGCUCGCUUCUAUGGGUCU	AAGCUCG	21	ssc-mir-99a	MI0013114	CCAUUGGCAUAAACCCGUAGAUCCGAUCUUGUGGUGAAGUGGACCGCACAAGCUCGCUUCUAUGGGUCUGUGUCAGUGUG	chr13:191558610-191558689(+)	MIPF0000033	mir-10	let7c,99a	4	3	22	5	26	12	0.544269	0.442475	3.214	0.78558	3.38207	1.80483
ssc-miR-124a	MIMAT0002156	UAAGGCACGCGGUGAAUGCCA	AAGGCAC	21	ssc-mir-124a-1;ssc-mir-124a-2	MI0010680;MI0002450	UCAAGACCAGACUCUGCCCUCCGUGUUCACAGCGGACCUUGAUUUAAUGUCAUACAAUUAAGGCACGCGGUGAAUGCCAAGAGCGGAGCCUACGGCUGCACUUGA;AGGCCUCUCUCUCCGUGUUCACAGCGGACCUUGAUUUAAAUGUCCAUACAAUUAAGGCACGCGGUGAAUGCCAAGAAUGGGGCUG	chrUScaf3700:125788-125892(-);chr14:14443005-14443089(-)	MIPF0000021	mir-124	124a-1;124a-2	0	10	0	0	0	4	0	1.47492	0	0	0	0.60161
ssc-miR-18a	MIMAT0002161	UAAGGUGCAUCUAGUGCAGAUA	AAGGUGC	22	ssc-mir-18a	MI0002455	GUGCUUUUUGUUCUAAGGUGCAUCUAGUGCAGAUAGUGAAGUAGAUUAGCAUCUACUGCCCUAAGUGCUCCUUCUGGCAUAAGAAGUUAUGU	chr11:66610195-66610286(+)	MIPF0000001	mir-17	19a,20a,18a,17,92a-1,19b-1	2	2	3	3	4	3	0.272135	0.294983	0.438272	0.471348	0.520319	0.451208
ssc-miR-18b	MIMAT0020585	UAAGGUGCAUCUAGUGCAGUUAG	AAGGUGC	23	ssc-mir-18b	MI0017985	UCUCUUGUGUUAAGGUGCAUCUAGUGCAGUUAGUGAAGCAGCUUAGAAUCUACUGCCCUAAAUGCCCCUUCUGGCACAGGCUG	chrX:126200019-126200101(-)	MIPF0000001	mir-17	106a,92a-2,19b-2,363-1,18b,20b-1	0	0	0	0	1	0	0	0	0	0	0.13008	0
ssc-miR-224	MIMAT0002132	CAAGUCACUAGUGGUUCCGUUUA	AAGUCAC	23	ssc-mir-224	MI0002426	GGGCUUUCAAGUCACUAGUGGUUCCGUUUAGUAGAAGGUUUUGCAUUGUUUCAAAAUGGUGCCCUAGUGACUACAAAGCCC	chrX:140860060-140860140(-)	MIPF0000088	mir-224	224,452	0	2	1	4	0	0	0	0.294983	0.146091	0.628464	0	0
ssc-miR-148a-5p	MIMAT0022920	AAAGUUCUGAGACACUCCGACU	AAGUUCU	22	ssc-mir-148a	MI0002418	GAGGCAAAGUUCUGAGACACUCCGACUCUGAAUAUGAUAGAAGUCAGUGCACUACAGAACUUUGUCUC	chrUScaf1043:80923-80990(+)	MIPF0000056	mir-148	148a	12	14	81	18	38	18	1.63281	2.06488	11.8334	2.82809	4.94303	2.70725
ssc-miR-148b-5p	MIMAT0022955	GAAGUUCUGUUAUACACUCAGGC	AAGUUCU	23	ssc-mir-148b	MI0013118	AUUUGAGGUGAAGUUCUGUUAUACACUCAGGCUGUGGCUCUCUGAAAGUCAGUGCAUCACAGAACUUUGUCUCGAAAGCU	chr5:20388191-20388270(+)	MIPF0000056	mir-148	148b	5	5	14	8	12	15	0.680336	0.737458	2.04527	1.25693	1.56096	2.25604
ssc-miR-200b	MIMAT0041606	UAAUACUGCCUGGUAAUGAUGAC	AAUACUG	23	ssc-mir-200b	MI0033407	CCGCCAUCUUACUGGGCAGCAUUGGAUGGUGUCUGGUCUCUAAUACUGCCUGGUAAUGAUGACGG	chr6:58064306-58064370(+)	-	-	200b	4	6	6	7	18	9	0.544269	0.88495	0.876545	1.09981	2.34143	1.35362
ssc-miR-500-5p	MIMAT0037369	UAAUCCUUGCUACCUGGGUGAGA	AAUCCUU	23	ssc-mir-500	MI0013166	CCCCUCUCUAAUCCUUGCUACCUGGGUGAGAGUGCUGUGUGAAUGCAAUGCACCUGGGCAAGGAUUCUGAGAGUGAGAGC	chrX:48637994-48638073(+)	MIPF0000139	mir-500	532,500,362,660	63	20	94	25	66	29	8.57224	2.94983	13.7325	3.9279	8.58526	4.36167
ssc-miR-216	MIMAT0002130	UAAUCUCAGCUGGCAACUGUGAG	AAUCUCA	23	ssc-mir-216-1;ssc-mir-216-2	MI0002424;MI0022141	GAUGGCUGUGAGUUGGCUUAAUCUCAGCUGGCAACUGUGAGAUGUUCAUACAAUCCCCCACAGUGGUCUCUGGGAUUAUGCUAAACAGAGCAAUUUCCUUGCCCU;UGAGUUGGCUUAAUCUCAGCUGGCAACUGUGAGAUGUUCAUACAAUCCCCCACAGUGGUCUCUGGGAUUAUGCUAAACAGAG	chr3:90058975-90059079(+);:-()	MIPF0000054	mir-216	216-1,217-1;216-2	0	0	0	0	0	1	0	0	0	0	0	0.150403
ssc-miR-365-3p	MIMAT0013904	UAAUGCCCCUAAAAAUCCUUAU	AAUGCCC	22	ssc-mir-365-1;ssc-mir-365-2	MI0013121;MI0013120	CGCAGGGAAAAUGAGGGACUUUUGGGGGCAGAUGUGUUUCCAUUCCACUAUCAUAAUGCCCCUAAAAAUCCUUAUUGCUC;AAAAAUGAGGGACUUUCAGGGGCAGCUGUGUUUUCUGACUCAGUCAUAAUGCCCCUAAAAAUCCUUAUUGUUCUUGCAGU	chr3:29976236-29976315(-);chr12:45152792-45152871(-)	MIPF0000061	mir-365	365-1;365-2	129	48	141	56	129	130	17.5527	7.0796	20.5988	8.7985	16.7803	19.5523
ssc-miR-10388	MIMAT0041600	CACAACUCUGGGAAGUACCAUUU	ACAACUC	23	ssc-mir-10388	MI0033401	CACAACUCUGGGAAGUACCAUUUAGAUAUGCUAUAUUGUGAAUGGUGCUCCAGGGUUGU	chrX:53138319-53138377(+)	-	-	10388	3	4	8	4	4	15	0.408202	0.589966	1.16873	0.628464	0.520319	2.25604
ssc-miR-101	MIMAT0010185	UACAGUACUGUGAUAACUGAA	ACAGUAC	21	ssc-mir-101-1;ssc-mir-101-2	MI0010678;MI0010679	GACUGAACUGUCCUUUUUCGGUUAUCAUGGUACCGAUGCUGUAUAUCUGAAAGGUACAGUACUGUGAUAACUGAAGAAUGGUGGUGCCAUC;GGCUGCCCUGGCUCAGUUAUCACAGUGCUGAUGCUGUCCAUUCUAAAGGUACAGUACUGUGAUAACUGAAGGAUGGCAGCC	chr1:242988419-242988509(-);chr6:135736115-135736195(+)	MIPF0000046	mir-101	101-1;101-2	2781	1734	3250	2998	6011	9546	378.403	255.75	474.795	471.034	781.909	1435.74
ssc-miR-199b-3p	MIMAT0007760	UACAGUAGUCUGCACAUUGGUU	ACAGUAG	22	ssc-mir-199b	MI0008219	CCGUCUACCCAGUGUUUAGACUAUCUGUUCAGGACUCCCAAAUUGUACAGUAGUCUGCACAUUGGUUAGGCUGG	chr1:302681826-302681899(-)	MIPF0000040	mir-199	199b,9822	3249	1864	9830	2553	9471	3305	442.083	274.924	1436.07	401.117	1231.98	497.08
ssc-miR-144	MIMAT0025364	UACAGUAUAGAUGAUGUAC	ACAGUAU	19	ssc-mir-144	MI0022132	GCCCUGGCUGGGAUAUCAUCAUAUACUGUAAGUUUGCGAUGAGACACUACAGUAUAGAUGAUGUACUAGUCCGGGU	chr12:47176953-47177028(+)	MIPF0000093	mir-144	451,144	9	9	17	16	14	29	1.22461	1.32742	2.48354	2.51386	1.82112	4.36167
ssc-miR-582-5p	MIMAT0037466	UACAGUUGUUCAACCAGUUACU	ACAGUUG	22	ssc-mir-582	MI0022154	CUCUUUGGUUACAGUUGUUCAACCAGUUACUAAUCUAACUAACUGUAACCGGUUGAACAACUGAACCCAAAGGGUGC	chr16:41335754-41335830(+)	MIPF0000417	mir-582	582	0	0	3	0	1	0	0	0	0.438272	0	0.13008	0
ssc-miR-499-3p	MIMAT0017373	AACAUCACAGCAAGUCUGUGCU	ACAUCAC	22	ssc-mir-499	MI0013096	UGGGCGGGCGGCCGUUAAGACUUGCAGUGAUGUUUAACUCCUCUCCACGUGAACAUCACAGCAAGUCUGUGCUGCUUCCC	chr17:43571146-43571225(+)	MIPF0000173	mir-499	499	0	0	1	0	1	0	0	0	0.146091	0	0.13008	0
ssc-miR-181a	MIMAT0010191	AACAUUCAACGCUGUCGGUGAGUU	ACAUUCA	24	ssc-mir-181a-1;ssc-mir-181a-2	MI0010686;MI0013106	GAGUUUAGAGGUUGCUUCAGUGAACAUUCAACGCUGUCGGUGAGUUUGGAAUUCAAAUCAAAACCAUCGACCGUUGAUUGUACCCUAUGGCCAACCAUCAGCUC;ACUCCAAGGAACAUUCAACGCUGUCGGUGAGUUUGGGAUUUGAAAAAACCACCGACCGUUGACUGUACCUUGGGGUUCUU	chr10:26427018-26427121(-);chr1:299322152-299322231(+)	MIPF0000007	mir-181	181a-1,181b-1;181b-2,181a-2	567	353	1020	518	1118	1055	77.1502	52.0645	149.013	81.3861	145.429	158.675
ssc-miR-181b	MIMAT0002126	AACAUUCAUUGCUGUCGGUGGGUU	ACAUUCA	24	ssc-mir-181b-1;ssc-mir-181b-2	MI0013107;MI0002420	GGUCACAAUCAACAUUCAUUGCUGUCGGUGGGUUGAACUGUGUAGACAAGCUCACUGAACAAUGAAUGCAACUGUGGCCC;AUGGCUGCACUCAACAUUCAUUGCUGUCGGUGGGUUUGAGUCUGAAUCAACUCACUGAUCAAUGAAUGCAAACUGCGGACCAAACA	chr10:26426857-26426936(-);chr1:299324014-299324099(+)	MIPF0000007	mir-181	181a-1,181b-1;181b-2,181a-2	155	73	234	76	240	100	21.0904	10.7669	34.1852	11.9408	31.2191	15.0403
ssc-miR-181c	MIMAT0002144	AACAUUCAACCUGUCGGUGAGU	ACAUUCA	22	ssc-mir-181c	MI0002438	CAAGGGUUUGGGGGAACAUUCAACCUGUCGGUGAGUUUGGGCAGCUCAGGCAAACCAUCGACCGUUGAGUGGACCCCGAGGCCUGGA	chr2:65553664-65553750(-)	MIPF0000007	mir-181	181c,181d	1	2	0	2	5	8	0.136067	0.294983	0	0.314232	0.650398	1.20322
ssc-miR-181d-5p	MIMAT0013888	AACAUUCAUUGUUGUCGGUGGGUU	ACAUUCA	24	ssc-mir-181d	MI0013108	UCACAAUCAACAUUCAUUGUUGUCGGUGGGUUGUGAGACGGAGGCCAGACCCACCGAGGGAUGAAUGUCACUGUGGCUGG	chr2:65553487-65553566(-)	MIPF0000007	mir-181	181c,181d	18	14	25	24	50	50	2.44921	2.06488	3.65227	3.77079	6.50398	7.52013
ssc-miR-140-3p	MIMAT0006786	UACCACAGGGUAGAACCACGGAC	ACCACAG	23	ssc-mir-140	MI0002437	CCUGCCAGUGGUUUUACCCUAUGGUAGGUUACGUCAUGCUGUUCUACCACAGGGUAGAACCACGGACAGG	chrUScaf726:107288-107357(+)	MIPF0000085	mir-140	140	2697	1686	1999	1516	2986	2996	366.973	248.671	292.035	238.188	388.418	450.606
ssc-miR-660	MIMAT0041612	UACCCAUUGCAUAUCGGAGUUG	ACCCAUU	22	ssc-mir-660	MI0033413	CUCCCAUACCCAUUGCAUAUCGGAGUUGUGAAUUCUCAAAGCACCUCCUAUGUGCAUGGUUUACAGGAG	chrX:48640821-48640889(+)	-	-	532,500,362,660	46	22	71	36	68	60	6.2591	3.24482	10.3724	5.65618	8.84542	9.02415
ssc-miR-100	MIMAT0013911	AACCCGUAGAUCCGAACUUGUG	ACCCGUA	22	ssc-mir-100	MI0013128	AGGCCUGUUGCCACAAACCCGUAGAUCCGAACUUGUGCUGAUAGUGCACACAAGCUUGUGUCUAUAGGUAUGUGUCUGUG	chr9:54383382-54383461(-)	MIPF0000033	mir-10	let7a-1,100	1281	1050	3666	1351	4448	1913	174.302	154.866	535.569	212.264	578.594	287.72
ssc-miR-99a-5p	MIMAT0013896	AACCCGUAGAUCCGAUCUUGUG	ACCCGUA	22	ssc-mir-99a	MI0013114	CCAUUGGCAUAAACCCGUAGAUCCGAUCUUGUGGUGAAGUGGACCGCACAAGCUCGCUUCUAUGGGUCUGUGUCAGUGUG	chr13:191558610-191558689(+)	MIPF0000033	mir-10	let7c,99a	11273	7560	19223	9061	17304	13512	1533.89	1115.04	2808.3	1423.63	2250.9	2032.24
ssc-miR-99b	MIMAT0006018	CACCCGUAGAACCGACCUUGCG	ACCCGUA	22	ssc-mir-99b	MI0007077	GGCACCCACCCGUAGAACCGACCUUGCGGGGCCUUCGCCGCACACAAGCUCGUGUCUGUGGGUCCGUGUC	chr6:51858217-51858286(+)	MIPF0000033	mir-10	99b,let7e,125a	165	150	386	233	420	286	22.4511	22.1237	56.391	36.608	54.6335	43.0151
ssc-miR-10a-5p	MIMAT0013884	UACCCUGUAGAUCCGAAUUUGU	ACCCUGU	22	ssc-mir-10a	MI0013101	UCUGUAUAUACCCUGUAGAUCCGAAUUUGUGUAAGGAAUUUUGUGGUCACAAAUUCGUAUCUAGGGGAAUAUGUAGUUGA	chr12:24791267-24791346(-)	MIPF0000033	mir-10	10a	1013	530	1316	678	1558	1338	137.836	78.1706	192.255	106.525	202.664	201.239
ssc-miR-10b	MIMAT0013885	UACCCUGUAGAACCGAAUUUGU	ACCCUGU	22	ssc-mir-10b	MI0013102	GUCUAUAUAUACCCUGUAGAACCGAAUUUGUGUGGUAUCCACAUAGUCACAGAUUCGAUUCUAGGGGAAUAUAUGGUCGA	chr15:91419021-91419100(+)	MIPF0000033	mir-10	10b	35694	19057	25818	17241	28091	43354	4856.79	2810.75	3771.77	2708.84	3654.07	6520.55
ssc-miR-574-3p	MIMAT0013951	CACGCUCAUGCACACACCCACA	ACGCUCA	22	ssc-mir-574	MI0013161	UGGGUGCGGGCGUGUGAGUGUGUGUGUGUGAGUGUGUGUCGCUCCGGGUCCACGCUCAUGCACACACCCACACGCCCGCA	chr8:31672459-31672538(+)	MIPF0000419	mir-574	574	53	28	88	27	98	13	7.21157	4.12977	12.856	4.24213	12.7478	1.95523
ssc-miR-4332	MIMAT0017962	CACGGCCGCCGCCGGGCGCC	ACGGCCG	20	ssc-mir-4332	MI0015917	CGGCGGGGGGUGUCGCGGGGGUGGGCGGGCUGGGGCCGGGGGUGGGGCCGGCGGGGGCACGACCCCCGGUCGGCGUCCACGGCCGCCGCCGGGCGCCUUUCCACCGC	:-()	-	-	4332	2	1	29	3	3	4	0.272135	0.147492	4.23663	0.471348	0.390239	0.60161
ssc-miR-1277	MIMAT0013935	UACGUAGAUAUAUAUGUAUUUU	ACGUAGA	22	ssc-mir-1277	MI0013146	UAGCCUCCCAAAUAUAUAUAUAUAUGUACGUAUGUGUAUAUGAAUGUAUACGUAGAUAUAUAUGUAUUUUUGGUGGGUUU	:-()	MIPF0001937	mir-1277	1277	0	0	1	1	0	0	0	0	0.146091	0.157116	0	0
ssc-miR-28-3p	MIMAT0015211	CACUAGAUUGUGAGCUCCUGGA	ACUAGAU	22	ssc-mir-28	MI0002430	GGUCCUUGCCCUCAAGGAGCUCACAGUCUAUUGAGUUGCCUUUCUGUCUUCCCCACUAGAUUGUGAGCUCCUGGAGGGCAGGCACU	chrUScaf832:169149-169234(+)	MIPF0000057	mir-28	28	253	157	331	193	474	298	34.425	23.1562	48.356	30.3234	61.6578	44.8199
ssc-miR-217	MIMAT0002131	UACUGCAUCAGGAACUGAUUGGAU	ACUGCAU	24	ssc-mir-217-1;ssc-mir-217-2	MI0002425;MI0022142	AUAAUUAUUACAGAGUUUUUGAUGUCGCAGAUACUGCAUCAGGAACUGAUUGGAUAAGAAUUGGUCACCAUCAGUUCUUAAUGCAUUGCCUUCAGCAUCUAAACAAG;AUGUCGCAGAUACUGCAUCAGGAACUGAUUGGAUAAGAAUUGGUCACCAUCAGUUCUUAAUGCAUUGCCUUCAGCAUC	chr3:90065707-90065813(+);:-()	MIPF0000077	mir-217	216-1,217-1;217-2	1	0	2	3	11	3	0.136067	0	0.292182	0.471348	1.43088	0.451208
ssc-miR-193a-3p	MIMAT0013895	AACUGGCCUACAAAGUCCCAGU	ACUGGCC	22	ssc-mir-193a	MI0013113	GCGGGAGCUGAGGGCUGGGUCUUUGCGGGCGAGAUGAGGGUGUUGGUUCAACUGGCCUACAAAGUCCCAGUCCUCGGCCC	chr12:45165038-45165117(-)	MIPF0000082	mir-193	193a	1	0	3	0	1	0	0.136067	0	0.438272	0	0.13008	0
ssc-miR-452	MIMAT0025374	AACUGUUUGCAGAGGAAACUGA	ACUGUUU	22	ssc-mir-452	MI0022149	AAGCACUUACAACUGUUUGCAGAGGAAACUGAGACUUUGUAACUACAUCUCAGUCUCAACUGCAAAGAAGUAAGUGCUUA	chrX:140861113-140861192(-)	MIPF0000287	mir-452	224,452	5	2	20	10	11	1	0.680336	0.294983	2.92182	1.57116	1.43088	0.150403
ssc-miR-6529	MIMAT0041611	GAGAGAUCAGAGGCGCAGAGU	AGAGAUC	21	ssc-mir-6529	MI0033412	ACCUGUUCUCUUGAGAGAUCAGAGGCGCAGAGUGCGUCAAUGUCAGUGAAGCCUGUGCCUUUUACCUCUUUAAGAGCGCACGGU	chr13:149441289-149441372(+)	-	-	6529	109	50	71	46	63	44	14.8313	7.37458	10.3724	7.22734	8.19502	6.61771
ssc-miR-29b	MIMAT0002137	UAGCACCAUUUGAAAUCAGUGUU	AGCACCA	23	ssc-mir-29b-1;ssc-mir-29b-2	MI0002431;MI0022126	CUUCAGGAAGCUGGUUUCAUAUGGUGGUUUAGAUUUAAAAAGUGAUUGUCUAGCACCAUUUGAAAUCAGUGUUCUUGGGGG;CUUCUGGAAGCUGGUUUCACAUGGUGGCUUAGAUUUUUCCAUCUUUGUAUCUAGCACCAUUUGAAAUCAGUGUUUUAGGAGUAA	chr18:19034822-19034902(+);chr9:148552438-148552521(+)	MIPF0000009	mir-29	29b-1,29a;29c,29b-2	2	1	9	54	18	64	0.272135	0.147492	1.31482	8.48427	2.34143	9.62576
ssc-miR-29c	MIMAT0002166	UAGCACCAUUUGAAAUCGGUUA	AGCACCA	22	ssc-mir-29c	MI0002460	AUCUCUUACACAGGCUGACCGAUUUCUCCUGGUGUUCAGAGUCUGUUUUUGUCUAGCACCAUUUGAAAUCGGUUAUGAUGUAGGGGGA	chr9:148552997-148553084(+)	MIPF0000009	mir-29	29c,29b-2	1	0	5	17	9	20	0.136067	0	0.730454	2.67097	1.17072	3.00805
ssc-miR-15a	MIMAT0007753	UAGCAGCACAUAAUGGUUUGU	AGCAGCA	21	ssc-mir-15a	MI0008211	UUGGAGUAAAGUAGCAGCACAUAAUGGUUUGUGGAUUUUGAAAAGGUGCAGGCCAUAUUGUGCUGCCUCAAAAAUACAA	chrUScaf2048:70414-70492(+)	MIPF0000006	mir-15	15a,16-2	13	5	17	8	13	15	1.76887	0.737458	2.48354	1.25693	1.69104	2.25604
ssc-miR-15b	MIMAT0002125	UAGCAGCACAUCAUGGUUUACA	AGCAGCA	22	ssc-mir-15b	MI0002419	UUGAGGCCUUAAAGUACUGUAGCAGCACAUCAUGGUUUACAUACUACAAUCAAGAUGCGAAUCAUUAUUUGCUGCUCUAGAAAUUUAAGGAAAUUCAU	chr13:108388133-108388230(+)	MIPF0000006	mir-15	15b,16-1	10	1	8	6	15	19	1.36067	0.147492	1.16873	0.942696	1.9512	2.85765
ssc-miR-16	MIMAT0007754	UAGCAGCACGUAAAUAUUGGCG	AGCAGCA	22	ssc-mir-16-1;ssc-mir-16-2	MI0008213;MI0008212	UCCGCUCUAGCAGCACGUAAAUAUUGGCGUAGUAAAAUAAAUAUUAAACACCAAUAUUAUUGUGCUGCUUUAGCGUG;CAGUGCCUUAGCAGCACGUAAAUAUUGGCGUUAAGAUUCUAAAAUUAUCUCCAGUAUUAACUGUGCUGCUGAAGUAAGG	chr13:108388290-108388366(+);chrUScaf2048:70557-70635(+)	MIPF0000006	mir-15	15b,16-1;15a,16-2	77	51	141	89	205	141	10.4772	7.52207	20.5988	13.9833	26.6663	21.2068
ssc-miR-195	MIMAT0013928	UAGCAGCACAGAAAUAUUGGC	AGCAGCA	21	ssc-mir-195	MI0013141	CAGCCCCCCUGGCUCUAGCAGCACAGAAAUAUUGGCACCGGGCGGAGAGUCUGCCAGUAUUGGCUGUGCUGCCCCAGGCA	chr12:54717315-54717394(+)	MIPF0000006	mir-15	497,195	154	128	153	103	189	136	20.9544	18.8789	22.3519	16.183	24.5851	20.4547
ssc-miR-424-5p	MIMAT0013920	CAGCAGCAAUUCAUGUUUUGAA	AGCAGCA	22	ssc-mir-424	MI0013135	UCCGAGGGGAUGCAGCAGCAAUUCAUGUUUUGAAGGGCUUUAAAUGGUUCAAAACGUGAGGCGCUGCUAUACCCCCUCGC	:-()	MIPF0000164	mir-322	424	17	10	49	13	34	37	2.31314	1.47492	7.15845	2.04251	4.42271	5.56489
ssc-miR-497	MIMAT0013926	CAGCAGCACACUGUGGUUUGU	AGCAGCA	21	ssc-mir-497	MI0013139	CCCGCCCCAGCAGCACACUGUGGUUUGUACGGCACUGUGGCCACGUCCAAACCACACUGUGGUGUUAGAGCGAGGGUGGG	chr12:54717025-54717104(+)	MIPF0000231	mir-497	497,195	3	1	12	8	10	4	0.408202	0.147492	1.75309	1.25693	1.3008	0.60161
ssc-miR-503	MIMAT0010189	UAGCAGCGGGAACAGUACUGCAG	AGCAGCG	23	ssc-mir-503	MI0010684	GCCCCGCACUCAGCCGUGCCCUAGCAGCGGGAACAGUACUGCAGUGGGCGAUCGGUACUCUGGGGUAUUGUUUCUGCUGCCCGGGCAAGGCUGGGACUCCCGCCGGGGC	:-()	MIPF0000183	mir-503	503	116	48	69	19	51	28	15.7838	7.0796	10.0803	2.98521	6.63406	4.21127
ssc-miR-129a-3p	MIMAT0013959	AAGCCCUUACCCCAAAAAGCAU	AGCCCUU	22	ssc-mir-129a	MI0013169	CUUCGUGAAUCUUUUUGCGGUCUGGGCUUGCUGUACAUAACUCAAUAGCCGGAAGCCCUUACCCCAAAAAGCAUUCGCGG	chr2:20324630-20324709(-)	MIPF0000073	mir-129	129a	0	0	0	1	0	0	0	0	0	0.157116	0	0
ssc-miR-22-3p	MIMAT0015710	AAGCUGCCAGUUGAAGAACUGU	AGCUGCC	22	ssc-mir-22	MI0014770	GAGCCGCAGUAGUUCUUCAGUGGCAAGCUUUAUGUCCUGACCCAGCUAAAGCUGCCAGUUGAAGAACUGUUGCCCUCUGC	:-()	MIPF0000053	mir-22	22	329	285	522	281	486	749	44.7661	42.0351	76.2594	44.1496	63.2187	112.651
ssc-miR-21-5p	MIMAT0002165	UAGCUUAUCAGACUGAUGUUGA	AGCUUAU	22	ssc-mir-21	MI0002459	UGUACCACCUUGUCGGGUAGCUUAUCAGACUGAUGUUGACUGUUGAAUCUCAUGGCAACAGCAGUCGAUGGGCUGUCUGACAUUUUGGUAUC	chr12:37340385-37340476(+)	MIPF0000060	mir-21	21	4614	1802	7056	6048	11516	5129	627.814	265.78	1030.82	950.238	1498	771.414
ssc-miR-7138-3p	MIMAT0028152	GAGGACUGGCCUUGCAGGGUGC	AGGACUG	22	ssc-mir-7138	MI0023571	UCCCAGCAAGUGUCCAUCCAUCUCUGUGUCCAUAAGAGAGGACUGGCCUUGCAGGGUGC	chr2:82423677-82423735(-)	-	-	7138	1	0	1	0	0	0	0.136067	0	0.146091	0	0	0
ssc-miR-28-5p	MIMAT0002136	AAGGAGCUCACAGUCUAUUGAG	AGGAGCU	22	ssc-mir-28	MI0002430	GGUCCUUGCCCUCAAGGAGCUCACAGUCUAUUGAGUUGCCUUUCUGUCUUCCCCACUAGAUUGUGAGCUCCUGGAGGGCAGGCACU	chrUScaf832:169149-169234(+)	MIPF0000057	mir-28	28	43	22	66	39	61	77	5.85089	3.24482	9.64199	6.12753	7.93486	11.581
ssc-miR-708-5p	MIMAT0013945	AAGGAGCUUACAAUCUAGCUGGG	AGGAGCU	23	ssc-mir-708	MI0013154	CCCUCAAGGAGCUUACAAUCUAGCUGGGGGUGAAUGACUUGCACAUGAACGCAACUAGACUGUGAGCUUCUAGAGGGCAG	chr9:15120477-15120556(-)	MIPF0000397	mir-708	708	20	11	43	5	38	23	2.72135	1.62241	6.2819	0.78558	4.94303	3.45926
ssc-miR-664-5p	MIMAT0013906	CAGGCUAGGAGAAGUGAUUGGAU	AGGCUAG	23	ssc-mir-664	MI0013123	GAACAUUGAAACAGGCUAGGAGAAGUGAUUGGAUAGAAAAUGGUAUUCUAUUCAUUUAUCUCCCAGCCUACAAAAAGAAA	chr10:11890513-11890592(+)	MIPF0000300	mir-664	664	55	18	33	15	47	36	7.4837	2.65485	4.82099	2.35674	6.11375	5.41449
ssc-miR-365-5p	MIMAT0017376	GAGGGACUUUCAGGGGCAGCUGU	AGGGACU	23	ssc-mir-365-2	MI0013120	AAAAAUGAGGGACUUUCAGGGGCAGCUGUGUUUUCUGACUCAGUCAUAAUGCCCCUAAAAAUCCUUAUUGUUCUUGCAGU	chr12:45152792-45152871(-)	MIPF0000061	mir-365	365-2	1	0	4	0	0	0	0.136067	0	0.584363	0	0	0
ssc-miR-296-5p	MIMAT0017952	GAGGGCCCCCCCCAAUCCUGU	AGGGCCC	21	ssc-mir-296	MI0015906	GACCCUUCCGGAGGGCCCCCCCCAAUCCUGUUGUGCUGGAUUCAGAGGGUUGGGCGGAGGCUUUCCUGAAGGCUCUG	chr17:66288704-66288780(-)	MIPF0000159	mir-296	296	0	0	0	0	0	1	0	0	0	0	0	0.150403
ssc-miR-1839-5p	MIMAT0013952	AAGGUAGAUAGAACAGGUCUUG	AGGUAGA	22	ssc-mir-1839	MI0013162	CCUAAAUGAAAAGGUAGAUAGAACAGGUCUUGUUUGCAAGAUGAAUUCAAGACCUACUUUUCUACCAACAGCAAUUACAC	chr7:57683204-57683283(-)	MIPF0000702	mir-1839	1839	7	4	10	21	13	2	0.952471	0.589966	1.46091	3.29944	1.69104	0.300805
ssc-miR-196a	MIMAT0002163	UAGGUAGUUUCAUGUUGUUGGG	AGGUAGU	22	ssc-mir-196a-1;ssc-mir-196a-2	MI0022138;MI0002457	CUGAGUGAAUUAGGUAGUUUCAUGUUGUUGGGCCUGGAUUUCUGAACACAACGACAUUAAACCACCCGACUCACGGCAGU;UUGCUCAGCUGAUCUGUGGCUUAGGUAGUUUCAUGUUGUUGGGAUUGAGUUUUGAACUCGGCAACAAGAAACUGCCUGAGUUACAUCAGUCGGUUAUCGUCGAGGGC	chr12:24836774-24836853(+);chr5:19654956-19655062(-)	MIPF0000031	mir-196	196a-1;196a-2	31	5	26	8	20	22	4.21809	0.737458	3.79836	1.25693	2.60159	3.30886
ssc-miR-196b-5p	MIMAT0013923	UAGGUAGUUUCCUGUUGUUGGG	AGGUAGU	22	ssc-mir-196b-1;ssc-mir-196b-2	MI0013137;MI0022139	CUGGUCGGUGAUUUAGGUAGUUUCCUGUUGUUGGGAUCCACCUUUCUCUCGACAGCACGACACUGCCUUCAUUACUUCAG;GUCGGUGAUUUAGGUAGUUUCCUGUUGUUGGGAUCCACCUUUCUCUCGACAGCACGACACUGCCUUCAUUACUUCAGU	chr18:49836543-49836622(+);chr18:50037507-50037584(+)	MIPF0000031	mir-196	196b-1;196b-2	41	9	48	18	25	78	5.57876	1.32742	7.01236	2.82809	3.25199	11.7314
ssc-miR-130a	MIMAT0007758	CAGUGCAAUGUUAAAAGGGCAU	AGUGCAA	22	ssc-mir-130a	MI0008217	CGGGCCGGAGCUCUUUUCACAUUGUGCUACUGUCUGCACCUAUCACUAGCAGUGCAAUGUUAAAAGGGCAUUGGCCACG	chr2:12929884-12929962(-)	MIPF0000034	mir-130	130a	6	8	15	5	18	14	0.816404	1.17993	2.19136	0.78558	2.34143	2.10564
ssc-miR-130b-3p	MIMAT0013922	CAGUGCAAUGAUGAAAGGGCAU	AGUGCAA	22	ssc-mir-130b	MI0013136	GCCUGCCUGACACUCUUUCCCUGUUGCACUACUGUGGGCCACUGGGAAGCAGUGCAAUGAUGAAAGGGCAUCAGUCAGGC	chr14:53695562-53695641(-)	MIPF0000034	mir-130	130b	5	4	7	2	12	5	0.680336	0.589966	1.02264	0.314232	1.56096	0.752013
ssc-miR-454	MIMAT0041609	UAGUGCAAUAUUGCUUAUAGGGU	AGUGCAA	23	ssc-mir-454	MI0033410	AGUAGUGCAAUAUUGCUUAUAGGGUUUUGGUGUUUGGGAAGAACUAUGGGCAAGUUGCAGAUACU	chr12:37088130-37088194(+)	-	-	454	17	3	10	10	15	7	2.31314	0.442475	1.46091	1.57116	1.9512	1.05282
ssc-miR-382	MIMAT0017956	AAGUUGUUCGUGGUGGAUUCG	AGUUGUU	21	ssc-mir-382	MI0015911	ACUUGAAGAGAAGUUGUUCGUGGUGGAUUCGCUUUACUUAUGACGAAUCAUUCACGGACAACACUUUUUUCAGUACC	:-()	MIPF0000018	mir-154	382	80	48	71	62	131	85	10.8854	7.0796	10.3724	9.7412	17.0404	12.7842
ssc-miR-142-5p	MIMAT0013919	CAUAAAGUAGAAAGCACUACU	AUAAAGU	21	ssc-mir-142	MI0013134	GUGCAGUCACCCAUAAAGUAGAAAGCACUACUAACAGCACUGGAGGGUGUAGUGUUUCCUACUUUAUGGAUGAGUGUACU	chr12:36203916-36203995(+)	MIPF0000084	mir-142	142	30	16	90	117	230	62	4.08202	2.35987	13.1482	18.3826	29.9183	9.32496
ssc-miR-369	MIMAT0015714	AAUAAUACAUGGUUGAUCUUU	AUAAUAC	21	ssc-mir-369	MI0014774	UUGAAGGGAGAUCGACCGUGUUAUAUUCGCUUUAUGGUACUUGAAGGGAGAUCGACCGUGUUAUAUUCGCUUGGCUGACUUCGAAUAAUACAUGGUUGAUCUUUUCUCAGUAUCUGACUUCGAAUAAUACAUGGUUGAUCUUUUCUCAG	:-()	MIPF0000018	mir-154	369	82	38	162	81	209	102	11.1575	5.60468	23.6667	12.7264	27.1867	15.3411
ssc-miR-381-3p	MIMAT0037380	UAUACAAGGACAAGCUCUCUGU	AUACAAG	22	ssc-mir-381	MI0015912	UGGUACUUAAAGCGAGGUUGCCCUUUGUAUAUUCGGGUUUUGAGGUGGAAUAUACAAGGACAAGCUCUCUGUGAGUAUCAAA	chrUScaf2115:27138-27219(-)	MIPF0000018	mir-154	376a,381,376c	19264	7248	25230	8999	25864	36748	2621.2	1069.02	3685.87	1413.89	3364.38	5526.99
ssc-miR-136-3p	MIMAT0037320	CAUCAUCGUCUCAAAUGAGUCU	AUCAUCG	22	ssc-mir-136	MI0002452	UGAGCCCUCGGAGGACUCCAUUUGUUUUGAUGAUGGAUUCUUACGCUCCAUCAUCGUCUCAAAUGAGUCUUCAGAGGGUUCU	chr7:132079194-132079275(+)	MIPF0000099	mir-136	136,432,493	211	89	311	174	464	322	28.7102	13.1268	45.4342	27.3382	60.357	48.4296
ssc-miR-362	MIMAT0017958	AAUCCUUGGAACCUAGGUGUGAGUG	AUCCUUG	25	ssc-mir-362	MI0015913	CCCCCUCUCAAAUCCUUGGAACCUAGGUGUGAGUGCUGCUCUAGUGCAACACACCUAUUCAAGGAUUCAAAGAGGCUGA	chrX:48638466-48638544(+)	MIPF0000209	mir-362	532,500,362,660	38	11	76	17	61	41	5.17056	1.62241	11.1029	2.67097	7.93486	6.1665
ssc-miR-425-5p	MIMAT0013917	AAUGACACGAUCACUCCCGUUGA	AUGACAC	23	ssc-mir-425	MI0013133	AAGUGCUUUGGAAUGACACGAUCACUCCCGUUGAGUGGGCACCCAAGUAGCCAUCGGGAAUGUCGUGUCCGCCCAGUGCU	chr13:34898111-34898190(-)	MIPF0000242	mir-425	191,425	365	103	298	154	374	131	49.6646	15.1916	43.535	24.1959	48.6498	19.7027
ssc-miR-532-5p	MIMAT0013940	CAUGCCUUGAGUGUAGGACCGU	AUGCCUU	22	ssc-mir-532	MI0013150	UUGCUUUCUCUCUUACAUGCCUUGAGUGUAGGACCGUUGGCAUCUGAAUACCCUCCCACACCCAAGGCUUGCAGGAGGGC	chrX:48632025-48632104(+)	MIPF0000113	mir-188	532,500,362,660	1337	535	1432	600	1291	847	181.922	78.908	209.202	94.2696	167.933	127.391
ssc-miR-183	MIMAT0002145	UAUGGCACUGGUAGAAUUCACUG	AUGGCAC	23	ssc-mir-183	MI0002439	CUGUGUAUGGCACUGGUAGAAUUCACUGUGAACAGUCUCGGUCAGUGAAUUACCGAAGGGCCAUAAACAG	chr18:20030651-20030720(+)	MIPF0000066	mir-183	183,182,96	11	83	10	31	10	12	1.49674	12.2418	1.46091	4.8706	1.3008	1.80483
ssc-miR-135	MIMAT0002121	UAUGGCUUUUUAUUCCUAUGUGA	AUGGCUU	23	ssc-mir-135-1;ssc-mir-135-2	MI0002415;MI0002416	AGGCCUCGCUGUUCUCUAUGGCUUUUUAUUCCUAUGUGAUUCUACUGCUCAUUCAUAUAGGGAUUGGAGCCGUGGCGCACGGCGGGGACA;AGAUAAAUUCACUCUAGUGCUUUAUGGCUUUUUAUUCCUAUGUGAUAGUAAUAAAGUCUCAUGUAGGGAUGGAAGCCAUGAAAUACAUUGUGAAAAAUCA	chr13:37564051-37564140(+);chr5:90552047-90552146(-)	MIPF0000028	mir-135	135-1;135-2	0	3	0	1	1	0	0	0.442475	0	0.157116	0.13008	0
ssc-miR-455-5p	MIMAT0022957	UAUGUGCCUUUGGACUACAUCG	AUGUGCC	22	ssc-mir-455	MI0013170	UGGCGUGAGGGUAUGUGCCUUUGGACUACAUCGUGGAAGCCAGCACCAUGCAGUCCAUGGGCAUAUACACUUGCCUCAAG	chrUScaf1770:75366-75445(+)	MIPF0000129	mir-455	455	74	27	128	31	55	58	10.069	3.98227	18.6996	4.8706	7.15438	8.72335
ssc-miR-126-5p	MIMAT0018377	CAUUAUUACUUUUGGUACGCG	AUUAUUA	21	ssc-mir-126	MI0016619	CGACGGGACAUUAUUACUUUUGGUACGCGCUGUGACACUUCAAACUCGUACCGUGAGUAAUAAUGCGCUGUCG	chr1:313734669-313734741(+)	MIPF0000115	mir-126	126	32	26	70	53	53	56	4.35415	3.83478	10.2264	8.32715	6.89422	8.42254
ssc-miR-664-3p	MIMAT0013907	UAUUCAUUUAUCUCCCAGCCUACA	AUUCAUU	24	ssc-mir-664	MI0013123	GAACAUUGAAACAGGCUAGGAGAAGUGAUUGGAUAGAAAAUGGUAUUCUAUUCAUUUAUCUCCCAGCCUACAAAAAGAAA	chr10:11890513-11890592(+)	MIPF0000300	mir-664	664	3	3	20	11	18	13	0.408202	0.442475	2.92182	1.72828	2.34143	1.95523
ssc-miR-32	MIMAT0002149	UAUUGCACAUUACUAAGUUGC	AUUGCAC	21	ssc-mir-32	MI0002443	GGAGAUAUUGCACAUUACUAAGUUGCAUGUUGUCACGGCCUCAGUGCAAUUUAGUGUGUGUGAUAUUUUC	chr1:280645137-280645206(-)	MIPF0000069	mir-32	32	6	2	12	16	15	18	0.816404	0.294983	1.75309	2.51386	1.9512	2.70725
ssc-miR-363	MIMAT0015711	AAUUGCACGGUAUCCAUCUGUAA	AUUGCAC	23	ssc-mir-363-1;ssc-mir-363-2	MI0014771;MI0022147	GCUGUUGUCGGGUGGAUCACGAUGCAAUUUUGAUUAGUAUCAUAGGAGAAAAAUUGCACGGUAUCCAUCUGUAAACCGCA;UUGCUGUUGUCGGGUGGAUCACGAUGCAAUUUUGAUUAGUAUCAUAGGAGAAAAAUUGCACGGUAUCCAUCUGUAAACCGCAGGA	chrX:126199347-126199426(-);:-()	MIPF0000138	mir-363	106a,92a-2,19b-2,363-1,18b,20b-1;363-2	87	54	119	45	72	82	11.8379	7.96455	17.3848	7.07022	9.36574	12.333
ssc-miR-92a	MIMAT0013908	UAUUGCACUUGUCCCGGCCUGU	AUUGCAC	22	ssc-mir-92a-1;ssc-mir-92a-2	MI0013125;MI0013124	CUUUCUACACAGGUUGGGAUCGGUUGCAAUGCUGUGUUUCUGUAUGGUAUUGCACUUGUCCCGGCCUGUUGAGUUUGGUG;CUUUCAUCCGUGGGUGGGGAUUUGUUGCAUUACUUGUGGUGUGUAUAAAGUAUUGCACUUGUCCCGGCCUGUGGAAGAAA	chr11:66610762-66610841(+);chrX:126199512-126199591(-)	MIPF0000013	mir-25	19a,20a,18a,17,92a-1,19b-1;106a,92a-2,19b-2,363-1,18b,20b-1	650	517	985	478	855	857	88.4437	76.2532	143.899	75.1015	111.218	128.895
ssc-miR-92b-3p	MIMAT0013909	UAUUGCACUCGUCCCGGCCUCC	AUUGCAC	22	ssc-mir-92b	MI0013126	GCGGGCGGGAGGGACGGGACGCGGUGCAGUGUUGUUCUUUCCCCUGCCAAUAUUGCACUCGUCCCGGCCUCCGGCCCCCC	chr4:103407102-103407181(-)	MIPF0000013	mir-25	92b	2	1	3	1	12	3	0.272135	0.147492	0.438272	0.157116	1.56096	0.451208
ssc-miR-505	MIMAT0013961	UCAACACUUGCUGGUUUCCUCU	CAACACU	22	ssc-mir-505	MI0013171	GCACUCAGUGGGGGAGCCAGGAAGUAUUGAUGUUUCUGCCAGGUUAGCGUCAACACUUGCUGGUUUCCUCUCUGGAGCAU	chrX:130835642-130835721(-)	MIPF0000217	mir-505	505	13	6	16	10	20	18	1.76887	0.88495	2.33745	1.57116	2.60159	2.70725
ssc-miR-652	MIMAT0017964	ACAACCCUAGGAGAGGGUGCCAUUCA	CAACCCU	26	ssc-mir-652	MI0015919	UAUGCACUGCACAACCCUAGGAGAGGGUGCCAUUCACAUAGACUAUAAUUGAAUGGCGCCACUAGGGUUGUGCAGUGCACAAC	chrUScaf2837:52753-52835(-)	MIPF0000333	mir-652	652	5	2	3	2	1	4	0.680336	0.294983	0.438272	0.314232	0.13008	0.60161
ssc-miR-335	MIMAT0013955	UCAAGAGCAAUAACGAAAAAUG	CAAGAGC	22	ssc-mir-335	MI0013165	CUUUUGGGCGGGGGUCAAGAGCAAUAACGAAAAAUGUUUGUCAUAAACCGUUUUUCAUUAUUGCUCCUGACCUCCUCUCA	chr18:19338000-19338079(-)	MIPF0000196	mir-335	335	99	50	78	70	124	120	13.4707	7.37458	11.3951	10.9981	16.1299	18.0483
ssc-miR-128	MIMAT0002157	UCACAGUGAACCGGUCUCUUU	CACAGUG	21	ssc-mir-128-1;ssc-mir-128-2	MI0002451;MI0013094	UGAGCUGUUGGAUUCGGGGCCGUAGCACUGUCUGAGAGGUUUACAUUUCUCACAGUGAACCGGUCUCUUUUUCAGCUGCUUC;GCAGUGGGAAGGGGGGCCGAGGCACUGUCCGAGAGUGAGUAGCAGGUCUCACAGUGAACCGGUCUCUUUCCCUACUGUGU	chr15:18661614-18661695(-);chr13:22859191-22859270(+)	MIPF0000048	mir-128	128-1;128-2	923	786	910	789	1160	1306	125.59	115.928	132.943	123.965	150.892	196.426
ssc-miR-323	MIMAT0002139	GCACAUUACACGGUCGACCUCU	CACAUUA	22	ssc-mir-323	MI0002433	UUGGUACUUGGAGAGAGGUGGUCCGUGGCGCGUUCGCUUUAUUUAUGGCGCACAUUACACGGUCGACCUCUUUGCGGUAUCUAAUC	:-()	MIPF0000018	mir-154	323	94	60	90	50	105	51	12.7903	8.8495	13.1482	7.8558	13.6584	7.67053
ssc-miR-1306-5p	MIMAT0013937	CCACCUCCCCUGCAAACGUCCA	CACCUCC	22	ssc-mir-1306	MI0013148	GUCUCCACCACCUCCCCUGCAAACGUCCAGUGAUGCAGAGGUAAUGGACGUUGGCUCUGGUGGUGAUGGACAGGCCGAAC	chr14:55110958-55111037(+)	MIPF0000531	mir-1306	1306	4	0	7	1	1	6	0.544269	0	1.02264	0.157116	0.13008	0.902415
ssc-miR-214-3p	MIMAT0002147	ACAGCAGGCACAGACAGGCAG	CAGCAGG	21	ssc-mir-214	MI0002441	GGCCUGGCUGGACGGAGUUGUCAUGUGUCUGCCUGUCUACACUUGCUGUGCAGAACAUCCGCUCACCUGUACAGCAGGCACAGACAGGCAGUCACAUGACAACCCAGCCU	chr9:126099461-126099570(-)	MIPF0000062	mir-214	214,199a-1	615	199	837	158	1116	192	83.6814	29.3508	122.278	24.8243	145.169	28.8773
ssc-miR-199a-3p	MIMAT0013875	ACAGUAGUCUGCACAUUGGUUA	CAGUAGU	22	ssc-mir-199a-1;ssc-mir-199a-2	MI0016621;MI0013093	UCCGUCGCCCCAGUGUUCAGACUACCUGUUCAGGACAAUGCCGUUGUACAGUAGUCUGCACAUUGGUUAGACUGGG;CCCCGCCAACCCAGUGUUCAGACUACCUGUUCAGGGGGCUCUGAAUGUGUACAGUAGUCUGCACAUUGGUUAGGCUGGGC	chr9:126105251-126105326(-);chr2:69991779-69991858(-)	MIPF0000040	mir-199	214,199a-1;199a-2	3248	1864	9830	2553	9471	3305	441.947	274.924	1436.07	401.117	1231.98	497.08
ssc-miR-455-3p	MIMAT0013960	GCAGUCCAUGGGCAUAUACAC	CAGUCCA	21	ssc-mir-455	MI0013170	UGGCGUGAGGGUAUGUGCCUUUGGACUACAUCGUGGAAGCCAGCACCAUGCAGUCCAUGGGCAUAUACACUUGCCUCAAG	chrUScaf1770:75366-75445(+)	MIPF0000129	mir-455	455	20	5	46	7	20	4	2.72135	0.737458	6.72017	1.09981	2.60159	0.60161
ssc-miR-148a-3p	MIMAT0002124	UCAGUGCACUACAGAACUUUGU	CAGUGCA	22	ssc-mir-148a	MI0002418	GAGGCAAAGUUCUGAGACACUCCGACUCUGAAUAUGAUAGAAGUCAGUGCACUACAGAACUUUGUCUC	chrUScaf1043:80923-80990(+)	MIPF0000056	mir-148	148a	26619	11543	69118	13665	37340	17275	3621.98	1702.5	10097.5	2146.99	4857.18	2598.2
ssc-miR-148b-3p	MIMAT0013901	UCAGUGCAUCACAGAACUUUGU	CAGUGCA	22	ssc-mir-148b	MI0013118	AUUUGAGGUGAAGUUCUGUUAUACACUCAGGCUGUGGCUCUCUGAAAGUCAGUGCAUCACAGAACUUUGUCUCGAAAGCU	chr5:20388191-20388270(+)	MIPF0000056	mir-148	148b	480	350	1299	514	959	1124	65.3123	51.6221	189.772	80.7577	124.746	169.052
ssc-miR-152	MIMAT0013887	UCAGUGCAUGACAGAACUUGG	CAGUGCA	21	ssc-mir-152	MI0013104	CGGCCCAGGUUCUGUGAUACACUCCGACUCGGGCUCUGGAGCAGUCAGUGCAUGACAGAACUUGGGCCCGGACGGACCUU	chr12:24289536-24289615(-)	MIPF0000056	mir-148	152	5850	3154	6858	3608	7618	9863	795.994	465.189	1001.89	566.875	990.947	1483.42
ssc-miR-194a-3p	MIMAT0037465	CCAGUGGGGCUGCUGUUAUCU	CAGUGGG	21	ssc-mir-194a	MI0022137	UGCCACCCCCUGUAACAGCAACUCCAUGUGGAAGUGCCCACUAGUUCCAGUGGGGCUGCUGUUAUCUGGGGUGGGG	chr2:6416779-6416854(+)	MIPF0000055	mir-194	192,194a	1	0	0	0	0	0	0.136067	0	0	0	0	0
ssc-miR-935	MIMAT0013947	CCAGUUACCGCUUCCGCUACCGC	CAGUUAC	23	ssc-mir-935	MI0013156	GGCGCAGGCGGCAGUGGCGGGAGCGGCCCCUCGGCCAUCCUCCGUCUGCCCAGUUACCGCUUCCGCUACCGCCGCCGCUC	chr6:53057502-53057581(+)	MIPF0000606	mir-935	935	0	0	1	0	5	6	0	0	0.146091	0	0.650398	0.902415
ssc-miR-490-5p	MIMAT0017959	CCAUGGAUCCCCAGGUGGGU	CAUGGAU	20	ssc-mir-490-1	MI0015914	UUGUUCGACACCAUGGAUCCCCAGGUGGGUCACGUUUCAAGAUACACCAACCUGGAGGACUCCAUGCUGUUGAGCUGUU	chr18:13361980-13362058(-)	MIPF0000229	mir-490	490-1	0	0	0	0	0	1	0	0	0	0	0	0.150403
ssc-miR-7139-5p	MIMAT0028153	CCAUUCCUUCGUCUGUGCACUAG	CAUUCCU	23	ssc-mir-7139	MI0023572	CCAUUCCUUCGUCUGUGCACUAGAAAAAUAACAGUACCUAGGGCACAGGAUGGGAUGAGG	chr5:109259471-109259530(+)	-	-	7139	1	0	0	1	2	1	0.136067	0	0	0.157116	0.260159	0.150403
ssc-miR-338	MIMAT0015713	UCCAGCAUCAGUGAUUUUGUUG	CCAGCAU	22	ssc-mir-338	MI0014773	CCGUCCUCCCCAACAAUAUCCUGGUGCUGAGUGAUGACACACGCAACUCCAGCAUCAGUGAUUUUGUUGAAGAGGGCAG	chr12:1507084-1507162(+)	MIPF0000097	mir-338	338	2	1	2	3	2	6	0.272135	0.147492	0.292182	0.471348	0.260159	0.902415
ssc-miR-199a-5p	MIMAT0013874	CCCAGUGUUCAGACUACCUGUUC	CCAGUGU	23	ssc-mir-199a-1;ssc-mir-199a-2	MI0016621;MI0013093	UCCGUCGCCCCAGUGUUCAGACUACCUGUUCAGGACAAUGCCGUUGUACAGUAGUCUGCACAUUGGUUAGACUGGG;CCCCGCCAACCCAGUGUUCAGACUACCUGUUCAGGGGGCUCUGAAUGUGUACAGUAGUCUGCACAUUGGUUAGGCUGGGC	chr9:126105251-126105326(-);chr2:69991779-69991858(-)	MIPF0000040	mir-199	214,199a-1;199a-2	953	426	2811	689	3097	1234	129.672	62.8314	410.661	108.253	402.857	185.597
ssc-miR-199b-5p	MIMAT0017339	CCCAGUGUUUAGACUAUCUGUU	CCAGUGU	22	ssc-mir-199b	MI0008219	CCGUCUACCCAGUGUUUAGACUAUCUGUUCAGGACUCCCAAAUUGUACAGUAGUCUGCACAUUGGUUAGGCUGG	chr1:302681826-302681899(-)	MIPF0000040	mir-199	199b,9822	840	473	3110	778	2519	1177	114.297	69.7635	454.342	122.236	327.671	177.024
ssc-miR-885-5p	MIMAT0013902	UCCAUUACACUACCCUGCCUCU	CCAUUAC	22	ssc-mir-885	MI0013119	CACUCGGCCCGCGCUCUCUCCAUUACACUACCCUGCCUCUUCUCCACGAGAGGCAGCGGGGUGUAGUGGAUAGAGCACGG	:-()	MIPF0000532	mir-885	885	10	6	15	4	10	6	1.36067	0.88495	2.19136	0.628464	1.3008	0.902415
ssc-miR-7138-5p	MIMAT0028151	UCCCAGCAAGUGUCCAUCCAUCU	CCCAGCA	23	ssc-mir-7138	MI0023571	UCCCAGCAAGUGUCCAUCCAUCUCUGUGUCCAUAAGAGAGGACUGGCCUUGCAGGGUGC	chr2:82423677-82423735(-)	-	-	7138	6	1	2	0	1	0	0.816404	0.147492	0.292182	0	0.13008	0
ssc-miR-361-3p	MIMAT0013934	CCCCCAGGUGUGAUUCUGAUUUGC	CCCCAGG	24	ssc-mir-361	MI0013145	GGAGCUUAUCAGAAUCUCCAGGGGUACUUAUAAUUUGAAAAAGUCCCCCAGGUGUGAUUCUGAUUUGCUUCCUCCUCCUC	chrX:78804780-78804859(-)	MIPF0000172	mir-361	361	84	50	62	72	121	95	11.4297	7.37458	9.05763	11.3124	15.7396	14.2882
ssc-miR-331-3p	MIMAT0013930	GCCCCUGGGCCUAUCCUAGAA	CCCCUGG	21	ssc-mir-331	MI0013142	UUGUUUGGGUUUGUUCUAGGUAUGGUCCCAGGGAUCCCAGAUCAAACCAGGCCCCUGGGCCUAUCCUAGAACCAACCUAA	chr5:92224978-92225057(-)	MIPF0000199	mir-331	331	14	15	24	22	36	58	1.90494	2.21237	3.50618	3.45655	4.68287	8.72335
ssc-miR-125a	MIMAT0013897	UCCCUGAGACCCUUUAACCUGUG	CCCUGAG	23	ssc-mir-125a	MI0013115	GGCCUCUGAGUCCCUGAGACCCUUUAACCUGUGAGGACAUCCAGGGUCACAGGUGAGGUUCUUGGGAGCCUGGCGUCCGG	chr6:51858852-51858931(+)	MIPF0000033	mir-10	99b,let7e,125a	112	142	191	126	257	236	15.2395	20.9438	27.9033	19.7966	33.4305	35.495
ssc-miR-125b	MIMAT0002120	UCCCUGAGACCCUAACUUGUGA	CCCUGAG	22	ssc-mir-125b-1;ssc-mir-125b-2	MI0013172;MI0002414	CCUCUCAGUCCCUGAGACCCUAACUUGUGAUGUUUACCGUUUAAAUCCACGGGUUAGGCUCUUGGGAGCUGCGAGCCGUG;ACCAGACUUUUCCUAGUCCCUGAGACCCUAACUUGUGAGGUAUUUUAGUAACAUCACAAGUCAGGCUCUUGGGACCUAGGCGGAGGGGA	chr9:54334908-54334987(-);:-()	MIPF0000033	mir-10	125b-1;125b-2	417	371	776	456	1064	942	56.7401	54.7194	113.366	71.6449	138.405	141.679
ssc-miR-339	MIMAT0025372	UCCCUGUCCUCCAGGAGCUCA	CCCUGUC	21	ssc-mir-339-2	MI0022144	UAAGACAAGGUCCCUGUCCUCCAGGAGCUCAUGGUCCAAUAGAAGCAUAUAUACAAAUGGCUCUGAGGGGAGAUCCCGCUGUGGCU	chrUScaf3389:105390-105475(+)	-	-	339-2	44	25	107	36	96	119	5.98696	3.68729	15.6317	5.65618	12.4877	17.8979
ssc-miR-339-5p	MIMAT0013939	UCCCUGUCCUCCAGGAGCUCAC	CCCUGUC	22	ssc-mir-339-1	MI0013149	GCAGCCGCCGUCCCUGUCCUCCAGGAGCUCACUUACCUUGGGCCGUGAGCUCCUCGAGGCCAGAGCCCGUGUCUGCCUCU	chr3:726710-726789(+)	MIPF0000193	mir-339	339-1	44	25	107	36	96	119	5.98696	3.68729	15.6317	5.65618	12.4877	17.8979
ssc-miR-4334-3p	MIMAT0020366	UCCCUGUCCUCCAGGAGCUC	CCCUGUC	20	ssc-mir-4334	MI0015921	CUGUGCUGAGCCCUGGAGUGACGGGGGUGAAAGGGCAGAGUCCCUGUCCUCCAGGAGCUCCCCAUGUGG	chr15:134433005-134433073(+)	-	-	4334	44	25	107	36	96	119	5.98696	3.68729	15.6317	5.65618	12.4877	17.8979
ssc-miR-615	MIMAT0020595	UCCGAGCCUGGGUCUCCCUCU	CCGAGCC	21	ssc-mir-615	MI0017995	GGGAGGGGCGGGAGGGGGCUCCCCGGUGCUCGGAUCUCGAGGGUGCUUAUUGUUCGGUCCGAGCCUGGGUCUCCCUCUCCCCCCCACC	chr5:20147919-20148006(+)	MIPF0000342	mir-615	615	2	0	2	0	0	0	0.272135	0	0.292182	0	0	0
ssc-miR-671-3p	MIMAT0025382	UCCGGUUCUCAGGGCUCCACC	CCGGUUC	21	ssc-mir-671	MI0022155	CAGGAAGAGGAGGAAGCCCUGGAGGGGCUGGAGGUGAUGGAUGUUUUCCUCCGGUUCUCAGGGCUCCACCUUUUCCGGGC	chr18:6286693-6286772(-)	MIPF0000358	mir-671	671	0	1	2	1	1	2	0	0.147492	0.292182	0.157116	0.13008	0.300805
ssc-miR-345-3p	MIMAT0013900	CCCUGAACUAGGGGUCUGGAG	CCUGAAC	21	ssc-mir-345-1;ssc-mir-345-2	MI0013117;MI0022146	AACCCAGGUCUGCUGACUCCUAGUCCAGUGCUUGUGAUGGCUGGUGGGCCCUGAACUAGGGGUCUGGAGGCCUGGGUUUG;ACCCAGGUCUGCUGACUCCUAGUCCAGUGCUUGUGAUGGCUGGUGGGCCCUGAACUAGGGGUCUGGAGGCCUGGGUUU	chr7:128658300-128658379(+);:-()	MIPF0000189	mir-345	345-1;345-2	22	17	38	13	34	76	2.99348	2.50736	5.55145	2.04251	4.42271	11.4306
ssc-miR-10384	MIMAT0041592	CCCUGCGUGGCUUCUCUGUGCA	CCUGCGU	22	ssc-mir-10384-1;ssc-mir-10384-2	MI0033394;MI0033395	GCCCCUGCGUGGCUUCUCUGUGCAGUCUUUUCUUCUGGGACCUGCACAGGAAGGCCACGGAGGGGC;UUUCAGCCCCUGCGUGGCUUCUCUGUGCAGUCUUUUCUUCUGGGACCUGCACAGGAAGGCCACGGAGGGGCCGGAG	chr2:88902990-88903055(+);chrUScaf2076:80978-81053(+)	-	-	10384-1;10384-2	6	5	13	0	5	7	0.816404	0.737458	1.89918	0	0.650398	1.05282
ssc-miR-370	MIMAT0025373	GCCUGCUGGGGUGGAACCUGGU	CCUGCUG	22	ssc-mir-370	MI0022148	AAGACAGAGAAGCCAGGUCACGUCUCUGCAGUUACACAGCUCACGAGUGCCUGCUGGGGUGGAACCUGGUCUGUCUGUCU	:-()	MIPF0000167	mir-370	370	135	38	157	16	45	126	18.3691	5.60468	22.9362	2.51386	5.85359	18.9507
ssc-miR-221-5p	MIMAT0022949	ACCUGGCAUACAAUGUAGAUUUCUGU	CCUGGCA	26	ssc-mir-221	MI0008221	UGAACCUGGCAUACAAUGUAGAUUUCUGUGUUUGUUGGGCAACAGCUACAUUGUCUGCUGGGUUUCAGGC	chrX:45274873-45274942(-)	MIPF0000051	mir-221	221,222	7	4	10	2	14	5	0.952471	0.589966	1.46091	0.314232	1.82112	0.752013
ssc-miR-486	MIMAT0013886	UCCUGUACUGAGCUGCCCCGAG	CCUGUAC	22	ssc-mir-486-1;ssc-mir-486-2	MI0013103;MI0017992	GCUGGGGCUUCAGGGCCAGCUCGGACCUCUGACCUCCCUGACGGGUCCUGUACUGAGCUGCCCCGAGGCCCUCACUGUGC;CCCUGACGGGUCCUGUACUGAGCUGCCCCGAGGCCCUCACUGUGCCCAGCUCGGGCCAGCUCAGUACCCGGCGCGUCGGGGU	chr17:12191266-12191345(-);chrUScaf2610:3466-3547(-)	MIPF0000220	mir-486	486-1;486-2	494	158	798	74	99	40	67.2172	23.3037	116.58	11.6266	12.8779	6.0161
ssc-miR-205	MIMAT0002146	UCCUUCAUUCCACCGGAGUCUG	CCUUCAU	22	ssc-mir-205	MI0002440	CUCUUGUCCUUCAUUCCACCGGAGUCUGUCUCAUACCCAACCAGAUUUCAGUGGAGUGAAGCUCAGGAG	chr9:146808292-146808360(-)	MIPF0000058	mir-205	205	0	1	1	0	0	0	0	0.147492	0.146091	0	0	0
ssc-miR-212	MIMAT0025370	ACCUUGGCUCUAGACUGCUUACU	CCUUGGC	23	ssc-mir-212	MI0022140	GCGCGCCGGCACCUUGGCUCUAGACUGCUUACUGCCCGGGCCGCCCUCAGUAACAGUCUCCAGUCACGGCCACCGACGCCUG	chr12:50016151-50016232(-)	MIPF0000065	mir-132	132,212	0	0	0	0	1	0	0	0	0	0	0.13008	0
ssc-miR-551a	MIMAT0025379	GCGACCCACUCUUGGUUUCC	CGACCCA	20	ssc-mir-551a	MI0022153	UGGUGACCCUGGAAAUCCAGAGCGGGUGAGGCCUGUCUGACUGUUUCUAGGCGACCCACUCUUGGUUUCCAUGGUUGCCC	chr6:59927697-59927776(+)	MIPF0000360	mir-551	551a	0	1	0	0	1	0	0	0.147492	0	0	0.13008	0
ssc-miR-151-5p	MIMAT0013882	UCGAGGAGCUCACAGUCUAGU	CGAGGAG	21	ssc-mir-151	MI0013100	UUUUCCUGCCCUCGAGGAGCUCACAGUCUAGUACGUCUCAUCCCCUACUAGACUGAAGCUCCUUGAGGACAGGGAUCGUC	chrUScaf1855:7087-7166(+)	MIPF0000057	mir-28	151	61	38	91	52	109	80	8.3001	5.60468	13.2943	8.17004	14.1787	12.0322
ssc-miR-1249	MIMAT0025385	ACGCCCUUCCCCCCCUUCUUCA	CGCCCUU	22	ssc-mir-1249-1;ssc-mir-1249-2	MI0022158;MI0022159	UGUUUGCAUGGGGAGGAGGGAGGAGAUGGGCCAAGUUCCCUCUGCCUGGAACGCCCUUCCCCCCCUUCUUCACCUAGCGAAC;UGUUUGCAUGGGGAGGAGGGAGGAGAUGGGCCAAGUUCCCUCUGCCUGGAACGCCCUUCCCCCCCUUCUUCACCUAGCGAAC	chr5:1499712-1499793(+);chrUScaf1993:9369-9450(+)	MIPF0000667	mir-1249	1249-1;1249-2	0	1	0	0	1	0	0	0.147492	0	0	0.13008	0
ssc-miR-127	MIMAT0013932	UCGGAUCCGUCUGAGCUUGGCU	CGGAUCC	22	ssc-mir-127	MI0013144	AUCGCUGUCUCCAGCCUGCUGAAGCUCAGAGGGCUCUGAUUCAGAAAGAUCAUCGGAUCCGUCUGAGCUUGGCUGGUCGG	chrUScaf3120:17247-17326(-)	MIPF0000080	mir-127	127	1362	604	1594	825	2017	1753	185.324	89.0849	232.869	129.621	262.371	263.656
ssc-miR-542-5p	MIMAT0013924	UCGGGGAUCAUCAUGUCACGA	CGGGGAU	21	ssc-mir-542	MI0013138	CCUCAGACGUCUCGGGGAUCAUCAUGUCACGAGAGACCACUGUGCACUUGUGACAGAUUGAUAACUGAAAGGUCUGGGAG	chrUScaf3177:3348-3427(+)	MIPF0000185	mir-542	450a,542,450b,450c	1	1	1	0	2	4	0.136067	0.147492	0.146091	0	0.260159	0.60161
ssc-miR-126-3p	MIMAT0018378	UCGUACCGUGAGUAAUAAUGCG	CGUACCG	22	ssc-mir-126	MI0016619	CGACGGGACAUUAUUACUUUUGGUACGCGCUGUGACACUUCAAACUCGUACCGUGAGUAAUAAUGCGCUGUCG	chr1:313734669-313734741(+)	MIPF0000115	mir-126	126	5195	3905	9139	3860	5052	6667	706.87	575.955	1335.12	606.468	657.163	1002.73
ssc-miR-676-3p	MIMAT0013943	CCGUCCUAAGGUUGUUGAGUU	CGUCCUA	21	ssc-mir-676-1;ssc-mir-676-2	MI0013152;MI0022156	AACGCGUGACUCUUCAAUCUCAGGACUCGCAUAAUUAGCAGAAUGCCGUCCUAAGGUUGUUGAGUUCUGCGUUUCUGGGC;AACGCGUGACUCUUCAAUCUCAGGACUCGCAUAAUUAGCAGAAUGCCGUCCUAAGGUUGUUGAGUUCUGCGUUUCU	chrX:63280928-63281007(+);:-()	MIPF0000471	mir-676	676-1;676-2	63	49	111	50	96	59	8.57224	7.22709	16.2161	7.8558	12.4877	8.87375
ssc-miR-187	MIMAT0020587	UCGUGUCUUGUGUUGCAGCCGG	CGUGUCU	22	ssc-mir-187	MI0017987	UGAGACCUCGGGCUACAACACGGGACUCGGGCGCUGCUCUGACCCCUCGUGUCUUGUGUUGCAGCCGGAGGGACGCAG	chr6:112191797-112191874(-)	MIPF0000078	mir-187	187	1	0	0	0	0	0	0.136067	0	0	0	0	0
ssc-miR-1306-3p	MIMAT0013938	ACGUUGGCUCUGGUGGUGAUG	CGUUGGC	21	ssc-mir-1306	MI0013148	GUCUCCACCACCUCCCCUGCAAACGUCCAGUGAUGCAGAGGUAAUGGACGUUGGCUCUGGUGGUGAUGGACAGGCCGAAC	chr14:55110958-55111037(+)	MIPF0000531	mir-1306	1306	2	3	4	1	7	4	0.272135	0.442475	0.584363	0.157116	0.910558	0.60161
ssc-miR-139-5p	MIMAT0002159	UCUACAGUGCACGUGUCUCCAG	CUACAGU	22	ssc-mir-139	MI0002453	GUGUAUUCUACAGUGCACGUGUCUCCAGUGUGGCUCGGAGGCUGGAGACGCGGCCCUGUUGGAGUAAC	chr9:7935635-7935702(-)	MIPF0000117	mir-139	139	130	77	207	82	87	72	17.6887	11.3569	30.2408	12.8835	11.3169	10.829
ssc-miR-331-5p	MIMAT0013929	UCUAGGUAUGGUCCCAGGGAU	CUAGGUA	21	ssc-mir-331	MI0013142	UUGUUUGGGUUUGUUCUAGGUAUGGUCCCAGGGAUCCCAGAUCAAACCAGGCCCCUGGGCCUAUCCUAGAACCAACCUAA	chr5:92224978-92225057(-)	MIPF0000199	mir-331	331	16	3	23	12	23	20	2.17708	0.442475	3.36009	1.88539	2.99183	3.00805
ssc-miR-628-3p	MIMAT0037368	UCUAGUAAGAGUGGCAGUCGAAG	CUAGUAA	23	ssc-mir-628	MI0013163	GUGUCACUUCCUCAUGCUGACAUAUUUACUAGAGGGUAAAGUUAACAACCUUCUAGUAAGAGUGGCAGUCGAAGGGAAGG	chr1:129013474-129013553(+)	MIPF0000529	mir-628	628	0	1	0	0	2	2	0	0.147492	0	0	0.260159	0.300805
ssc-miR-342	MIMAT0013944	UCUCACACAGAAAUCGCACCCGUCA	CUCACAC	25	ssc-mir-342	MI0013153	AAGGUGAGGGUGCUAUCUGUGACUGAGGGACAUGGCGCAUAGAACUGUCUCACACAGAAAUCGCACCCGUCACCUUGGCC	:-()	MIPF0000190	mir-342	342	16	5	29	14	24	16	2.17708	0.737458	4.23663	2.19963	3.12191	2.40644
ssc-miR-7136-3p	MIMAT0028148	UCUCAGUGUUUGAACCAGAAGC	CUCAGUG	22	ssc-mir-7136	MI0023569	UCUGGUCCAGACACUGUGGAGCUGAAGAGACCAACACUUCUCAGUGUUUGAACCAGAAGC	chrUScaf1148:53415-53474(+)	-	-	7136	0	0	0	1	0	0	0	0	0	0.157116	0	0
ssc-miR-136-5p	MIMAT0002158	ACUCCAUUUGUUUUGAUGAUGGA	CUCCAUU	23	ssc-mir-136	MI0002452	UGAGCCCUCGGAGGACUCCAUUUGUUUUGAUGAUGGAUUCUUACGCUCCAUCAUCGUCUCAAAUGAGUCUUCAGAGGGUUCU	chr7:132079194-132079275(+)	MIPF0000099	mir-136	136,432,493	118	49	152	78	187	92	16.0559	7.22709	22.2058	12.2551	24.3249	13.837
ssc-miR-150	MIMAT0025365	UCUCCCAACCCUUGUACCAGUG	CUCCCAA	22	ssc-mir-150-1;ssc-mir-150-2	MI0022133;MI0022134	CUCGGCCCUAUCUCCCAACCCUUGUACCAGUGCGUGCCUCAGUCCCUGGUACAGGAAUGGGGGGCAGGGACCUGGGG;CUCGGCCCUAUCUCCCAACCCUUGUACCAGUGCGUGCCUCAGUCCCUGGUACAGGAAUGGGGGGCAGGGACCUGGGG	chr6:50309879-50309955(-);:-()	MIPF0000197	mir-150	150-1;150-2	33	18	53	27	72	44	4.49022	2.65485	7.74281	4.24213	9.36574	6.61771
ssc-miR-532-3p	MIMAT0013941	CCUCCCACACCCAAGGCUUGCA	CUCCCAC	22	ssc-mir-532	MI0013150	UUGCUUUCUCUCUUACAUGCCUUGAGUGUAGGACCGUUGGCAUCUGAAUACCCUCCCACACCCAAGGCUUGCAGGAGGGC	chrX:48632025-48632104(+)	MIPF0000113	mir-188	532,500,362,660	37	25	22	16	20	17	5.03449	3.68729	3.214	2.51386	2.60159	2.55684
ssc-miR-1307	MIMAT0013936	ACUCGGCGUGGCGUCGGUCGUG	CUCGGCG	22	ssc-mir-1307	MI0013147	CUACCAAUCUCGACCGGACCUCGACCGGCUCGUCUAUGUUGCCAAUCGACUCGGCGUGGCGUCGGUCGUGGUAGAUAGGC	chrUScaf3737:46361-46440(-)	MIPF0000558	mir-1307	1307	28	21	41	30	58	59	3.80988	3.09732	5.98972	4.71348	7.54462	8.87375
ssc-miR-7135-5p	MIMAT0028145	UCUCUGAGACACUGACUGUGG	CUCUGAG	21	ssc-mir-7135	MI0023568	UCUCUGAGACACUGACUGUGGGGGUAUGUGUGUGUCCAUCUGUCUGUGUCUCUGAGCAG	chr3:29052266-29052324(+)	-	-	7135	1	0	0	0	0	0	0.136067	0	0	0	0	0
ssc-miR-326	MIMAT0002140	CCUCUGGGCCCUUCCUCCAG	CUCUGGG	20	ssc-mir-326	MI0002434	UCUGUCUGUUGGGCUGGAGGCAGGGCCUUUGUGCAGGCGGGUUGUGCUCAGAUCGCCUCUGGGCCCUUCCUCCAGCCCAGAGGCGGAUUCA	chr9:10800191-10800281(-)	MIPF0000143	mir-326	326	1	1	4	1	4	1	0.136067	0.147492	0.584363	0.157116	0.520319	0.150403
ssc-miR-330	MIMAT0041601	UCUCUGGGCCUGUGUCUUAGGCU	CUCUGGG	23	ssc-mir-330	MI0033402	CUGCCUCUCUGGGCCUGUGUCUUAGGCUCUGCAAGAUCAACCGAGCAAAGCACACGGCCUGCAGAGAGGCAG	chrUScaf4186:17724-17795(-)	-	-	330	3	2	1	2	2	5	0.408202	0.294983	0.146091	0.314232	0.260159	0.752013
ssc-miR-130b-5p	MIMAT0037366	ACUCUUUCCCUGUUGCACUACU	CUCUUUC	22	ssc-mir-130b	MI0013136	GCCUGCCUGACACUCUUUCCCUGUUGCACUACUGUGGGCCACUGGGAAGCAGUGCAAUGAUGAAAGGGCAUCAGUCAGGC	chr14:53695562-53695641(-)	MIPF0000034	mir-130	130b	7	9	3	6	4	12	0.952471	1.32742	0.438272	0.942696	0.520319	1.80483
ssc-miR-10382	MIMAT0041589	UCUGACCCUGGCCCCUGACCCU	CUGACCC	22	ssc-mir-10382	MI0033391	AGGUGAGUAGGACGGAGGUCAGGGCAAGGGGUAGAGGCUGAACCUCUGACCCUGGCCCCUGACCCUACUCGCCU	chr14:121669991-121670064(+)	-	-	10382	0	0	0	0	1	0	0	0	0	0	0.13008	0
ssc-miR-345-5p	MIMAT0013899	GCUGACUCCUAGUCCAGUGC	CUGACUC	20	ssc-mir-345-1;ssc-mir-345-2	MI0013117;MI0022146	AACCCAGGUCUGCUGACUCCUAGUCCAGUGCUUGUGAUGGCUGGUGGGCCCUGAACUAGGGGUCUGGAGGCCUGGGUUUG;ACCCAGGUCUGCUGACUCCUAGUCCAGUGCUUGUGAUGGCUGGUGGGCCCUGAACUAGGGGUCUGGAGGCCUGGGUUU	chr7:128658300-128658379(+);:-()	MIPF0000189	mir-345	345-1;345-2	0	3	5	4	3	9	0	0.442475	0.730454	0.628464	0.390239	1.35362
ssc-miR-29a-5p	MIMAT0037364	ACUGAUUUCUUUUGGUGUUCAG	CUGAUUU	22	ssc-mir-29a	MI0013090	CCCCUUAGAGGAUGACUGAUUUCUUUUGGUGUUCAGAGUCAAUAUAAUUUUCUAGCACCAUCUGAAAUCGGUUAUAAUGAUUGGGG	chr18:19035225-19035310(+)	MIPF0000009	mir-29	29b-1,29a	0	0	0	0	1	1	0	0	0	0	0.13008	0.150403
ssc-miR-17-3p	MIMAT0015268	ACUGCAGUGAAGGCACUUGUAG	CUGCAGU	22	ssc-mir-17	MI0008214	GAAUAAUGUCAAAGUGCUUACAGUGCAGGUAGUGAUAAUGUGCAUCUACUGCAGUGAAGGCACUUGUAGCAUUAUGG	chr11:66610060-66610136(+)	MIPF0000001	mir-17	19a,20a,18a,17,92a-1,19b-1	0	0	1	0	0	1	0	0	0.146091	0	0	0.150403
ssc-miR-20a-3p	MIMAT0037316	ACUGCAUUAUGAGCACUUAAAGU	CUGCAUU	23	ssc-mir-20a	MI0002423	GUAGCACUAAAGUGCUUAUAGUGCAGGUAGUGUUUAGUUAUCUACUGCAUUAUGAGCACUUAAAGUACUGC	chr11:66610513-66610583(+)	MIPF0000001	mir-17	19a,20a,18a,17,92a-1,19b-1	0	0	0	1	0	0	0	0	0	0.157116	0	0
ssc-miR-378	MIMAT0013868	ACUGGACUUGGAGUCAGAAGGC	CUGGACU	22	ssc-mir-378-1;ssc-mir-378-2	MI0013088;MI0016622	CCACCCAGGGCUCCUGACUCCAGGUCCUGUGUGUUGCCUGGAAAUAGCACUGGACUUGGAGUCAGAAGGCCUGCGUGGAG;GUGGGCCUCCUGAAGGCAGGCAGAACCAUUGGGUGAAAAGAGCACUGGACUUGGAGUCAGAAGGCCCG	chr2:157640353-157640432(+);chr12:38396700-38396767(+)	MIPF0000168	mir-378	378-1;378-2	30305	26330	34844	17598	29399	30802	4123.52	3883.45	5090.39	2764.93	3824.21	4632.7
ssc-miR-149	MIMAT0018379	UCUGGCUCCGUGUCUUCACUCCC	CUGGCUC	23	ssc-mir-149	MI0016620	GCCCAGGCUCUGGCUCCGUGUCUUCACUCCCGUGUGUGUCCGAGGAGGGAGGGAGGGACGGGGGCUGUGCUGGGGC	chr15:154447027-154447102(-)	MIPF0000274	mir-149	149	43	34	56	28	71	29	5.85089	5.01472	8.18108	4.39925	9.23566	4.36167
ssc-miR-7136-5p	MIMAT0028147	UCUGGUCCAGACACUGUGGAGC	CUGGUCC	22	ssc-mir-7136	MI0023569	UCUGGUCCAGACACUGUGGAGCUGAAGAGACCAACACUUCUCAGUGUUUGAACCAGAAGC	chrUScaf1148:53415-53474(+)	-	-	7136	3	0	0	1	3	2	0.408202	0	0	0.157116	0.390239	0.300805
ssc-miR-26b-3p	MIMAT0041596	CCUGUUCUCCAUUACUUGGCU	CUGUUCU	21	ssc-mir-26b	MI0033397	CCCAGUUCAAGUAAUUCAGGAUAGGUUGUGUGCUGUCCAGCCUGUUCUCCAUUACUUGGCUCGGG	chrUScaf756:56015-56079(+)	-	-	26b	0	2	2	0	2	0	0	0.294983	0.292182	0	0.260159	0
ssc-miR-432-5p	MIMAT0013946	UCUUGGAGUAGGUCAUUGGGU	CUUGGAG	21	ssc-mir-432	MI0013155	UCCAGGUCUUGGAGUAGGUCAUUGGGUGGAUCCUUUAUUUCCCUAUGUGGGCCACUGGAUGGCUCCUCCAUGGCUUGGAG	chr7:132079003-132079082(+)	MIPF0000211	mir-432	136,432,493	71	48	51	48	105	43	9.66078	7.0796	7.45063	7.54157	13.6584	6.46731
ssc-miR-7144-5p	MIMAT0028163	ACUUUCCCGGGAUUUGGAGCGC	CUUUCCC	22	ssc-mir-7144	MI0023577	ACUUUCCCGGGAUUUGGAGCGCUUCCGCACGCGCUCCUUGUCCCGAGACCGCGA	chr11:81643736-81643789(+)	-	-	7144	1	0	0	0	0	0	0.136067	0	0	0	0	0
ssc-miR-9	MIMAT0025358	UCUUUGGUUAUCUAGCUGUAUG	CUUUGGU	22	ssc-mir-9-3	MI0022123	CCCGUUUCUCUCUUUGGUUAUCUAGCUGUAUGAGUGCCACAGAGCCGUCAUAAAGCUAGAUAACCGAAAGUAGAAAUGACU	chr7:59924193-59924273(+)	MIPF0000014	mir-9	9-3	15	51	17	15	30	181	2.04101	7.52207	2.48354	2.35674	3.90239	27.2229
ssc-miR-9-1	MIMAT0002168	UCUUUGGUUAUCUAGCUGUAUGA	CUUUGGU	23	ssc-mir-9-1	MI0002462	CGGGGUUGGUUGUUAUCUUUGGUUAUCUAGCUGUAUGAGUGGUGUGGAGUCUUCAUAAAGCUAGAUAACCGAAAGUAAAAAUAACCCCA	chr4:102543210-102543298(-)	MIPF0000014	mir-9	9-1	15	51	17	15	30	181	2.04101	7.52207	2.48354	2.35674	3.90239	27.2229
ssc-miR-9-2	MIMAT0002169	UCUUUGGUUAUCUAGCUGUAUGA	CUUUGGU	23	ssc-mir-9-2	MI0002463	GGAAGCGAGUUGUUAUCUUUGGUUAUCUAGCUGUAUGAGUGUAUUGGUCUUCAUAAAGCUAGAUAACCGAAAGUAAAAACUCCUUCA	chr2:98744572-98744658(-)	MIPF0000014	mir-9	9-2	15	51	17	15	30	181	2.04101	7.52207	2.48354	2.35674	3.90239	27.2229
ssc-miR-493-3p	MIMAT0025378	UGAAGGUCUACUGUGUGCCAGG	GAAGGUC	22	ssc-mir-493	MI0022152	CCCCAGGGCCUUGUACAUGGUAGGCUUUCAUUCAUUCGUUUGCACAUGCGGUGAAGGUCUACUGUGUGCCAGGCCCUGUGCCA	chr7:132069400-132069482(-)	MIPF0000230	mir-493	136,432,493	69	41	82	44	69	60	9.38864	6.04716	11.9794	6.91311	8.9755	9.02415
ssc-miR-504	MIMAT0013931	AGACCCUGGUCUGCACUCUAUCU	GACCCUG	23	ssc-mir-504	MI0013143	GCUGUUGGGAGACCCUGGUCUGCACUCUAUCUGUAUGCUUACUGAAGGGAGCGCAGGGCAGGGUUUCCCACACAGAGGGC	chrX:129654206-129654285(+)	MIPF0000437	mir-504	504	33	11	39	52	71	117	4.49022	1.62241	5.69754	8.17004	9.23566	17.5971
ssc-miR-1839-3p	MIMAT0017385	AGACCUACUUUUCUACCAACA	GACCUAC	21	ssc-mir-1839	MI0013162	CCUAAAUGAAAAGGUAGAUAGAACAGGUCUUGUUUGCAAGAUGAAUUCAAGACCUACUUUUCUACCAACAGCAAUUACAC	chr7:57683204-57683283(-)	MIPF0000702	mir-1839	1839	0	0	0	1	0	0	0	0	0	0.157116	0	0
ssc-miR-146a-5p	MIMAT0022963	UGAGAACUGAAUUCCAUGGGUU	GAGAACU	22	ssc-mir-146a	MI0015926	UACUCAGCUUUGAGAACUGAAUUCCAUGGGUUGUGUCAUUGUCAGACCUGUGAAGUUUAGUUCUUCAGCUGGGAUAUC	chr16:68488129-68488206(+)	MIPF0000103	mir-146	146a	229	123	360	251	818	130	31.1594	18.1415	52.5927	39.4361	106.405	19.5523
ssc-miR-146b	MIMAT0010190	UGAGAACUGAAUUCCAUAGGC	GAGAACU	21	ssc-mir-146b	MI0010685	GAACUUUGGCCACCUGGCUCUGAGAACUGAAUUCCAUAGGCUGUGAGCUCUAGCAAAUGCCCUAGGAACUCAGUUCUGGUGCCCGGCUGUGCUAUAGUC	chr14:123301752-123301850(+)	MIPF0000103	mir-146	146b	198	40	58	192	331	48	26.9413	5.89966	8.47326	30.1663	43.0564	7.21932
ssc-miR-769-5p	MIMAT0020363	UGAGACCUCUGGGUUCUGAGC	GAGACCU	21	ssc-mir-769	MI0013168	UGCGCUCUGACCUGAGACCUCUGGGUUCUGAGCUGUGAUGUUGCUUCCAAGCUGGGAUCUCUGGGGUCUUGGUUCAGGGU	chr6:47708761-47708840(+)	MIPF0000727	mir-769	769	19	8	20	18	32	18	2.58528	1.17993	2.92182	2.82809	4.16255	2.70725
ssc-miR-143-3p	MIMAT0013879	UGAGAUGAAGCACUGUAGCUC	GAGAUGA	21	ssc-mir-143	MI0013098	GUCCCCCAGCCGGAGGUGCAGUGCUGCAUCUCUGGUCAGCUGGGAGUCUGAGAUGAAGCACUGUAGCUCGGGAAGGGAGA	chr2:157344738-157344817(+)	MIPF0000094	mir-143	145,143	5024	3443	10272	3020	5892	5526	683.602	507.814	1500.64	474.491	766.43	831.124
ssc-miR-27b-5p	MIMAT0013889	AGAGCUUAGCUGAUUGGUGAACA	GAGCUUA	23	ssc-mir-27b	MI0013109	ACGAGGUGCAGAGCUUAGCUGAUUGGUGAACAGUGACUGGUUUCCGCUUUGUUCACAGUGGCUAAGUUCUGCACCUGAAG	chr10:31340880-31340959(-)	MIPF0000036	mir-27	27b,24-2,23b	3	1	3	3	1	14	0.408202	0.147492	0.438272	0.471348	0.13008	2.10564
ssc-miR-423-5p	MIMAT0013880	UGAGGGGCAGAGAGCGAGACUUU	GAGGGGC	23	ssc-mir-423	MI0013099	AAGUUAGGCUGAGGGGCAGAGAGCGAGACUUUUCUAUUUUCCAAAAGCUCGGUCUGAGGCCCCUCAGUCUUGCUUCCUAC	chr12:48287019-48287098(-)	MIPF0000329	mir-423	423	226	170	171	142	261	182	30.7512	25.0736	24.9815	22.3105	33.9508	27.3733
ssc-let-7a	MIMAT0013865	UGAGGUAGUAGGUUGUAUAGUU	GAGGUAG	22	ssc-let-7a-1;ssc-let-7a-2	MI0013085;MI0017984	CCCAGGUUGAGGUAGUAGGUUGUAUAGUUUAGAAUUGUAUCAAGGGAGAUAACUGUACAGCCUCCUAGCUUUCCUUGGGU;CACUGUGGGAUGAGGUAGUAGGUUGUAUAGUUUUAGGGUCACACCCACCACUGGGAGAUAACUAUACAAUCUACUGUCUUUCCUAACGUGAU	chr9:54378059-54378138(-);chr3:44864433-44864524(+)	MIPF0000002	let-7	let7a-1,100;let7a-2,let7d,let7f-2	9553	5965	10735	7411	9930	7673	1299.85	879.788	1568.28	1164.39	1291.69	1154.04
ssc-let-7c	MIMAT0002151	UGAGGUAGUAGGUUGUAUGGUU	GAGGUAG	22	ssc-let-7c	MI0002445	UGUGUGCAUCCGGGUUGAGGUAGUAGGUUGUAUGGUUUAGAGUUACACCGUGGGAGUUAACUGUACAACCUUCUAGCUUUCCUUGGAGCACACU	chr13:191559336-191559429(+)	MIPF0000002	let-7	let7c,99a	2519	1375	3791	1780	3169	1507	342.753	202.801	553.83	279.667	412.223	226.657
ssc-let-7d-5p	MIMAT0025356	AGAGGUAGUAGGUUGCAUAGUU	GAGGUAG	22	ssc-let-7d	MI0022120	GUUCCUAGGAAGAGGUAGUAGGUUGCAUAGUUUUAGGGCAGAGAUUUUGCCCACAAGGAGGUAACUAUACGACCUGCUGCCUUUCUUAGGGCCUUA	chr3:44867267-44867362(+)	MIPF0000002	let-7	let7a-2,let7d,let7f-2	789	546	813	631	814	559	107.357	80.5304	118.772	99.1402	105.885	84.075
ssc-let-7e	MIMAT0013866	UGAGGUAGGAGGUUGUAUAGUU	GAGGUAG	22	ssc-let-7e	MI0013086	GCCCCGGGCUGAGGUAGGAGGUUGUAUAGUUGAGGAGGACACCCACGGAGAUCACUAUACGGCCUCCUAGCUUUCCCCAG	chr6:51858376-51858455(+)	MIPF0000002	let-7	99b,let7e,125a	601	374	763	391	530	389	81.7764	55.1619	111.467	61.4324	68.9422	58.5066
ssc-let-7f-5p	MIMAT0002152	UGAGGUAGUAGAUUGUAUAGUU	GAGGUAG	22	ssc-let-7f-1;ssc-let-7f-2	MI0002446;MI0022121	UGUGGGAUGAGGUAGUAGAUUGUAUAGUUUUAGGGUCAUACCCCAUCUUGGAGAUAACUAUACAGUCUACUGUCUUUCCCACG;UCUAUCAGAGUGAGGUAGUAGAUUGUAUAGUUGUGGGGUAGUGAUUUUACCCUGUUCAGGAGAUAACUAUACAAUCUAUUGCCUUCCCUGAGGAGUA	chrX:51801728-51801810(-);chr3:44864800-44864896(+)	MIPF0000002	let-7	let7f-1,98;let7a-2,let7d,let7f-2	114581	48358	82619	59527	86299	52294	15590.7	7132.4	12069.9	9352.65	11225.7	7865.15
ssc-let-7g	MIMAT0013867	UGAGGUAGUAGUUUGUACAGUU	GAGGUAG	22	ssc-let-7g	MI0013087	GGCUGAGGUAGUAGUUUGUACAGUUUGAGGGUCUAUGAUACCACCCGGUACAGGAGAUAACUGUACAGGCCACUGCCUUG	chr13:37599004-37599083(+)	MIPF0000002	let-7	let7g	12448	9681	17934	12499	17221	18574	1693.77	1427.87	2619.99	1963.79	2240.1	2793.58
ssc-let-7i-5p	MIMAT0002153	UGAGGUAGUAGUUUGUGCU	GAGGUAG	19	ssc-let-7i	MI0002447	CUGGCUGAGGUAGUAGUUUGUGCUGUUGGUCGGGUUGUGACAUUGCCCGCUGUGGAGAUAACUGCGCAAGCUACUGCCUUGCUAG	chr5:30021224-30021308(+)	MIPF0000002	let-7	let7i	9234	3678	17171	6184	12337	4813	1256.45	542.474	2508.52	971.606	1604.79	723.887
ssc-miR-98	MIMAT0013905	UGAGGUAGUAAGUUGUAUUGUU	GAGGUAG	22	ssc-mir-98	MI0013122	GGGUGAGGUAGUAAGUUGUAUUGUUGUGGGGUAGGGAUUUUAGGCCCCAAUUAGAAGAUAACUAUACAACUUACUACUUU	chrX:51800864-51800943(-)	MIPF0000002	let-7	let7f-1,98	157	104	355	227	326	152	21.3626	15.3391	51.8622	35.6653	42.406	22.8612
ssc-miR-202-3p	MIMAT0022956	AGAGGUGUAGGCAUGGGAA	GAGGUGU	19	ssc-mir-202	MI0013157	CGCCGUUCCGCCUUCCUAUGCAUAUACUUCUUUGAGGGUCUGGCCUGAAGAGGUGUAGGCAUGGGAAACCGGGGCGACGA	chr14:153169585-153169664(-)	MIPF0000121	mir-202	202	0	0	1	0	0	0	0	0	0.146091	0	0	0
ssc-miR-574-5p	MIMAT0037367	UGAGUGUGUGUGUGUGAGUGUGU	GAGUGUG	23	ssc-mir-574	MI0013161	UGGGUGCGGGCGUGUGAGUGUGUGUGUGUGAGUGUGUGUCGCUCCGGGUCCACGCUCAUGCACACACCCACACGCCCGCA	chr8:31672459-31672538(+)	MIPF0000419	mir-574	574	5	0	22	1	5	2	0.680336	0	3.214	0.157116	0.650398	0.300805
ssc-miR-219a	MIMAT0020590	AGAGUUGAGUCUGGACGUCCCG	GAGUUGA	22	ssc-mir-219a	MI0017990	CCGCGGCUCUUGAUUGUCCAAACGCAAUUCUCGAGUCUAUAGCUCUGGCCGAGAGUUGAGUCUGGACGUCCCGAGCCGUCGCC	chr7:29752701-29752783(-)	MIPF0000044	mir-219	219a	0	1	0	0	0	0	0	0.147492	0	0	0	0
ssc-miR-190a	MIMAT0025367	UGAUAUGUUUGAUAUAUUAGG	GAUAUGU	21	ssc-mir-190a	MI0022136	GGCCUCUGUGUGAUAUGUUUGAUAUAUUAGGUUGUUAUUUAAUCCAACUAUAUAUCAAACAUAUUCCUACAGUGUCUUGCCC	chr1:120448012-120448093(-)	MIPF0000076	mir-190	190a	17	8	6	16	30	26	2.31314	1.17993	0.876545	2.51386	3.90239	3.91047
ssc-miR-190b	MIMAT0020588	UGAUAUGUUUGAUAUUGGGUUG	GAUAUGU	22	ssc-mir-190b	MI0017988	UGCUUCUGUGUGAUAUGUUUGAUAUUGGGUUGUUUAAUUAGGAACCAACUAAAUGUCAAACAUAUUCUUACAGCAGUAGGCAA	chrUScaf2882:17131-17213(-)	MIPF0000076	mir-190	190b	4	7	7	7	4	1	0.544269	1.03244	1.02264	1.09981	0.520319	0.150403
ssc-miR-2320-3p	MIMAT0020598	CGAUGAUGGUCCCUGUGUUUG	GAUGAUG	21	ssc-mir-2320	MI0017997	GCUGUCCCCAUGGCACAGGGUCCAGCUGUCGGCUGUAAUACCCGAUGGGUCGAUGAUGGUCCCUGUGUUUGGGGCGAGCAC	chr6:60147823-60147903(-)	MIPF0001253	mir-2320	2320	2	2	2	4	4	5	0.272135	0.294983	0.292182	0.628464	0.520319	0.752013
ssc-miR-145-3p	MIMAT0022919	GGAUUCCUGGAAAUACUGUUCU	GAUUCCU	22	ssc-mir-145	MI0002417	CACCUUGUCCUCACGGUCCAGUUUUCCCAGGAAUCCCUUAGAUGCUGAGAUGGGGAUUCCUGGAAAUACUGUUCUUGAGGUCAUGG	chr2:157346127-157346212(+)	MIPF0000079	mir-145	145,143	30	35	95	18	36	54	4.08202	5.16221	13.8786	2.82809	4.68287	8.12174
ssc-miR-103	MIMAT0002154	AGCAGCAUUGUACAGGGCUAUGA	GCAGCAU	23	ssc-mir-103-1;ssc-mir-103-2	MI0002448;MI0013105	CUUACUGCCCUCGGCUUCUUUACAGUGCUGCCUUGUUGCAUAUGGAUCAAGCAGCAUUGUACAGGGCUAUGAAGGCACUGAG;UGUGCUUUCAGCUUCUUUACAGUGCUGCCUUGUAGCAUUCAGGUCAAGCAGCAUUGUACAGGGCUAUGAAAGAACUAAGA	chr16:59912617-59912698(+);chr17:36149787-36149866(-)	MIPF0000024	mir-103	103-1;103-2	411	282	898	312	529	478	55.9237	41.5926	131.19	49.0202	68.8122	71.8924
ssc-miR-107	MIMAT0002155	AGCAGCAUUGUACAGGGCUAUCA	GCAGCAU	23	ssc-mir-107	MI0002449	UUCUCUCUGCUUUCAGCUUCUUUACAGUGUUGCCUUGUGGCAUGGAGUUCAAGCAGCAUUGUACAGGGCUAUCAAAGCACAGAGAGC	chr14:110407095-110407181(-)	MIPF0000024	mir-103	107	37	11	63	23	54	43	5.03449	1.62241	9.20372	3.61367	7.0243	6.46731
ssc-miR-324	MIMAT0013957	CGCAUCCCCUAGGGCAUUGGUGU	GCAUCCC	23	ssc-mir-324	MI0013167	CUAUGCCUCCCCGCAUCCCCUAGGGCAUUGGUGUGAAGCUGGAGACCCACUGCCCCAGGUGCUGCUGGGGGUUGUAGUCU	chr3:139855128-139855207(-)	MIPF0000165	mir-324	324	2	1	4	0	5	3	0.272135	0.147492	0.584363	0	0.650398	0.451208
ssc-miR-1271-3p	MIMAT0017967	UGCCUGCUAUGUGCCAGGCA	GCCUGCU	20	ssc-mir-1271	MI0015922	UAGAUCAGUGCUUGGCACCUAGUAAGCACUCAGUAUAUACUUGUUGAGUGCCUGCUAUGUGCCAGGCAUUGUGCUGAG	chr2:83154226-83154303(-)	MIPF0000483	mir-1271	1271	0	0	0	0	0	1	0	0	0	0	0	0.150403
ssc-miR-214-5p	MIMAT0037318	UGCCUGUCUACACUUGCUGUGC	GCCUGUC	22	ssc-mir-214	MI0002441	GGCCUGGCUGGACGGAGUUGUCAUGUGUCUGCCUGUCUACACUUGCUGUGCAGAACAUCCGCUCACCUGUACAGCAGGCACAGACAGGCAGUCACAUGACAACCCAGCCU	chr9:126099461-126099570(-)	MIPF0000062	mir-214	214,199a-1	13	9	18	6	25	19	1.76887	1.32742	2.62963	0.942696	3.25199	2.85765
ssc-miR-381-5p	MIMAT0017957	AGCGAGGUUGCCCUUUGUAUAUU	GCGAGGU	23	ssc-mir-381	MI0015912	UGGUACUUAAAGCGAGGUUGCCCUUUGUAUAUUCGGGUUUUGAGGUGGAAUAUACAAGGACAAGCUCUCUGUGAGUAUCAAA	chrUScaf2115:27138-27219(-)	MIPF0000018	mir-154	376a,381,376c	2	0	1	0	1	2	0.272135	0	0.146091	0	0.13008	0.300805
ssc-miR-744	MIMAT0015708	UGCGGGGCUAGGGCUAACAGCA	GCGGGGC	22	ssc-mir-744	MI0014769	GCAGGGUGCGGGGCUAGGGCUAACAGCAGUCUUACUGAAGGUUUCCUGGAAACCACGCACAUGCUGUUGCCACUAACCUC	chr12:59358203-59358282(+)	MIPF0000431	mir-744	744	9	9	19	5	9	2	1.22461	1.32742	2.77572	0.78558	1.17072	0.300805
ssc-miR-221-3p	MIMAT0007762	AGCUACAUUGUCUGCUGGGUUU	GCUACAU	22	ssc-mir-221	MI0008221	UGAACCUGGCAUACAAUGUAGAUUUCUGUGUUUGUUGGGCAACAGCUACAUUGUCUGCUGGGUUUCAGGC	chrX:45274873-45274942(-)	MIPF0000051	mir-221	221,222	15	17	23	50	38	17	2.04101	2.50736	3.36009	7.8558	4.94303	2.55684
ssc-miR-222	MIMAT0013942	AGCUACAUCUGGCUACUGGGUCUC	GCUACAU	24	ssc-mir-222	MI0013151	UGCCCUCAAUGGCUCAGUAGCCAGUGUAGAUCCUGUCAUUUGUAAUCAGUAGCUACAUCUGGCUACUGGGUCUCUGAUGG	chrX:45275613-45275692(-)	MIPF0000051	mir-221	221,222	10	1	12	29	9	4	1.36067	0.147492	1.75309	4.55637	1.17072	0.60161
ssc-miR-339-3p	MIMAT0017381	AGCUCCUCGAGGCCAGAGCCC	GCUCCUC	21	ssc-mir-339-1	MI0013149	GCAGCCGCCGUCCCUGUCCUCCAGGAGCUCACUUACCUUGGGCCGUGAGCUCCUCGAGGCCAGAGCCCGUGUCUGCCUCU	chr3:726710-726789(+)	MIPF0000193	mir-339	339-1	0	0	0	0	0	1	0	0	0	0	0	0.150403
ssc-miR-423-3p	MIMAT0013881	AGCUCGGUCUGAGGCCCCUCAGU	GCUCGGU	23	ssc-mir-423	MI0013099	AAGUUAGGCUGAGGGGCAGAGAGCGAGACUUUUCUAUUUUCCAAAAGCUCGGUCUGAGGCCCCUCAGUCUUGCUUCCUAC	chr12:48287019-48287098(-)	MIPF0000329	mir-423	423	201	237	302	173	290	373	27.3495	34.9555	44.1194	27.1811	37.7231	56.1001
ssc-miR-133a-5p	MIMAT0015299	AGCUGGUAAAAUGGAACCAAAU	GCUGGUA	22	ssc-mir-133a-1;ssc-mir-133a-2	MI0010681;MI0015909	CGGGACCCAAAUGCUUUGCUAAAGCUGGUAAAAUGGAACCAAAUCAACUGUUGAAUGGAUUUGGUCCCCUUCAACCAGCUGUAGCUGCGCAUUGACAGCGCCG;UAGAGCUGGUAAAAUGGAACCAAAUCGCCUCUUCAAUGGAUUUGGUCCCCUUCAACCAGCUGUAGCUAUGCAU	chr17:69274653-69274755(-);chr6:99485213-99485285(+)	MIPF0000029	mir-133	133a-1;133a-2	771	710	902	342	689	1294	104.908	104.719	131.774	53.7337	89.6249	194.621
ssc-miR-7137-3p	MIMAT0028150	AGCUGGUCUGGGAGUUCCCGGG	GCUGGUC	22	ssc-mir-7137	MI0023570	CGGGGGAACUCCCAGACCAGCUUCCACUCCCUUCAAGAAGCUGGUCUGGGAGUUCCCGGG	chr3:10664432-10664491(+)	-	-	7137	0	0	0	1	0	1	0	0	0	0.157116	0	0.150403
ssc-miR-138	MIMAT0025363	AGCUGGUGUUGUGAAUCAGGC	GCUGGUG	21	ssc-mir-138	MI0022131	GCGGUGGGGCAGCUGGUGUUGUGAAUCAGGCCGUUGCCAAUCAGAGAACGGCUACUUCACAACACCAGGGUCACACCCCACCACA	chr13:30329402-30329486(+)	MIPF0000075	mir-138	138	0	0	0	1	0	0	0	0	0	0.157116	0	0
ssc-miR-7-5p	MIMAT0002141	UGGAAGACUAGUGAUUUUGUUGUU	GGAAGAC	24	ssc-mir-7-1;ssc-mir-7-2	MI0022122;MI0002435	CAGCCCCAUCUGGAAGACUAGUGAUUUUGUUGUUGUCUCACUGCGCUCAACAACAAGUCCCAGUCUGCCGCAUGGUGCCGGCCA;UGGAUGUUGGUCUAGUUCUGUGUGGAAGACUAGUGAUUUUGUUGUUUUUAGAUAACUAAAUCGACAACAAAUCACAGUCUGCCAUAUGGCACAGGCCAUGCCUCUACAG	chr1:212651386-212651469(-);chr10:35113341-35113449(+)	MIPF0000022	mir-7	7-1;7-2	418	232	426	154	301	208	56.8761	34.2181	62.2347	24.1959	39.154	31.2837
ssc-miR-671-5p	MIMAT0025381	AGGAAGCCCUGGAGGGGCUGGAGG	GGAAGCC	24	ssc-mir-671	MI0022155	CAGGAAGAGGAGGAAGCCCUGGAGGGGCUGGAGGUGAUGGAUGUUUUCCUCCGGUUCUCAGGGCUCCACCUUUUCCGGGC	chr18:6286693-6286772(-)	MIPF0000358	mir-671	671	2	1	3	1	2	2	0.272135	0.147492	0.438272	0.157116	0.260159	0.300805
ssc-miR-1	MIMAT0010187	UGGAAUGUAAAGAAGUAUGUA	GGAAUGU	21	ssc-mir-1	MI0010682	CCGGUUGACGUACCUGCUUGGGGGACAUACUUCUUUAUGUGCCCAUAUGGACCUGCUAAGCUAUGGAAUGUAAAGAAGUAUGUAUUUCAGGCUGGGAACUCUCACCGG	chr17:69285393-69285500(-)	MIPF0000038	mir-1	1	6849339	6433235	6230264	5933277	7058045	6022006	931971	948848	910184	932213	918108	905725
ssc-miR-206	MIMAT0013864	UGGAAUGUAAGGAAGUGUGUGA	GGAAUGU	22	ssc-mir-206	MI0013084	UUCCCGAGGCCACAUGCUUCUUUAUAUCCCCAUACGGAUUACUUGACUAUGGAAUGUAAGGAAGUGUGUGAUCUCGUUAA	chr7:52426445-52426524(+)	MIPF0000038	mir-1	206,133b	89047	102011	86263	148800	116467	177362	12116.4	15045.8	12602.2	23378.9	15150	26675.7
ssc-miR-184	MIMAT0002127	UGGACGGAGAACUGAUAAGGGU	GGACGGA	22	ssc-mir-184	MI0002421	CCAGUCACAUCCCCUUAUCACUUUUCCAGCCAGCUUUGUGACUCUAAAUGUUGGACGGAGAACUGAUAAGGGUAGGUGAUUGA	chrUScaf2138:214203-214285(-)	MIPF0000059	mir-184	184	24	163	96	11	8	6	3.26561	24.0411	14.0247	1.72828	1.04064	0.902415
ssc-miR-1388	MIMAT0041590	AGGACUGUCAAACCUGAGAAUG	GGACUGU	22	ssc-mir-1388	MI0033392	GUGCCUCCAGGACUGUCAAACCUGAGAAUGGUGAGCGUCCAGGGACAAUCUCAGGUGUGUCAGCCCGAGAGGUGC	chrUScaf4148:37165-37239(-)	-	-	1388	0	3	1	0	4	0	0	0.442475	0.146091	0	0.520319	0
ssc-miR-139-3p	MIMAT0022921	UGGAGACGCGGCCCUGUUGGAGU	GGAGACG	23	ssc-mir-139	MI0002453	GUGUAUUCUACAGUGCACGUGUCUCCAGUGUGGCUCGGAGGCUGGAGACGCGGCCCUGUUGGAGUAAC	chr9:7935635-7935702(-)	MIPF0000117	mir-139	139	1	0	0	1	0	2	0.136067	0	0	0.157116	0	0.300805
ssc-miR-185	MIMAT0007759	UGGAGAGAAAGGCAGUUCCUGA	GGAGAGA	22	ssc-mir-185	MI0008218	GGUGAGGGAUUGGAGAGAAAGGCAGUUCCUGAUGGUCCCCUCCCCAGGGGCUGGCUUUCCUCUGGUCCUUCCCUCC	chr14:55086524-55086599(+)	MIPF0000202	mir-185	185	295	219	266	283	231	369	40.1398	32.3007	38.8601	44.4639	30.0484	55.4985
ssc-miR-2411	MIMAT0025389	UGGAGUGACUGUCAGAUGCAGC	GGAGUGA	22	ssc-mir-2411	MI0022164	AGAGGCAAUGUGGAGUGACUGUCAGAUGCAGCCAUCAGAAUAGGUGAUUUGGCUGAACUGUCAUACUCCCACAUCCUCCACCA	chr4:104403861-104403943(-)	MIPF0001571	mir-2411	2411	1	1	1	0	0	0	0.136067	0.147492	0.146091	0	0	0
ssc-miR-122-5p	MIMAT0002119	UGGAGUGUGACAAUGGUGUUUGU	GGAGUGU	23	ssc-mir-122	MI0002413	CCUUAGCAGAGCUGUGGAGUGUGACAAUGGUGUUUGUGUCCAAACUAUCAAACGCCAUUAUCACACUAAAUAGCUACUGUUAGGC	chr1:179916336-179916420(-)	MIPF0000095	mir-122	122	96	106	144	48	16	30	13.0625	15.6341	21.0371	7.54157	2.08128	4.51208
ssc-miR-31	MIMAT0025360	AGGCAAGAUGCUGGCAUAGCUG	GGCAAGA	22	ssc-mir-31	MI0022127	ACUGGAGAGGAGGCAAGAUGCUGGCAUAGCUGUUAAACUGAGAACCUGCUAUGCCAACAUAUUGCCAUCUUUCUUGUC	chr1:224397161-224397238(+)	MIPF0000064	mir-31	31	1	1	2	0	1	2	0.136067	0.147492	0.292182	0	0.13008	0.300805
ssc-miR-2320-5p	MIMAT0020597	UGGCACAGGGUCCAGCUGUCGG	GGCACAG	22	ssc-mir-2320	MI0017997	GCUGUCCCCAUGGCACAGGGUCCAGCUGUCGGCUGUAAUACCCGAUGGGUCGAUGAUGGUCCCUGUGUUUGGGGCGAGCAC	chr6:60147823-60147903(-)	MIPF0001253	mir-2320	2320	3	2	8	2	5	8	0.408202	0.294983	1.16873	0.314232	0.650398	1.20322
ssc-miR-885-3p	MIMAT0013903	AGGCAGCGGGGUGUAGUGGAU	GGCAGCG	21	ssc-mir-885	MI0013119	CACUCGGCCCGCGCUCUCUCCAUUACACUACCCUGCCUCUUCUCCACGAGAGGCAGCGGGGUGUAGUGGAUAGAGCACGG	:-()	MIPF0000532	mir-885	885	6	2	1	0	2	0	0.816404	0.294983	0.146091	0	0.260159	0
ssc-miR-34a	MIMAT0007757	UGGCAGUGUCUUAGCUGGUUGU	GGCAGUG	22	ssc-mir-34a	MI0008216	UUUCUUUGGCAGUGUCUUAGCUGGUUGUUGUGAGUAAUAGCAAAGGAAGCAAUCAGCAGCAUCCUGCCCUAGAACA	:-()	MIPF0000039	mir-34	34a	3	3	16	12	10	10	0.408202	0.442475	2.33745	1.88539	1.3008	1.50403
ssc-miR-34c	MIMAT0013916	AGGCAGUGUAGUUAGCUGAUUGC	GGCAGUG	23	ssc-mir-34c-1;ssc-mir-34c-2	MI0013132;MI0022128	AGUCUAGUUACUAGGCAGUGUAGUUAGCUGAUUGCUGAUAAAACCAAUCACUAACCACACGGCCAGGUAAAAAGAUUUGG;UCUAGUUACUAGGCAGUGUAGUUAGCUGAUUGCUGAUAAAACCAAUCACUAACCACACGGCCAGGUAAAAAGAU	chr9:44166873-44166952(-);:-()	MIPF0000039	mir-34	34c-1;34c-2	2	1	1	0	6	1	0.272135	0.147492	0.146091	0	0.780478	0.150403
ssc-miR-4331-5p	MIMAT0037379	UGGCGUAGAUCACAGACACAGC	GGCGUAG	22	ssc-mir-4331-1;ssc-mir-4331-2	MI0015910;MI0033415	CCAUGAGCUAUGGCGUAGAUCACAGACACAGCUCAGAUCUGGCAUUGCUGUGGCUGUGGUGUAGGCCAGCAGCUUUGCUC;AGCUGUGGCGUAGAUCACAGACACAGCUUGGAUCUGGUGUUGCUGUGGCUGUGGUGUAGGCCAGCAGCU	chr6:60130099-60130178(-);chr14:144183485-144183553(+)	-	-	4331-1;4331-2	15	20	17	15	16	16	2.04101	2.94983	2.48354	2.35674	2.08128	2.40644
ssc-miR-24-3p	MIMAT0002134	UGGCUCAGUUCAGCAGGAACAG	GGCUCAG	22	ssc-mir-24-1;ssc-mir-24-2	MI0002428;MI0013111	CUCUGCCUCCCGUGCCUACUGAGCUGAAACACAGUUGAUUUGUGCAGACUGGCUCAGUUCAGCAGGAACAGG;GACCCGCCCUCCGGUGCCUACUGAGCUGAUAUCAGUUCUCAUUUUACACACUGGCUCAGUUCAGCAGGAACAGGAGUCGA	chr2:65582174-65582245(+);chr10:31340334-31340413(-)	MIPF0000041	mir-24	23a,24-1,27a;27b,24-2,23b	1215	1104	1851	845	2109	2509	165.322	162.831	270.414	132.763	274.338	377.36
ssc-miR-92b-5p	MIMAT0017377	AGGGACGGGACGCGGUGCAGUGUU	GGGACGG	24	ssc-mir-92b	MI0013126	GCGGGCGGGAGGGACGGGACGCGGUGCAGUGUUGUUCUUUCCCCUGCCAAUAUUGCACUCGUCCCGGCCUCCGGCCCCCC	chr4:103407102-103407181(-)	MIPF0000013	mir-25	92b	0	0	0	1	1	0	0	0	0	0.157116	0.13008	0
ssc-miR-7137-5p	MIMAT0028149	CGGGGGAACUCCCAGACCAGC	GGGGGAA	21	ssc-mir-7137	MI0023570	CGGGGGAACUCCCAGACCAGCUUCCACUCCCUUCAAGAAGCUGGUCUGGGAGUUCCCGGG	chr3:10664432-10664491(+)	-	-	7137	1	1	1	0	0	2	0.136067	0.147492	0.146091	0	0	0.300805
ssc-miR-4337	MIMAT0017977	AGGGUAUAUAAGCCUUCACUGG	GGGUAUA	22	ssc-mir-4337	MI0015932	GGCACUAGACAGGGUAUAUAAGCCUUCACUGGUUAAAUCAACAUACAGUGAAGGCUUAUAUAUCUUGUCUAGUGCCCA	chr18:16110017-16110094(-)	-	-	4337	0	0	1	0	0	0	0	0	0.146091	0	0	0
ssc-miR-2366	MIMAT0025388	UGGGUCACAGAAGAGGGUCUGG	GGGUCAC	22	ssc-mir-2366-1;ssc-mir-2366-2	MI0022162;MI0022163	GCCCUGGCCCCAGGGUCCUCUUGUCUGAGCCCCAGAAAGAGGAGAGAGCGCUGGGUCACAGAAGAGGGUCUGGGGGACAGGUU;GCCCUGGCCCCAGGGUCCUCUUGUCUGAGCCCCAGAAAGAGGAGAGAGCGCUGGGUCACAGAAGAGGGUCUGGGGGACAGGUU	chr1:142775297-142775379(-);chr1:142822087-142822169(+)	MIPF0001403	mir-2366	2366-1;2366-2	1	0	0	0	1	1	0.136067	0	0	0	0.13008	0.150403
ssc-miR-193a-5p	MIMAT0013894	UGGGUCUUUGCGGGCGAGAUGA	GGGUCUU	22	ssc-mir-193a	MI0013113	GCGGGAGCUGAGGGCUGGGUCUUUGCGGGCGAGAUGAGGGUGUUGGUUCAACUGGCCUACAAAGUCCCAGUCCUCGGCCC	chr12:45165038-45165117(-)	MIPF0000082	mir-193	193a	2	6	21	3	13	2	0.272135	0.88495	3.06791	0.471348	1.69104	0.300805
ssc-miR-296-3p	MIMAT0022958	AGGGUUGGGCGGAGGCUUUCC	GGGUUGG	21	ssc-mir-296	MI0015906	GACCCUUCCGGAGGGCCCCCCCCAAUCCUGUUGUGCUGGAUUCAGAGGGUUGGGCGGAGGCUUUCCUGAAGGCUCUG	chr17:66288704-66288780(-)	MIPF0000159	mir-296	296	19	9	18	1	4	2	2.58528	1.32742	2.62963	0.157116	0.520319	0.300805
ssc-miR-10383	MIMAT0041591	UGGUGCCUGACGUCUUGGCAGU	GGUGCCU	22	ssc-mir-10383	MI0033393	GCCCACAGCCAGGGCUGCAGGCACUGACAUUCACCCAUGGUAUUGUGGUGCCUGACGUCUUGGCAGUGGGC	chrUScaf4309:1747-1817(-)	-	-	10383	80	46	134	16	40	21	10.8854	6.78461	19.5762	2.51386	5.20319	3.15845
ssc-miR-9825-5p	MIMAT0037043	GGGUGGAUCUGAGGAUGUUA	GGUGGAU	20	ssc-mir-9825	MI0031592	CUUGGAGGCAGGGUGGAUCUGAGGAUGUUACGACUCCAUAGCAUCUCUGUCUGCCUCUCUGGG	chrUScaf935:17871-17933(-)	-	-	9825	0	0	0	0	1	0	0	0	0	0	0.13008	0
ssc-miR-30a-5p	MIMAT0010193	UGUAAACAUCCUCGACUGGAAG	GUAAACA	22	ssc-mir-30a	MI0010688	UCCCUGCGACAGUGAGCGGCUGUAAACAUCCUCGACUGGAAGCUGUGAGGCUGAAGACGGGCUUUCAGUCGGAUGUUUGCAGCCGCCGACUGCCUCCCGCAUCAGGA	chrUScaf3160:200546-200652(+)	MIPF0000005	mir-30	30a	4339	2016	6814	2326	5334	5694	590.396	297.343	995.462	365.452	693.845	856.392
ssc-miR-30b-5p	MIMAT0007756	UGUAAACAUCCUACACUCAGCU	GUAAACA	22	ssc-mir-30b	MI0008215	UUUCAGUUCGUGUAAACAUCCUACACUCAGCUGUAAUACAUGGAUUGGCUGGGAGGUGGAUGUUUACUUCAGCUGA	chrUScaf3775:156266-156341(-)	MIPF0000005	mir-30	30b	370	209	807	319	844	818	50.3449	30.8257	117.895	50.12	109.787	123.029
ssc-miR-30c-5p	MIMAT0002167	UGUAAACAUCCUACACUCUCAGC	GUAAACA	23	ssc-mir-30c-1;ssc-mir-30c-2	MI0016618;MI0002461	CGUAGUGCGUGUAAACAUCCUACACUCUCAGCUGUGAGCUCGAGGUGGCUGGGAGAGGGUUGUUUACUCCUUCUGCCAUG;GACAGAUACUGUAAACAUCCUACACUCUCAGCUGUGGAAAGUAAGAAAGCUGGGAGAAGGCUGUUUACUCUCUCUGCCUU	chr6:157473595-157473674(-);chrUScaf3160:226517-226596(+)	MIPF0000005	mir-30	30e,30c-1;30c-2	636	557	1139	426	902	1206	86.5388	82.1528	166.397	66.9314	117.332	181.385
ssc-miR-30d	MIMAT0013871	UGUAAACAUCCCCGACUGGAAGCU	GUAAACA	24	ssc-mir-30d	MI0013091	CUGUUGUUGUAAACAUCCCCGACUGGAAGCUGUAAGACAUAGCUAAGCUUUCAGUCAGAUGUUUGCUGCCACCGACUCU	chr4:6713518-6713596(+)	MIPF0000005	mir-30	30b,30d	4085	3133	4716	3961	5017	7925	555.835	462.091	688.964	622.337	652.61	1191.94
ssc-miR-30e-5p	MIMAT0013872	UGUAAACAUCCUUGACUGGAAGCU	GUAAACA	24	ssc-mir-30e	MI0013092	UUUGCCACUGUAAACAUCCUUGACUGGAAGCUGUGAGGCGUUCCCAGGAGCUUUCAGUCGGAUGUUUACAGCGGCAGGCU	chr6:157476655-157476734(-)	MIPF0000005	mir-30	30e,30c-1	608	437	1213	369	820	953	82.7289	64.4538	177.208	57.9758	106.665	143.334
ssc-miR-194a-5p	MIMAT0025368	UGUAACAGCAACUCCAUGUGG	GUAACAG	21	ssc-mir-194a	MI0022137	UGCCACCCCCUGUAACAGCAACUCCAUGUGGAAGUGCCCACUAGUUCCAGUGGGGCUGCUGUUAUCUGGGGUGGGG	chr2:6416779-6416854(+)	MIPF0000055	mir-194	192,194a	5	22	20	13	9	10	0.680336	3.24482	2.92182	2.04251	1.17072	1.50403
ssc-miR-194b-5p	MIMAT0020365	UGUAACAGCGACUCCAUGUGGA	GUAACAG	22	ssc-mir-194b	MI0015905	CGCCAUCAGCUGUAACAGCGACUCCAUGUGGACUGUGCCCCAAUUUCCAGUGGAGAUGCUGUUACCUUUGACGGCGAC	chr10:11962863-11962940(+)	MIPF0000055	mir-194	215,194b	0	2	0	0	0	0	0	0.294983	0	0	0	0
ssc-miR-142-3p	MIMAT0020362	UGUAGUGUUUCCUACUUUAUGG	GUAGUGU	22	ssc-mir-142	MI0013134	GUGCAGUCACCCAUAAAGUAGAAAGCACUACUAACAGCACUGGAGGGUGUAGUGUUUCCUACUUUAUGGAUGAGUGUACU	chr12:36203916-36203995(+)	MIPF0000084	mir-142	142	7	2	10	40	11	3	0.952471	0.294983	1.46091	6.28464	1.43088	0.451208
ssc-miR-223	MIMAT0041607	UGUCAGUUUGUCAAAUACCCC	GUCAGUU	21	ssc-mir-223	MI0033408	CCACGCUCCGUGUAUUUGACAAGCUGAGUUGGACACUCCAUGUAGUAGAGUGUCAGUUUGUCAAAUACCCCAAGUGCGG	chrX:58752425-58752503(+)	-	-	223	4	1	6	3	2	0	0.544269	0.147492	0.876545	0.471348	0.260159	0
ssc-miR-542-3p	MIMAT0013925	UGUGACAGAUUGAUAACUGAAA	GUGACAG	22	ssc-mir-542	MI0013138	CCUCAGACGUCUCGGGGAUCAUCAUGUCACGAGAGACCACUGUGCACUUGUGACAGAUUGAUAACUGAAAGGUCUGGGAG	chrUScaf3177:3348-3427(+)	MIPF0000185	mir-542	450a,542,450b,450c	4439	2002	3995	1548	3381	2576	604.003	295.278	583.633	243.216	439.799	387.437
ssc-miR-489	MIMAT0025375	AGUGACAUCACAUAUACGGCGG	GUGACAU	22	ssc-mir-489	MI0022150	UGGCAGCUUGGUGGUCGUAUGUGUGGCGCCAUCUACUUGAGCGGUUAGGAGUGACAUCACAUAUACGGCGGCUAAACUGCU	chr9:80161824-80161904(-)	MIPF0000111	mir-489	489	5	0	4	2	3	1	0.680336	0	0.584363	0.314232	0.390239	0.150403
ssc-miR-19a	MIMAT0002128	UGUGCAAAUCUAUGCAAAACUGA	GUGCAAA	23	ssc-mir-19a	MI0002422	GCAGUCCUCUGUUAGUUUUGCAUAGUUGCACUACAAGAAGAAUGUAGUUGUGCAAAUCUAUGCAAAACUGAUGGUGGCCUGC	chr11:66610343-66610424(+)	MIPF0000011	mir-19	19a,20a,18a,17,92a-1,19b-1	5	5	6	1	5	15	0.680336	0.737458	0.876545	0.157116	0.650398	2.25604
ssc-miR-19b	MIMAT0013950	UGUGCAAAUCCAUGCAAAACUGA	GUGCAAA	23	ssc-mir-19b-1;ssc-mir-19b-2	MI0013160;MI0013159	CUGUUCUAUGGUUAGUUUUGCAGGUUUGCAUCCAGCUGUGUGAUAUUCUGCUGUGCAAAUCCAUGCAAAACUGACUGUGG;UACAGUUAGUUUUGCAGGUUUGCAUUUCAGCGUAUGUAUGUGUAUAUGGCUGUGCAAAUCCAUGCAAAACUGAUUGUGAU	chr11:66610642-66610721(+);chrX:126199650-126199729(-)	MIPF0000011	mir-19	19a,20a,18a,17,92a-1,19b-1;106a,92a-2,19b-2,363-1,18b,20b-1	9	5	36	20	27	37	1.22461	0.737458	5.25927	3.14232	3.51215	5.56489
ssc-miR-143-5p	MIMAT0017374	GGUGCAGUGCUGCAUCUCUGG	GUGCAGU	21	ssc-mir-143	MI0013098	GUCCCCCAGCCGGAGGUGCAGUGCUGCAUCUCUGGUCAGCUGGGAGUCUGAGAUGAAGCACUGUAGCUCGGGAAGGGAGA	chr2:157344738-157344817(+)	MIPF0000094	mir-143	145,143	21	18	55	11	22	29	2.85741	2.65485	8.03499	1.72828	2.86175	4.36167
ssc-miR-4331-3p	MIMAT0017955	UGUGGCUGUGGUGUAGGCCAGC	GUGGCUG	22	ssc-mir-4331-1	MI0015910	CCAUGAGCUAUGGCGUAGAUCACAGACACAGCUCAGAUCUGGCAUUGCUGUGGCUGUGGUGUAGGCCAGCAGCUUUGCUC	chr6:60130099-60130178(-)	-	-	4331-1	2	0	10	0	7	2	0.272135	0	1.46091	0	0.910558	0.300805
ssc-miR-491	MIMAT0020592	AGUGGGGAACCCUUCCAUGAGG	GUGGGGA	22	ssc-mir-491	MI0017993	UUAGCUGGGUAGUGGGGAACCCUUCCAUGAGGAGUAGAACACUCCUUAUGCAAGAUUCCCUUCUACCUGACUGGGU	chr1:225810907-225810982(-)	MIPF0000319	mir-491	491	0	2	2	2	4	3	0	0.294983	0.292182	0.314232	0.520319	0.451208
ssc-miR-140-5p	MIMAT0002143	AGUGGUUUUACCCUAUGGUAG	GUGGUUU	21	ssc-mir-140	MI0002437	CCUGCCAGUGGUUUUACCCUAUGGUAGGUUACGUCAUGCUGUUCUACCACAGGGUAGAACCACGGACAGG	chrUScaf726:107288-107357(+)	MIPF0000085	mir-140	140	10	13	19	27	23	23	1.36067	1.91739	2.77572	4.24213	2.99183	3.45926
ssc-miR-22-5p	MIMAT0015709	AGUUCUUCAGUGGCAAGCUUUA	GUUCUUC	22	ssc-mir-22	MI0014770	GAGCCGCAGUAGUUCUUCAGUGGCAAGCUUUAUGUCCUGACCCAGCUAAAGCUGCCAGUUGAAGAACUGUUGCCCUCUGC	:-()	MIPF0000053	mir-22	22	24	18	51	24	43	29	3.26561	2.65485	7.45063	3.77079	5.59343	4.36167
ssc-miR-3613	MIMAT0025387	UGUUGUACUUUUUUUUUUGU	GUUGUAC	20	ssc-mir-3613	MI0022161	GGGUUUGGAUUGUUGUACUUUUUUUUUUGUUCGUUGCAUUUUUAGGAACAAAAAAAAAAGCCCAACCCUUCACACCG	:-()	MIPF0001411	mir-3613	3613	18	5	35	19	27	13	2.44921	0.737458	5.11318	2.98521	3.51215	1.95523
ssc-miR-208b	MIMAT0013912	AUAAGACGAACAAAAGGUUUGU	UAAGACG	22	ssc-mir-208b	MI0013129	CUCUCAGGGAAGCUUUUUGCUCGCGUUAUGUUUCUCAUCCGAAUAUAAGACGAACAAAAGGUUUGUCUGAGGGCAGAGUG	chr7:81071323-81071402(-)	MIPF0000178	mir-208	208b	17	26	26	11	32	52	2.31314	3.83478	3.79836	1.72828	4.16255	7.82093
ssc-miR-499-5p	MIMAT0013877	UUAAGACUUGCAGUGAUGUUU	UAAGACU	21	ssc-mir-499	MI0013096	UGGGCGGGCGGCCGUUAAGACUUGCAGUGAUGUUUAACUCCUCUCCACGUGAACAUCACAGCAAGUCUGUGCUGCUUCCC	chr17:43571146-43571225(+)	MIPF0000173	mir-499	499	257	240	468	180	470	523	34.9693	35.398	68.3705	28.2809	61.1375	78.6605
ssc-miR-155-5p	MIMAT0022959	UUAAUGCUAAUUGUGAUAGGGG	UAAUGCU	22	ssc-mir-155	MI0015907	CUAUAUGCUGUUAAUGCUAAUUGUGAUAGGGGUUUUUACCUCCGUCUGACUCCUACAUGUUAGCAUUAACAGGGUAUGAUG	chrUScaf2553:133183-133263(-)	MIPF0000157	mir-155	155	28	11	36	29	66	6	3.80988	1.62241	5.25927	4.55637	8.58526	0.902415
ssc-miR-10390	MIMAT0041603	AUACUACUGACAGACCGCAACCU	UACUACU	23	ssc-mir-10390	MI0033404	ACUAUACUACUGACAGACCGCAACCUGAACACAACCUUUUUUGAUCCAGCAGGUGGUACAGGGUGCCGAUGUCUUUGUGGUUUGUUGAGUAUAGU	chr9:5427130-5427224(-)	-	-	10390	15	24	51	1	2	6	2.04101	3.5398	7.45063	0.157116	0.260159	0.902415
ssc-miR-151-3p	MIMAT0013883	CUAGACUGAAGCUCCUUGAGGA	UAGACUG	22	ssc-mir-151	MI0013100	UUUUCCUGCCCUCGAGGAGCUCACAGUCUAGUACGUCUCAUCCCCUACUAGACUGAAGCUCCUUGAGGACAGGGAUCGUC	chrUScaf1855:7087-7166(+)	MIPF0000057	mir-28	151	1395	893	1490	939	1555	1579	189.814	131.71	217.675	147.532	202.274	237.486
ssc-miR-376a-5p	MIMAT0015715	GUAGAUUCUCCUUCUAUGAGUAC	UAGAUUC	23	ssc-mir-376a	MI0014775	GGUAUUUAAAAGGUAGAUUCUCCUUCUAUGAGUACAUUAUUUAUUAUUAAUCAUAGAGGAAAAUCCACGUUUUCAGUAUC	chrUScaf2115:30857-30936(-)	MIPF0000091	mir-368	376a,381,376c	1	2	4	1	3	4	0.136067	0.294983	0.584363	0.157116	0.390239	0.60161
ssc-miR-29a-3p	MIMAT0013870	CUAGCACCAUCUGAAAUCGGUUA	UAGCACC	23	ssc-mir-29a	MI0013090	CCCCUUAGAGGAUGACUGAUUUCUUUUGGUGUUCAGAGUCAAUAUAAUUUUCUAGCACCAUCUGAAAUCGGUUAUAAUGAUUGGGG	chr18:19035225-19035310(+)	MIPF0000009	mir-29	29b-1,29a	66	70	101	275	285	906	8.98044	10.3244	14.7552	43.2069	37.0727	136.265
ssc-miR-1296-5p	MIMAT0022964	UUAGGGCCCUGGCUCCAUCUCC	UAGGGCC	22	ssc-mir-1296	MI0015931	CCUAACUGGGUUAGGGCCCUGGCUCCAUCUCCUUUAGGAAAACCUUCUGUGGGGAGUGGGGUUUUGACCCUAACCCAGCUGGGCU	chr14:72055628-72055712(-)	MIPF0000649	mir-1296	1296	2	3	4	1	3	3	0.272135	0.442475	0.584363	0.157116	0.390239	0.451208
ssc-miR-340	MIMAT0013891	UUAUAAAGCAAUGAGACUGAUU	UAUAAAG	22	ssc-mir-340-1;ssc-mir-340-2	MI0013110;MI0022145	UACCUGGUGUGAUUAUAAAGCAAUGAGACUGAUUGUCAUAUGUCGUUUGUGGGAUCCGUCUCAGUUACUUUAUAGCCAUA;CCUGGUGUGAUUAUAAAGCAAUGAGACUGAUUGUCAUAUGUCGUUUGUGGGAUCCGUCUCAGUUACUUUAUAGCCAUACCUGGU	chr2:80118849-80118928(+);chr2:80137492-80137575(+)	MIPF0000191	mir-340	340-1;340-2	430	315	443	377	534	631	58.5089	46.4599	64.7182	59.2328	69.4626	94.904
ssc-miR-374a-5p	MIMAT0013913	UUAUAAUACAACCUGAUAAGUG	UAUAAUA	22	ssc-mir-374a	MI0013130	CAUCGGCCAUUAUAAUACAACCUGAUAAGUGUUACAGCACUUAUCAGGUUGUAUUGUAAUUGUCUGUGUAUAUAUAUGCC	chrX:67530361-67530440(-)	MIPF0000288	mir-374	374a,545	105	73	215	122	228	344	14.2871	10.7669	31.4095	19.1682	29.6582	51.7385
ssc-miR-374b-5p	MIMAT0013915	AUAUAAUACAACCUGCUAAGUG	UAUAAUA	22	ssc-mir-374b	MI0013131	UCGGAUGGAUAUAAUACAACCUGCUAAGUGUCCUAGCACUUAUCAGGUUGUAUUAUCAUUGUCCGUGUCUAUGGCUCUCG	chrX:67425186-67425265(-)	MIPF0000288	mir-374	374b,421	31	17	104	51	70	71	4.21809	2.50736	15.1934	8.01292	9.10558	10.6786
ssc-let-7f-3p	MIMAT0037464	CUAUACAAUCUAUUGCCUUCC	UAUACAA	21	ssc-let-7f-2	MI0022121	UCUAUCAGAGUGAGGUAGUAGAUUGUAUAGUUGUGGGGUAGUGAUUUUACCCUGUUCAGGAGAUAACUAUACAAUCUAUUGCCUUCCCUGAGGAGUA	chr3:44864800-44864896(+)	MIPF0000002	let-7	let7a-2,let7d,let7f-2	9	3	3	1	3	3	1.22461	0.442475	0.438272	0.157116	0.390239	0.451208
ssc-let-7d-3p	MIMAT0025357	CUAUACGACCUGCUGCCUUUCU	UAUACGA	22	ssc-let-7d	MI0022120	GUUCCUAGGAAGAGGUAGUAGGUUGCAUAGUUUUAGGGCAGAGAUUUUGCCCACAAGGAGGUAACUAUACGACCUGCUGCCUUUCUUAGGGCCUUA	chr3:44867267-44867362(+)	MIPF0000002	let-7	let7a-2,let7d,let7f-2	19	12	37	22	40	17	2.58528	1.7699	5.40536	3.45655	5.20319	2.55684
ssc-miR-361-5p	MIMAT0013933	UUAUCAGAAUCUCCAGGGGUAC	UAUCAGA	22	ssc-mir-361	MI0013145	GGAGCUUAUCAGAAUCUCCAGGGGUACUUAUAAUUUGAAAAAGUCCCCCAGGUGUGAUUCUGAUUUGCUUCCUCCUCCUC	chrX:78804780-78804859(-)	MIPF0000172	mir-361	361	37	26	39	30	49	28	5.03449	3.83478	5.69754	4.71348	6.3739	4.21127
ssc-miR-545-3p	MIMAT0020594	AUCAACAAACAUUUAUUGUGUG	UCAACAA	22	ssc-mir-545	MI0017994	UUAGUAGGCCUCAGUAAAUGUUUAUUGGAUGAAUAAAUGAAUGACUCAUCAACAAACAUUUAUUGUGUGCCUGCUAACG	chrX:67530196-67530274(-)	MIPF0000098	mir-95	374a,545	0	0	0	0	1	1	0	0	0	0	0.13008	0.150403
ssc-miR-421-3p	MIMAT0022962	AUCAACAGACAUUAAUUGGGCGC	UCAACAG	23	ssc-mir-421	MI0015925	ACAUUGUAGGCCUCAUUAAAUGUUUGUUGAAUGAAAAAAUGAAUCAUCAACAGACAUUAAUUGGGCGCCUGCUCUGUG	chrX:67425032-67425109(-)	MIPF0000098	mir-95	374b,421	7	3	3	2	10	4	0.952471	0.442475	0.438272	0.314232	1.3008	0.60161
ssc-miR-95	MIMAT0002142	UUCAACGGGUAUUUAUUGAGCA	UCAACGG	22	ssc-mir-95	MI0002436	AACACAGUGGGCGCUCAAUAAAUGUUUGUUGAAUUGAGAUGCGUUAAAUUCAACGGGUAUUUAUUGAGCACCCACUCUGUG	chr8:4277238-4277318(+)	MIPF0000098	mir-95	95	359	264	500	276	552	496	48.8482	38.9378	73.0454	43.364	71.804	74.5996
ssc-miR-26a	MIMAT0002135	UUCAAGUAAUCCAGGAUAGGCU	UCAAGUA	22	ssc-mir-26a	MI0002429	GGCUGUGGCUGGAUUCAAGUAAUCCAGGAUAGGCUGUUUCCAUCUGUGAGGCCUAUUCUUGAUUACUUGUUUCUGGAGGCAGCU	chrUScaf3878:40640-40723(+)	MIPF0000043	mir-26	26a	36143	35441	52952	47449	78929	78244	4917.88	5227.25	7735.8	7455	10267.1	11768.1
ssc-miR-26b-5p	MIMAT0041595	UUCAAGUAAUUCAGGAUAGGUU	UCAAGUA	22	ssc-mir-26b	MI0033397	CCCAGUUCAAGUAAUUCAGGAUAGGUUGUGUGCUGUCCAGCCUGUUCUCCAUUACUUGGCUCGGG	chrUScaf756:56015-56079(+)	-	-	26b	8651	6641	12573	9328	15319	13563	1177.12	979.492	1836.8	1465.58	1992.69	2039.91
ssc-miR-27a	MIMAT0002148	UUCACAGUGGCUAAGUUCCGC	UCACAGU	21	ssc-mir-27a	MI0002442	UGGCCUGGGGAGCAGGGCUUAGCUGCUUGUGAGCAGGUCCACAGCAAGUCGUGUUCACAGUGGCUAAGUUCCGCCCCCUGGA	chr2:65582015-65582096(+)	MIPF0000036	mir-27	23a,24-1,27a	205	189	638	341	882	710	27.8938	27.8759	93.2059	53.5766	114.73	106.786
ssc-miR-27b-3p	MIMAT0013890	UUCACAGUGGCUAAGUUCUGC	UCACAGU	21	ssc-mir-27b	MI0013109	ACGAGGUGCAGAGCUUAGCUGAUUGGUGAACAGUGACUGGUUUCCGCUUUGUUCACAGUGGCUAAGUUCUGCACCUGAAG	chr10:31340880-31340959(-)	MIPF0000036	mir-27	27b,24-2,23b	5131	4265	10168	4960	9247	10797	698.161	629.052	1485.45	779.296	1202.85	1623.9
ssc-miR-23a	MIMAT0002133	AUCACAUUGCCAGGGAUUUCC	UCACAUU	21	ssc-mir-23a	MI0002427	CGGCUGGGGUUCCUGGGGAUGGGAUUUGCUGCCUGUCACAAAUCACAUUGCCAGGGAUUUCCAAUCGACC	chr2:65581838-65581907(+)	MIPF0000027	mir-23	23a,24-1,27a	200	127	627	161	661	181	27.2135	18.7314	91.5989	25.2957	85.9827	27.2229
ssc-miR-23b	MIMAT0013893	AUCACAUUGCCAGGGAUUACCA	UCACAUU	22	ssc-mir-23b	MI0013112	CUCUGGCUGCUUGGGUUCCUGGCAUGCUGAUUUGUGACUUAAGAUUAAAAUCACAUUGCCAGGGAUUACCACGCAGCCAC	chr10:31341114-31341193(-)	MIPF0000027	mir-23	27b,24-2,23b	957	555	1702	464	1119	668	130.216	81.8579	248.646	72.9019	145.559	100.469
ssc-miR-376a-3p	MIMAT0015716	AUCAUAGAGGAAAAUCCACGU	UCAUAGA	21	ssc-mir-376a	MI0014775	GGUAUUUAAAAGGUAGAUUCUCCUUCUAUGAGUACAUUAUUUAUUAUUAAUCAUAGAGGAAAAUCCACGUUUUCAGUAUC	chrUScaf2115:30857-30936(-)	MIPF0000091	mir-368	376a,381,376c	14	8	25	3	23	10	1.90494	1.17993	3.65227	0.471348	2.99183	1.50403
ssc-miR-6516	MIMAT0041610	AUCAUGUAUGAUACUGCAAACA	UCAUGUA	22	ssc-mir-6516	MI0033411	GUUUUGAAUUUGCAGUAACAGGUGUGAACAUUCUAGCAGCAGUUUGAUGAUCAUGUAUGAUACUGCAAACAAAAC	chr12:4273963-4274037(+)	-	-	6516	3	0	1	8	13	0	0.408202	0	0.146091	1.25693	1.69104	0
ssc-miR-145-5p	MIMAT0002123	GUCCAGUUUUCCCAGGAAUCCCUU	UCCAGUU	24	ssc-mir-145	MI0002417	CACCUUGUCCUCACGGUCCAGUUUUCCCAGGAAUCCCUUAGAUGCUGAGAUGGGGAUUCCUGGAAAUACUGUUCUUGAGGUCAUGG	chr2:157346127-157346212(+)	MIPF0000079	mir-145	145,143	255	188	533	200	309	427	34.6972	27.7284	77.8664	31.4232	40.1946	64.2219
ssc-miR-204	MIMAT0002164	UUCCCUUUGUCAUCCUAUGCCU	UCCCUUU	22	ssc-mir-204	MI0002458	GGCUACAGUCCUUCUCAUGUGACUCGUGGACUUCCCUUUGUCAUCCUAUGCCUGAGAAUAUAUGAAGGAGGCUGGGAAGGCAAAGGGACGUUCAAUUGUCAUCACUGGC	chr1:250527017-250527125(-)	MIPF0000042	mir-204	204	7	45	16	11	17	10	0.952471	6.63712	2.33745	1.72828	2.21135	1.50403
ssc-miR-1468	MIMAT0025386	CUCCGUUUGCCUGUUUUGCUGA	UCCGUUU	22	ssc-mir-1468	MI0022160	UGGGUGGUUUCUCCGUUUGCCUGUUUUGCUGACGUUCAUUUGACUCAUUCUCAGCAAAAUAAGCAAAUGGAAAAUUCAUCCAU	chrX:56757045-56757127(-)	MIPF0000777	mir-1468	1468	76	64	68	36	49	75	10.3411	9.43946	9.93417	5.65618	6.3739	11.2802
ssc-miR-202-5p	MIMAT0013948	UUCCUAUGCAUAUACUUCUUU	UCCUAUG	21	ssc-mir-202	MI0013157	CGCCGUUCCGCCUUCCUAUGCAUAUACUUCUUUGAGGGUCUGGCCUGAAGAGGUGUAGGCAUGGGAAACCGGGGCGACGA	chr14:153169585-153169664(-)	MIPF0000121	mir-202	202	1	0	0	1	3	0	0.136067	0	0	0.157116	0.390239	0
ssc-miR-1343	MIMAT0020596	CUCCUGGGGCCCGCACUCUCGC	UCCUGGG	22	ssc-mir-1343	MI0017996	GCUUCGGUGCUGGGGAGCGGCCCCCGGGCGGGCCUCUGCUCUGGCCCCUCCUGGGGCCCGCACUCUCGCUCCGGGUCCG	chr2:28433182-28433260(-)	MIPF0001206	mir-1343	1343	4	4	8	10	24	11	0.544269	0.589966	1.16873	1.57116	3.12191	1.65443
ssc-miR-425-3p	MIMAT0013918	AUCGGGAAUGUCGUGUCCGCCC	UCGGGAA	22	ssc-mir-425	MI0013133	AAGUGCUUUGGAAUGACACGAUCACUCCCGUUGAGUGGGCACCCAAGUAGCCAUCGGGAAUGUCGUGUCCGCCCAGUGCU	chr13:34898111-34898190(-)	MIPF0000242	mir-425	191,425	17	14	39	31	40	36	2.31314	2.06488	5.69754	4.8706	5.20319	5.41449
ssc-miR-10386	MIMAT0041598	GUCGUCCUCUCCCUCCCUCCU	UCGUCCU	21	ssc-mir-10386	MI0033399	CCCGUCGUCCUCUCCCUCCCUCCUCUCCGGAGGGGGAGGGGGGGGCCCGCGGCGGG	chr6:870325-870380(-)	-	-	9816,10386	2	2	50	2	12	9	0.272135	0.294983	7.30454	0.314232	1.56096	1.35362
ssc-miR-7135-3p	MIMAT0028146	AUCUGUCUGUGUCUCUGAGCAG	UCUGUCU	22	ssc-mir-7135	MI0023568	UCUCUGAGACACUGACUGUGGGGGUAUGUGUGUGUCCAUCUGUCUGUGUCUCUGAGCAG	chr3:29052266-29052324(+)	-	-	7135	0	1	0	0	1	1	0	0.147492	0	0	0.13008	0.150403
ssc-miR-676-5p	MIMAT0017382	CUCUUCAAUCUCAGGACUCGCA	UCUUCAA	22	ssc-mir-676-1	MI0013152	AACGCGUGACUCUUCAAUCUCAGGACUCGCAUAAUUAGCAGAAUGCCGUCCUAAGGUUGUUGAGUUCUGCGUUUCUGGGC	chrX:63280928-63281007(+)	MIPF0000471	mir-676	676-1	0	0	0	0	1	0	0	0	0	0	0.13008	0
ssc-miR-192	MIMAT0013910	CUGACCUAUGAAUUGACAGCC	UGACCUA	21	ssc-mir-192	MI0013127	GCACAGGGCUCUGACCUAUGAAUUGACAGCCAGUGCUCUCAUCUCCCCUCUGGCUGCCAAUUCCAUAGGUCACAGGUAUG	chr2:6416980-6417059(+)	MIPF0000063	mir-192	192,194a	96	115	94	31	48	42	13.0625	16.9615	13.7325	4.8706	6.24383	6.31691
ssc-miR-215	MIMAT0010192	AUGACCUAUGAAUUGACAGAC	UGACCUA	21	ssc-mir-215	MI0010687	AGAGAUGGUGUACAGGAAAAUGACCUAUGAAUUGACAGACAAUGUGGCUAAAUCUGUCUGUCAUUUCUGUAGGCCAAUAUUCUGUAUAUCUCUGCU	chr10:11963149-11963244(+)	MIPF0000063	mir-192	215,194b	29	35	22	9	5	7	3.94595	5.16221	3.214	1.41404	0.650398	1.05282
ssc-miR-10387	MIMAT0041599	CUGAUAGAGCUCCUGGAAGGCCU	UGAUAGA	23	ssc-mir-10387	MI0033400	CCUGAUAGAGCUCCUGGAAGGCCUCAAGUUCAACCUCACAAAGACCCCCGAGGCAGAAAUCCACCAGGGCUUCCAGCACCUCCUGCAGG	chr7:123036512-123036600(+)	-	-	10387	0	0	2	0	0	0	0	0	0.292182	0	0	0
ssc-miR-500-3p	MIMAT0013956	AUGCACCUGGGCAAGGAUUCU	UGCACCU	21	ssc-mir-500	MI0013166	CCCCUCUCUAAUCCUUGCUACCUGGGUGAGAGUGCUGUGUGAAUGCAAUGCACCUGGGCAAGGAUUCUGAGAGUGAGAGC	chrX:48637994-48638073(+)	MIPF0000139	mir-500	532,500,362,660	56	36	77	39	59	48	7.61977	5.3097	11.249	6.12753	7.6747	7.21932
ssc-miR-9860-5p	MIMAT0037079	UUGCCCGAGAGCUUGGACCGC	UGCCCGA	21	ssc-mir-9860	MI0031638	GGCCUUUCUCUUGCCCGAGAGCUUGGACCGCGCGUUGCAGUGGGGUGACGCGAGGUUCAGCCCGGGCCUCCUCGAAGGCUG	chr7:106158351-106158431(-)	-	-	9860	1	0	1	0	1	0	0.136067	0	0.146091	0	0.13008	0
ssc-miR-874	MIMAT0025384	CUGCCCUGGCCCGAGGGACCGAC	UGCCCUG	23	ssc-mir-874	MI0022157	UGGUGUUAGCCCUGCGGCCCCACGCACCAGGGUAAGAGAGACUCUCGCUUCCUGCCCUGGCCCGAGGGACCGACUGGCUGGGCC	chr2:145381098-145381181(-)	MIPF0000401	mir-874	874	1	0	4	0	0	0	0.136067	0	0.584363	0	0	0
ssc-miR-24-1-5p	MIMAT0015210	GUGCCUACUGAGCUGAAACACAGU	UGCCUAC	24	ssc-mir-24-1	MI0002428	CUCUGCCUCCCGUGCCUACUGAGCUGAAACACAGUUGAUUUGUGCAGACUGGCUCAGUUCAGCAGGAACAGG	chr2:65582174-65582245(+)	MIPF0000041	mir-24	23a,24-1,27a	10	14	31	14	31	32	1.36067	2.06488	4.52881	2.19963	4.03247	4.81288
ssc-miR-24-2-5p	MIMAT0026468	GUGCCUACUGAGCUGAUAUCAGU	UGCCUAC	23	ssc-mir-24-2	MI0013111	GACCCGCCCUCCGGUGCCUACUGAGCUGAUAUCAGUUCUCAUUUUACACACUGGCUCAGUUCAGCAGGAACAGGAGUCGA	chr10:31340334-31340413(-)	MIPF0000041	mir-24	27b,24-2,23b	20	7	12	10	10	20	2.72135	1.03244	1.75309	1.57116	1.3008	3.00805
ssc-let-7i-3p	MIMAT0037319	CUGCGCAAGCUACUGCCUUGCU	UGCGCAA	22	ssc-let-7i	MI0002447	CUGGCUGAGGUAGUAGUUUGUGCUGUUGGUCGGGUUGUGACAUUGCCCGCUGUGGAGAUAACUGCGCAAGCUACUGCCUUGCUAG	chr5:30021224-30021308(+)	MIPF0000002	let-7	let7i	1	4	11	4	16	5	0.136067	0.589966	1.607	0.628464	2.08128	0.752013
ssc-miR-7134-3p	MIMAT0028144	AUGCGGAACCUGCGGAUACGG	UGCGGAA	21	ssc-mir-7134	MI0023567	AUGUCCGCGGGUUCCCUAUCCCGGGUUGGUUGAGUUCGCGGAUGCGGAACCUGCGGAUACGG	chr5:5388521-5388582(+)	-	-	7134	226	227	234	239	385	302	30.7512	33.4806	34.1852	37.5507	50.0807	45.4216
ssc-miR-628-5p	MIMAT0013953	AUGCUGACAUAUUUACUAGAGG	UGCUGAC	22	ssc-mir-628	MI0013163	GUGUCACUUCCUCAUGCUGACAUAUUUACUAGAGGGUAAAGUUAACAACCUUCUAGUAAGAGUGGCAGUCGAAGGGAAGG	chr1:129013474-129013553(+)	MIPF0000529	mir-628	628	0	5	4	0	6	7	0	0.737458	0.584363	0	0.780478	1.05282
ssc-miR-376c	MIMAT0017960	GUGGAUAUUCCUUCUAUGUUUA	UGGAUAU	22	ssc-mir-376c	MI0015915	UAUUUAAAAGGUGGAUAUUCCUUCUAUGUUUAUGUUAUUUGUGGUUAAACAUAGAGGAAAUUCCACGUUUUCAGUAUC	chrUScaf2115:32036-32113(-)	MIPF0000091	mir-368	376a,381,376c	2	1	4	0	4	5	0.272135	0.147492	0.584363	0	0.520319	0.752013
ssc-miR-328	MIMAT0013949	CUGGCCCUCUCUGCCCUUCCGU	UGGCCCU	22	ssc-mir-328	MI0013158	GGAGCGGGGGGGCAGGAGGGGCUCAGGGAGAAAGUGUGUGCCGCCCCUGGCCCUCUCUGCCCUUCCGUCCCCCGUUCCUG	chr6:25134077-25134156(-)	MIPF0000203	mir-328	328	10	10	22	15	34	57	1.36067	1.47492	3.214	2.35674	4.42271	8.57294
ssc-miR-1842	MIMAT0041594	UUGGCUCUGCGAGGUCGGCU	UGGCUCU	20	ssc-mir-1842	MI0033396	GCCUGGGGUUCUGAUGUGGCGGUGGGCAACGUGAGGGCAGCCAGCACCUGUGAGGUUGGUGGUGCUGACGUUGGCUCUGCGAGGUCGGCUCAAGGU	chr3:42401522-42401617(-)	-	-	1842	1	0	3	3	3	1	0.136067	0	0.438272	0.471348	0.390239	0.150403
ssc-miR-450b-3p	MIMAT0017380	UUGGGAACAUUUUGCAUCCAU	UGGGAAC	21	ssc-mir-450b	MI0013140	AAAAUUAUUUUUGCAAUAUGUUCCUGAAUAUGUAAUAUAAGUAUAUUGGGAACAUUUUGCAUCCAUAGUUUUGUAUCGAU	chrUScaf3177:4358-4437(+)	MIPF0000128	mir-450	450a,542,450b,450c	3	1	1	1	6	1	0.408202	0.147492	0.146091	0.157116	0.780478	0.150403
ssc-miR-30c-1-3p	MIMAT0022976	CUGGGAGAGGGUUGUUUACU	UGGGAGA	20	ssc-mir-30c-1	MI0016618	CGUAGUGCGUGUAAACAUCCUACACUCUCAGCUGUGAGCUCGAGGUGGCUGGGAGAGGGUUGUUUACUCCUUCUGCCAUG	chr6:157473595-157473674(-)	MIPF0000005	mir-30	30e,30c-1	2	3	7	1	2	2	0.272135	0.442475	1.02264	0.157116	0.260159	0.300805
ssc-miR-30c-3p	MIMAT0022922	CUGGGAGAAGGCUGUUUACUCU	UGGGAGA	22	ssc-mir-30c-2	MI0002461	GACAGAUACUGUAAACAUCCUACACUCUCAGCUGUGGAAAGUAAGAAAGCUGGGAGAAGGCUGUUUACUCUCUCUGCCUU	chrUScaf3160:226517-226596(+)	MIPF0000005	mir-30	30c-2	23	17	60	13	30	20	3.12955	2.50736	8.76545	2.04251	3.90239	3.00805
ssc-miR-30b-3p	MIMAT0015269	CUGGGAGGUGGAUGUUUACUU	UGGGAGG	21	ssc-mir-30b	MI0008215	UUUCAGUUCGUGUAAACAUCCUACACUCAGCUGUAAUACAUGGAUUGGCUGGGAGGUGGAUGUUUACUUCAGCUGA	chrUScaf3775:156266-156341(-)	MIPF0000005	mir-30	30b	9	5	4	4	4	8	1.22461	0.737458	0.584363	0.628464	0.520319	1.20322
ssc-miR-769-3p	MIMAT0013958	CUGGGAUCUCUGGGGUCUUGGUU	UGGGAUC	23	ssc-mir-769	MI0013168	UGCGCUCUGACCUGAGACCUCUGGGUUCUGAGCUGUGAUGUUGCUUCCAAGCUGGGAUCUCUGGGGUCUUGGUUCAGGGU	chr6:47708761-47708840(+)	MIPF0000727	mir-769	769	4	2	5	5	3	3	0.544269	0.294983	0.730454	0.78558	0.390239	0.451208
ssc-miR-1285	MIMAT0013954	CUGGGCAACAUAGCGAGACCCCGU	UGGGCAA	24	ssc-mir-1285	MI0013164	GCUGAUCAGUAGUGGGAUCGCGCCUGUGAAUAGCCACUGUACUCCAGCCUGGGCAACAUAGCGAGACCCCGUCUCUUUUG	chr1:200102137-200102216(+)	MIPF0000579	mir-1273	1285	6	0	54	5	17	11	0.816404	0	7.8889	0.78558	2.21135	1.65443
ssc-miR-133a-3p	MIMAT0010186	UUGGUCCCCUUCAACCAGCUG	UGGUCCC	21	ssc-mir-133a-1;ssc-mir-133a-2	MI0010681;MI0015909	CGGGACCCAAAUGCUUUGCUAAAGCUGGUAAAAUGGAACCAAAUCAACUGUUGAAUGGAUUUGGUCCCCUUCAACCAGCUGUAGCUGCGCAUUGACAGCGCCG;UAGAGCUGGUAAAAUGGAACCAAAUCGCCUCUUCAAUGGAUUUGGUCCCCUUCAACCAGCUGUAGCUAUGCAU	chr17:69274653-69274755(-);chr6:99485213-99485285(+)	MIPF0000029	mir-133	133a-1;133a-2	9334	8084	17378	6928	15600	12107	1270.05	1192.32	2538.77	1088.5	2029.24	1820.92
ssc-miR-487b	MIMAT0017973	GUGGUUAUCCCUGUCCUGUUCG	UGGUUAU	22	ssc-mir-487b	MI0015928	UACUUGGAGAGUGGUUAUCCCUGUCCUGUUCGUUUUACUCAUGUCGAAUCGUACAGGGUCAUCCACUUUUUCAGUAUC	:-()	MIPF0000018	mir-154	487b	0	1	1	0	2	1	0	0.147492	0.146091	0	0.260159	0.150403
ssc-miR-299	MIMAT0015712	AUGGUUUACCGUCCCACAUAC	UGGUUUA	21	ssc-mir-299	MI0014772	CGGUACUUGAAGAAAUGGUUUACCGUCCCACAUACAUUUUGCAUAUGUAUGUGGGACGGUAAACCGCUUCUUGGUAUCC	:-()	MIPF0000186	mir-299	299	9	6	10	9	26	16	1.22461	0.88495	1.46091	1.41404	3.38207	2.40644
ssc-miR-411	MIMAT0017954	AUGUAACACGGUCCACUAAC	UGUAACA	20	ssc-mir-411	MI0015908	CUUGGAGAGAUAGUAGACCGUAUAGCGUACGCUUUAUCUGUGACGUAUGUAACACGGUCCACUAACCCUCAGUAUC	:-()	MIPF0000126	mir-379	411	20	7	26	6	16	16	2.72135	1.03244	3.79836	0.942696	2.08128	2.40644
ssc-miR-493-5p	MIMAT0025377	UUGUACAUGGUAGGCUUUCAUU	UGUACAU	22	ssc-mir-493	MI0022152	CCCCAGGGCCUUGUACAUGGUAGGCUUUCAUUCAUUCGUUUGCACAUGCGGUGAAGGUCUACUGUGUGCCAGGCCCUGUGCCA	chr7:132069400-132069482(-)	MIPF0000230	mir-493	136,432,493	220	135	225	124	257	197	29.9348	19.9114	32.8704	19.4824	33.4305	29.6293
ssc-miR-7134-5p	MIMAT0028143	AUGUCCGCGGGUUCCCUAUCC	UGUCCGC	21	ssc-mir-7134	MI0023567	AUGUCCGCGGGUUCCCUAUCCCGGGUUGGUUGAGUUCGCGGAUGCGGAACCUGCGGAUACGG	chr5:5388521-5388582(+)	-	-	7134	56	29	31	20	39	35	7.61977	4.27726	4.52881	3.14232	5.07311	5.26409
ssc-miR-210	MIMAT0007761	CUGUGCGUGUGACAGCGGCUGA	UGUGCGU	22	ssc-mir-210	MI0008220	GCGCAGGGCAGCCACUGCCCACCGCACACUGCGCUGCUCCGGACCCACUGUGCGUGUGACAGCGGCUGAUCUGUCC	chr2:339074-339149(+)	MIPF0000086	mir-210	210	2	10	13	6	18	11	0.272135	1.47492	1.89918	0.942696	2.34143	1.65443
ssc-miR-218	MIMAT0025371	UUGUGCUUGAUCUAACCAUGU	UGUGCUU	21	ssc-mir-218-2	MI0022143	AGAUUUUCUGUUGUGCUUGAUCUAACCAUGUGGUUGCCAGGUAUGAGUAAAACAUGGUUCUGUCAAGCACCAUGGAACGUCA	chrUScaf1267:26754-26835(-)	MIPF0000026	mir-218	218-2	80	40	121	45	105	57	10.8854	5.89966	17.677	7.07022	13.6584	8.57294
ssc-miR-218-5p	MIMAT0022961	UUGUGCUUGAUCUAACCAUGU	UGUGCUU	21	ssc-mir-218-1	MI0015924	AGAUUUUCUGUUGUGCUUGAUCUAACCAUGUGGUUGCCAGGUAUGAGUAAAACAUGGUUCUGUCAAGCACCAUGGAACGUCACG	chr8:15443762-15443845(-)	MIPF0000026	mir-218	218-1	80	40	121	45	105	57	10.8854	5.89966	17.677	7.07022	13.6584	8.57294
ssc-miR-218b	MIMAT0020589	UUGUGCUUGAUCUAACCAUGUG	UGUGCUU	22	ssc-mir-218b	MI0017989	GGGCUUUCCUUUGUGCUUGAUCUAACCAUGUGGUGGAACGAUGGAAACGGAACAUGGUUCUGUCAAGCACCGCGGAAAGCUCCG	chr16:59686628-59686711(+)	MIPF0000026	mir-218	218b	80	40	121	45	105	57	10.8854	5.89966	17.677	7.07022	13.6584	8.57294
ssc-miR-4338	MIMAT0017978	AUGUUCAGUCUCAGUGGGAACC	UGUUCAG	22	ssc-mir-4338	MI0015933	AUCUCUCGAGAUGUUCAGUCUCAGUGGGAACCGUGUGUAAGUCUUGUUCCCAUUGAGACUGAGCAUCUCAAGGGAUCA	chrUScaf3901:115019-115096(-)	-	-	4338	0	0	1	0	0	0	0	0	0.146091	0	0	0
ssc-miR-374a-3p	MIMAT0013914	CUUAUCAGGUUGUAUUGUAAUU	UUAUCAG	22	ssc-mir-374a	MI0013130	CAUCGGCCAUUAUAAUACAACCUGAUAAGUGUUACAGCACUUAUCAGGUUGUAUUGUAAUUGUCUGUGUAUAUAUAUGCC	chrX:67530361-67530440(-)	MIPF0000288	mir-374	374a,545	155	81	309	118	247	167	21.0904	11.9468	45.142	18.5397	32.1297	25.1172
ssc-miR-374b-3p	MIMAT0017378	CUUAUCAGGUUGUAUUAUCAUU	UUAUCAG	22	ssc-mir-374b	MI0013131	UCGGAUGGAUAUAAUACAACCUGCUAAGUGUCCUAGCACUUAUCAGGUUGUAUUAUCAUUGUCCGUGUCUAUGGCUCUCG	chrX:67425186-67425265(-)	MIPF0000288	mir-374	374b,421	1	0	2	2	5	3	0.136067	0	0.292182	0.314232	0.650398	0.451208
ssc-miR-182	MIMAT0025366	UUUGGCAAUGGUAGAACUCACACU	UUGGCAA	24	ssc-mir-182	MI0022135	UCGCACCGUUUUUGGCAAUGGUAGAACUCACACUGGUGAGAUAAUGGGAUCCGGUGGUUCUAGACUUGCCAACUAUGGUGCGAG	chr18:20035212-20035295(+)	MIPF0000116	mir-182	183,182,96	38	93	38	147	55	55	5.17056	13.7167	5.55145	23.0961	7.15438	8.27214
ssc-miR-1271-5p	MIMAT0037381	CUUGGCACCUAGUAAGCACUC	UUGGCAC	21	ssc-mir-1271	MI0015922	UAGAUCAGUGCUUGGCACCUAGUAAGCACUCAGUAUAUACUUGUUGAGUGCCUGCUAUGUGCCAGGCAUUGUGCUGAG	chr2:83154226-83154303(-)	MIPF0000483	mir-1271	1271	100	91	222	115	223	116	13.6067	13.4217	32.4321	18.0683	29.0078	17.4467
ssc-miR-96-5p	MIMAT0037085	UUUGGCACUAGCACAUUUUUGCU	UUGGCAC	23	ssc-mir-96	MI0031644	CUGGGCCGAUUUUGGCACUAGCACAUUUUUGCUUGUGUCUCUCCGCUCUGAGCAAUUAUGUGCAGUGCCAAUAUGGGAAAGCAGG	chr18:20030888-20030972(+)	MIPF0000072	mir-96	183,182,96	4	26	2	6	1	3	0.544269	3.83478	0.292182	0.942696	0.13008	0.451208
ssc-miR-450c-3p	MIMAT0015718	AUUGGGAACAUUUUGCAUUCGU	UUGGGAA	22	ssc-mir-450c	MI0014776	GGCACUAAACUAUUUUUGCGAUGUGUUCCUAAUACGUAAUCUAAGUGUAUUGGGAACAUUUUGCAUUCGUAGUUUUGUGUC	chrUScaf3177:4053-4133(+)	MIPF0000128	mir-450	450a,542,450b,450c	4	1	7	3	4	4	0.544269	0.147492	1.02264	0.471348	0.520319	0.60161
ssc-miR-133b	MIMAT0013869	UUUGGUCCCCUUCAACCAGCUAU	UUGGUCC	23	ssc-mir-133b	MI0013089	CCUGCUCUGGCUGGUCAAACGGAACCAAGUCCGUCUUCCUGAGAGGUUUGGUCCCCUUCAACCAGCUAUAGCAGGGCUGG	chr7:52430290-52430369(+)	MIPF0000029	mir-133	206,133b	803	435	1545	738	1790	1441	109.262	64.1589	225.71	115.952	232.843	216.73
ssc-miR-758	MIMAT0015719	UUUGUGACCUGGUCCACUAAC	UUGUGAC	21	ssc-mir-758	MI0014777	GGUACAUGAGGUGGUUGACCAGAGAGCACACGCUUUAUUGUGCCGUUUGUGACCUGGUCCACUAACCCUCAGUAUC	:-()	MIPF0000126	mir-379	758	27	16	47	9	30	17	3.67382	2.35987	6.86627	1.41404	3.90239	2.55684
ssc-miR-375	MIMAT0041608	UUUGUUCGUUCGGCUCGCGUGA	UUGUUCG	22	ssc-mir-375	MI0033409	CCCCCGCCCCGCGACGAGCCCCUCGCACAAACCGGACCUGAGCGUUUUGUUCGUUCGGCUCGCGUGAGGCAGGGG	chr15:133957549-133957623(+)	-	-	375	2	1	3	1	2	0	0.272135	0.147492	0.438272	0.157116	0.260159	0
ssc-miR-7142-3p	MIMAT0028160	UUUGUUGGCUCCUCUGAAGUGA	UUGUUGG	22	ssc-mir-7142	MI0023575	ACUCUCCGAGGGGCCUUCAAGGGCAAGUUCUUGUCACCUUUGUUGGCUCCUCUGAAGUGA	chr2:7444711-7444770(-)	-	-	7142	3	2	2	6	8	7	0.408202	0.294983	0.292182	0.942696	1.04064	1.05282
ssc-miR-30a-3p	MIMAT0015300	CUUUCAGUCGGAUGUUUGCAGC	UUUCAGU	22	ssc-mir-30a	MI0010688	UCCCUGCGACAGUGAGCGGCUGUAAACAUCCUCGACUGGAAGCUGUGAGGCUGAAGACGGGCUUUCAGUCGGAUGUUUGCAGCCGCCGACUGCCUCCCGCAUCAGGA	chrUScaf3160:200546-200652(+)	MIPF0000005	mir-30	30a	311	216	241	129	230	180	42.3169	31.8582	35.2079	20.268	29.9183	27.0725
ssc-miR-30e-3p	MIMAT0013873	CUUUCAGUCGGAUGUUUACAGC	UUUCAGU	22	ssc-mir-30e	MI0013092	UUUGCCACUGUAAACAUCCUUGACUGGAAGCUGUGAGGCGUUCCCAGGAGCUUUCAGUCGGAUGUUUACAGCGGCAGGCU	chr6:157476655-157476734(-)	MIPF0000005	mir-30	30e,30c-1	628	453	596	251	610	391	85.4503	66.8137	87.0701	39.4361	79.3486	58.8074
ssc-miR-450b-5p	MIMAT0013927	UUUUGCAAUAUGUUCCUGAAUA	UUUGCAA	22	ssc-mir-450b	MI0013140	AAAAUUAUUUUUGCAAUAUGUUCCUGAAUAUGUAAUAUAAGUAUAUUGGGAACAUUUUGCAUCCAUAGUUUUGUAUCGAU	chrUScaf3177:4358-4437(+)	MIPF0000128	mir-450	450a,542,450b,450c	708	327	1023	353	837	672	96.3356	48.2298	149.451	55.462	108.877	101.07
ssc-miR-450a	MIMAT0010188	UUUUGCGAUGUGUUCCUAAUAU	UUUGCGA	22	ssc-mir-450a	MI0010683	GUCUGUCAAAGAAAGAUGCUAAACUGGUUUUGCGAUGUGUUCCUAAUAUGCAGUAUAAAUAUAUUGGGAGCAUUUUGCAUGCAUGGUUUUGUAUCACUAUACAGAU	chrUScaf3177:4173-4278(+)	MIPF0000128	mir-450	450a,542,450b,450c	182	86	259	99	170	194	24.7642	12.6843	37.8375	15.5545	22.1135	29.1781
ssc-miR-450c-5p	MIMAT0015717	UUUUGCGAUGUGUUCCUAAUAC	UUUGCGA	22	ssc-mir-450c	MI0014776	GGCACUAAACUAUUUUUGCGAUGUGUUCCUAAUACGUAAUCUAAGUGUAUUGGGAACAUUUUGCAUUCGUAGUUUUGUGUC	chrUScaf3177:4053-4133(+)	MIPF0000128	mir-450	450a,542,450b,450c	241	119	360	126	218	258	32.7922	17.5515	52.5927	19.7966	28.3574	38.8038
ssc-miR-129a-5p	MIMAT0032108	CUUUUUGCGGUCUGGGCUUGC	UUUUUGC	21	ssc-mir-129a	MI0013169	CUUCGUGAAUCUUUUUGCGGUCUGGGCUUGCUGUACAUAACUCAAUAGCCGGAAGCCCUUACCCCAAAAAGCAUUCGCGG	chr2:20324630-20324709(-)	MIPF0000073	mir-129	129a	4	4	2	2	3	1	0.544269	0.589966	0.292182	0.314232	0.390239	0.150403
ssc-miR-129b	MIMAT0020586	CUUUUUGCGGUCUGGGCUUGC	UUUUUGC	21	ssc-mir-129b	MI0017986	CCCUUUGGAUCUUUUUGCGGUCUGGGCUUGCUGUUCCUCUCUACAGUAGUCAGGAAGCCCUUACCCCAAAAAGUAUCUGCGGGA	chr18:21181553-21181636(+)	MIPF0000073	mir-129	129b	4	4	2	2	3	1	0.544269	0.589966	0.292182	0.314232	0.390239	0.150403
