# Supplementary material for: Characteristics of microRNAs in Skeletal Muscle of Intrauterine Growth-Restricted Pigs
Source: Genes (Basel). 2023 Jun 28;14(7):1372. doi: 10.3390/genes14071372 (PMC10379088; doi:10.3390/genes14071372)
Supplement: Supplementary file 1 [file genes-14-01372-s001.zip › S/S2 primer sequences.xlsx]

## Sheet: Sheet1
Gene	SeqTence
ssc-miR-29b-F	TAGCACCATTTGAAATCAGTGTT
ssc-miR-29c-F	TAGCACCATTTGAAATCGGTTA
ssc-miR-29a-3p-F	CTAGCACCATCTGAAATCGGTTA
ssc-miR-504-F	AGACCCTGGTCTGCACTCTATCT
ssc-miR-32-F	TATTGCACATTACTAAGTTGC
ssc-miR-328-F	CTGGCCCTCTCTGCCCTTCCGT
ssc-miR-451-F	AAACCGTTACCATTACTGAGTT
ssc-miR-192-F	AGGGTTGGGCGGAGGCTTTCC
ssc-miR-122-5p-F	TCCTGTACTGAGCTGCCCCGAG
ssc-miR-10383-F	ATGACCTATGAATTGACAGAC
ssc-miR-486-F	TGGAGTGTGACAATGGTGTTTGT
ssc-miR-10390-F	TAGCAGCGGGAACAGTACTGCAG
_R	the reverse primer of all the small RNA used the mRQ 3′ universal primer included in kit (TaKaRa).
U6-F	F-Uni-miR qPCR Primer, included in kit ( TaKaRa)
U6-R	R-Uni-miR qPCR Primer, included in kit (TaKaRa)
Mb-R	GGCAGCATGTTGTCCCTTCT
Mb-F	GAAGAAGCATGGTTGCACCG
Myod-R	AAAAGCGCAGGTCTGGTGAG
Myod-F	CCACTCCGGGACATAGACTTG
Myog-R	GCTCAGTCCGCTCATAGCC
Myog-F	GAGACATCCCCCTATTTCTACCA
Myh1-R	GTAGTTCCGCCTTCGGTCTTG
Myh1-F	GCGAATCGAGGCTCAGAACAA
Myh7-R	TTGGATGATTTGATCTTCCAGGG
Myh7-F	AAGTGACTGTGAAAACAGAAGCA
ACTB-F	AAGGACCTCTACGCCAACAC
ACTB-R	CTGGCTGATCCACATCTGCT
