# Supplementary material for: Characteristics of microRNAs in Skeletal Muscle of Intrauterine Growth-Restricted Pigs
Source: Genes (Basel). 2023 Jun 28;14(7):1372. doi: 10.3390/genes14071372 (PMC10379088; doi:10.3390/genes14071372)
Supplement: Supplementary file 1 [file genes-14-01372-s001.zip › S/S3 targetgenes.xlsx]

## Sheet: SDMs
miRNA ID	Gene ID	Gene Symbol	Gene Annoation	TargetScan_score	miranda_Energy	TargetScan	miRanda	Total
ssc-miR-7-5p	ENSSSCG00000007909	ABAT	4-aminobutyrate aminotransferase [Source:VGNC Symbol;Acc:VGNC:96910]	76	-16.53	1	1	2
ssc-miR-7-5p	ENSSSCG00000007874	ABCC1	ATP binding cassette subfamily C member 1 [Source:VGNC Symbol;Acc:VGNC:84952]	61	-19.43	1	1	2
ssc-miR-7-5p	ENSSSCG00000028856	ABCF3	ATP binding cassette subfamily F member 3 [Source:VGNC Symbol;Acc:VGNC:84967]	81	-19.15	1	1	2
ssc-miR-7-5p	ENSSSCG00000015113	ABCG4	ATP binding cassette subfamily G member 4 [Source:HGNC Symbol;Acc:HGNC:13884]	76	-17.07	1	1	2
ssc-miR-7-5p	ENSSSCG00000002051	ABHD4	abhydrolase domain containing 4, N-acyl phospholipase B [Source:VGNC Symbol;Acc:VGNC:97859]	78	-18.97	1	1	2
ssc-miR-7-5p	ENSSSCG00000034630	ABI2	abl interactor 2 [Source:VGNC Symbol;Acc:VGNC:96027]	80	-19.3	1	1	2
ssc-miR-7-5p	ENSSSCG00000010651	ABLIM1	actin binding LIM protein 1 [Source:VGNC Symbol;Acc:VGNC:84986]	99	-21.58	1	1	2
ssc-miR-7-5p	ENSSSCG00000016156	ACADL	acyl-CoA dehydrogenase long chain [Source:VGNC Symbol;Acc:VGNC:96475]	76	-31.7	1	1	2
ssc-miR-7-5p	ENSSSCG00000031147	ACAP2	ArfGAP with coiled-coil, ankyrin repeat and PH domains 2 [Source:VGNC Symbol;Acc:VGNC:85002]	98	-16.73	1	1	2
ssc-miR-7-5p	ENSSSCG00000032723	ACER3	alkaline ceramidase 3 [Source:VGNC Symbol;Acc:VGNC:103893]	90	-15.72	1	1	2
ssc-miR-7-5p	ENSSSCG00000037846	ACOXL	acyl-CoA oxidase like [Source:VGNC Symbol;Acc:VGNC:85023]	75	-17.23	1	1	2
ssc-miR-7-5p	ENSSSCG00000015216	ACRV1	acrosomal vesicle protein 1 [Source:VGNC Symbol;Acc:VGNC:108568]	96	-20.72	1	1	2
ssc-miR-7-5p	ENSSSCG00000012583	ACSL4	acyl-CoA synthetase long chain family member 4 [Source:VGNC Symbol;Acc:VGNC:85033]	83	-15.97	1	1	2
ssc-miR-7-5p	ENSSSCG00000007133	ACSS1	acyl-CoA synthetase short chain family member 1 [Source:VGNC Symbol;Acc:VGNC:95732]	96	-16.74	1	1	2
ssc-miR-7-5p	ENSSSCG00000007349	ACTR5	actin related protein 5 [Source:VGNC Symbol;Acc:VGNC:95627]	82	-15.2	1	1	2
ssc-miR-7-5p	ENSSSCG00000038627	ADAMTS18	ADAM metallopeptidase with thrombospondin type 1 motif 18 [Source:VGNC Symbol;Acc:VGNC:85080]	70	-21.42	1	1	2
ssc-miR-7-5p	ENSSSCG00000001725	ADGRF5	adhesion G protein-coupled receptor F5 [Source:HGNC Symbol;Acc:HGNC:19030]	83	-17.34	1	1	2
ssc-miR-7-5p	ENSSSCG00000011962	ADGRG7	adhesion G protein-coupled receptor G7 [Source:VGNC Symbol;Acc:VGNC:85134]	96	-19.61	1	1	2
ssc-miR-7-5p	ENSSSCG00000010315	ADK	adenosine kinase [Source:VGNC Symbol;Acc:VGNC:85143]	66	-38.08	1	1	2
ssc-miR-7-5p	ENSSSCG00000001925	ADPGK	ADP dependent glucokinase [Source:VGNC Symbol;Acc:VGNC:85150]	79	-18.03	1	1	2
ssc-miR-7-5p	ENSSSCG00000014291	AFF4	AF4/FMR2 family member 4 [Source:VGNC Symbol;Acc:VGNC:85169]	66	-18.92	1	1	2
ssc-miR-7-5p	ENSSSCG00000040199	AFG1L	AFG1 like ATPase [Source:VGNC Symbol;Acc:VGNC:85170]	63	-19.45	1	1	2
ssc-miR-7-5p	ENSSSCG00000004166	AHI1	Abelson helper integration site 1 [Source:VGNC Symbol;Acc:VGNC:103021]	77	-19.79	1	1	2
ssc-miR-7-5p	ENSSSCG00000030484	AHR	aryl hydrocarbon receptor [Source:HGNC Symbol;Acc:HGNC:348]	60	-15.92	1	1	2
ssc-miR-7-5p	ENSSSCG00000024168	AIMP1	aminoacyl tRNA synthetase complex interacting multifunctional protein 1 [Source:VGNC Symbol;Acc:VGNC:85202]	96	-31.55	1	1	2
ssc-miR-7-5p	ENSSSCG00000000720	AKAP3	A-kinase anchoring protein 3 [Source:VGNC Symbol;Acc:VGNC:85218]	98	-59.57	1	1	2
ssc-miR-7-5p	ENSSSCG00000006885	ALG14	ALG14 UDP-N-acetylglucosaminyltransferase subunit [Source:VGNC Symbol;Acc:VGNC:85249]	96	-17.4	1	1	2
ssc-miR-7-5p	ENSSSCG00000015023	ALG9	ALG9 alpha-1,2-mannosyltransferase [Source:VGNC Symbol;Acc:VGNC:109169]	91	-18.51	1	1	2
ssc-miR-7-5p	ENSSSCG00000013262	AMBRA1	autophagy and beclin 1 regulator 1 [Source:VGNC Symbol;Acc:VGNC:85274]	92	-19.92	1	1	2
ssc-miR-7-5p	ENSSSCG00000028633	AMMECR1L	AMMECR1 like [Source:VGNC Symbol;Acc:VGNC:103895]	64	-19.43	1	1	2
ssc-miR-7-5p	ENSSSCG00000011643	AMOTL2	angiomotin like 2 [Source:VGNC Symbol;Acc:VGNC:85285]	91	-15.37	1	1	2
ssc-miR-7-5p	ENSSSCG00000017877	ANKFY1	ankyrin repeat and FYVE domain containing 1 [Source:VGNC Symbol;Acc:VGNC:85314]	63	-17.95	1	1	2
ssc-miR-7-5p	ENSSSCG00000015360	ANKMY2	ankyrin repeat and MYND domain containing 2 [Source:VGNC Symbol;Acc:VGNC:85319]	94	-42.35	1	1	2
ssc-miR-7-5p	ENSSSCG00000039609	ANKRD33B	ankyrin repeat domain 33B [Source:VGNC Symbol;Acc:VGNC:85334]	82	-35.97	1	1	2
ssc-miR-7-5p	ENSSSCG00000013344	ANO5	anoctamin 5 [Source:VGNC Symbol;Acc:VGNC:85358]	84	-20.97	1	1	2
ssc-miR-7-5p	ENSSSCG00000005267	ANXA1	annexin A1 [Source:VGNC Symbol;Acc:VGNC:103026]	96	-50.62	1	1	2
ssc-miR-7-5p	ENSSSCG00000010314	AP3M1	adaptor related protein complex 3 subunit mu 1 [Source:VGNC Symbol;Acc:VGNC:85390]	91	-17	1	1	2
ssc-miR-7-5p	ENSSSCG00000001972	AP4S1	adaptor related protein complex 4 subunit sigma 1 [Source:VGNC Symbol;Acc:VGNC:85394]	82	-16.48	1	1	2
ssc-miR-7-5p	ENSSSCG00000048443	APLN	apelin [Source:HGNC Symbol;Acc:HGNC:16665]	89	-15.07	1	1	2
ssc-miR-7-5p	ENSSSCG00000006355	APOA2	apolipoprotein A2 [Source:VGNC Symbol;Acc:VGNC:85416]	61	-19.92	1	1	2
ssc-miR-7-5p	ENSSSCG00000042447	APOBEC2	apolipoprotein B mRNA editing enzyme catalytic subunit 2 [Source:HGNC Symbol;Acc:HGNC:605]	81	-22.18	1	1	2
ssc-miR-7-5p	ENSSSCG00000012459	APOOL	apolipoprotein O like [Source:VGNC Symbol;Acc:VGNC:103901]	99	-15.16	1	1	2
ssc-miR-7-5p	ENSSSCG00000014880	AQP11	aquaporin 11 [Source:VGNC Symbol;Acc:VGNC:85430]	91	-19.13	1	1	2
ssc-miR-7-5p	ENSSSCG00000030053	ARCN1	archain 1 [Source:VGNC Symbol;Acc:VGNC:85443]	87	-15.59	1	1	2
ssc-miR-7-5p	ENSSSCG00000005012	ARF6	ADP ribosylation factor 6 [Source:VGNC Symbol;Acc:VGNC:85448]	79	-16	1	1	2
ssc-miR-7-5p	ENSSSCG00000009010	ARFIP1	ADP ribosylation factor interacting protein 1 [Source:VGNC Symbol;Acc:VGNC:85453]	73	-17.39	1	1	2
ssc-miR-7-5p	ENSSSCG00000011026	ARHGAP12	Rho GTPase activating protein 12 [Source:VGNC Symbol;Acc:VGNC:95806]	64	-27.76	1	1	2
ssc-miR-7-5p	ENSSSCG00000015671	ARHGAP15	Rho GTPase activating protein 15 [Source:VGNC Symbol;Acc:VGNC:95959]	71	-34.14	1	1	2
ssc-miR-7-5p	ENSSSCG00000006502	ARHGEF2	Rho/Rac guanine nucleotide exchange factor 2 [Source:VGNC Symbol;Acc:VGNC:85493]	92	-15.14	1	1	2
ssc-miR-7-5p	ENSSSCG00000014436	ARHGEF37	Rho guanine nucleotide exchange factor 37 [Source:VGNC Symbol;Acc:VGNC:85498]	77	-34.89	1	1	2
ssc-miR-7-5p	ENSSSCG00000001905	ARID3B	AT-rich interaction domain 3B [Source:VGNC Symbol;Acc:VGNC:85508]	63	-16.14	1	1	2
ssc-miR-7-5p	ENSSSCG00000005073	ARID4A	AT-rich interaction domain 4A [Source:VGNC Symbol;Acc:VGNC:85509]	98	-20.16	1	1	2
ssc-miR-7-5p	ENSSSCG00000011078	ARMC3	armadillo repeat containing 3 [Source:VGNC Symbol;Acc:VGNC:96254]	88	-16.05	1	1	2
ssc-miR-7-5p	ENSSSCG00000005071	ARMH4	armadillo like helical domain containing 4 [Source:VGNC Symbol;Acc:VGNC:85535]	97	-19.9	1	1	2
ssc-miR-7-5p	ENSSSCG00000014852	ARRB1	arrestin beta 1 [Source:VGNC Symbol;Acc:VGNC:85542]	84	-20.77	1	1	2
ssc-miR-7-5p	ENSSSCG00000014139	ARSK	arylsulfatase family member K [Source:VGNC Symbol;Acc:VGNC:85550]	77	-19.68	1	1	2
ssc-miR-7-5p	ENSSSCG00000004247	ASF1A	anti-silencing function 1A histone chaperone [Source:VGNC Symbol;Acc:VGNC:85573]	90	-15.55	1	1	2
ssc-miR-7-5p	ENSSSCG00000007248	ASXL1	ASXL transcriptional regulator 1 [Source:VGNC Symbol;Acc:VGNC:95881]	91	-21.93	1	1	2
ssc-miR-7-5p	ENSSSCG00000015595	ATF3	activating transcription factor 3 [Source:VGNC Symbol;Acc:VGNC:85606]	84	-19.3	1	1	2
ssc-miR-7-5p	ENSSSCG00000020675	ATF7IP2	activating transcription factor 7 interacting protein 2 [Source:VGNC Symbol;Acc:VGNC:85612]	94	-16.46	1	1	2
ssc-miR-7-5p	ENSSSCG00000003816	ATG4C	autophagy related 4C cysteine peptidase [Source:VGNC Symbol;Acc:VGNC:85623]	98	-18.7	1	1	2
ssc-miR-7-5p	ENSSSCG00000006740	ATP1A1	ATPase Na+/K+ transporting subunit alpha 1 [Source:VGNC Symbol;Acc:VGNC:98735]	97	-16.7	1	1	2
ssc-miR-7-5p	ENSSSCG00000015273	ATP2B4	ATPase plasma membrane Ca2+ transporting 4 [Source:VGNC Symbol;Acc:VGNC:85651]	60	-18.34	1	1	2
ssc-miR-7-5p	ENSSSCG00000028694	ATP6V1B2	ATPase H+ transporting V1 subunit B2 [Source:VGNC Symbol;Acc:VGNC:85671]	64	-16.6	1	1	2
ssc-miR-7-5p	ENSSSCG00000012434	ATRX	ATRX chromatin remodeler [Source:VGNC Symbol;Acc:VGNC:85686]	86	-16.34	1	1	2
ssc-miR-7-5p	ENSSSCG00000002446	ATXN3	ataxin 3 [Source:HGNC Symbol;Acc:HGNC:7106]	76	-17.8	1	1	2
ssc-miR-7-5p	ENSSSCG00000011493	ATXN7	ataxin 7 [Source:VGNC Symbol;Acc:VGNC:99704]	78	-17.67	1	1	2
ssc-miR-7-5p	ENSSSCG00000023873	AZIN1	antizyme inhibitor 1 [Source:VGNC Symbol;Acc:VGNC:85712]	94	-33.37	1	1	2
ssc-miR-7-5p	ENSSSCG00000015079	BACE1	beta-secretase 1 [Source:VGNC Symbol;Acc:VGNC:85740]	76	-62.32	1	1	2
ssc-miR-7-5p	ENSSSCG00000010996	BAG1	BAG cochaperone 1 [Source:VGNC Symbol;Acc:VGNC:96502]	86	-15.53	1	1	2
ssc-miR-7-5p	ENSSSCG00000055707	BBIP1	BBSome interacting protein 1 [Source:HGNC Symbol;Acc:HGNC:28093]	92	-15.4	1	1	2
ssc-miR-7-5p	ENSSSCG00000022869	BCAP29	B cell receptor associated protein 29 [Source:VGNC Symbol;Acc:VGNC:85768]	97	-16.06	1	1	2
ssc-miR-7-5p	ENSSSCG00000040373	BCL2L13	BCL2 like 13 [Source:VGNC Symbol;Acc:VGNC:85781]	83	-16.03	1	1	2
ssc-miR-7-5p	ENSSSCG00000010052	BCR	BCR activator of RhoGEF and GTPase [Source:HGNC Symbol;Acc:HGNC:1014]	66	-19.56	1	1	2
ssc-miR-7-5p	ENSSSCG00000031159	BEND3	BEN domain containing 3 [Source:VGNC Symbol;Acc:VGNC:85800]	79	-17.47	1	1	2
ssc-miR-7-5p	ENSSSCG00000000499	BEST3	bestrophin 3 [Source:VGNC Symbol;Acc:VGNC:85805]	92	-37.51	1	1	2
ssc-miR-7-5p	ENSSSCG00000014556	BET1L	Bet1 golgi vesicular membrane trafficking protein like [Source:VGNC Symbol;Acc:VGNC:85808]	70	-48.88	1	1	2
ssc-miR-7-5p	ENSSSCG00000022635	BEX4	brain expressed X-linked 4 [Source:HGNC Symbol;Acc:HGNC:25475]	91	-16.89	1	1	2
ssc-miR-7-5p	ENSSSCG00000059110	BLOC1S4	biogenesis of lysosomal organelles complex 1 subunit 4 [Source:HGNC Symbol;Acc:HGNC:24206]	98	-35.94	1	1	2
ssc-miR-7-5p	ENSSSCG00000010360	BMPR1A	bone morphotic protein receptor type 1A [Source:VGNC Symbol;Acc:VGNC:85846]	64	-17.45	1	1	2
ssc-miR-7-5p	ENSSSCG00000001798	BNC1	basonuclin 1 [Source:VGNC Symbol;Acc:VGNC:85851]	67	-17.65	1	1	2
ssc-miR-7-5p	ENSSSCG00000001560	BNIP5	BCL2 interacting protein 5 [Source:VGNC Symbol;Acc:VGNC:85857]	95	-22.56	1	1	2
ssc-miR-7-5p	ENSSSCG00000040595	BRAP	BRCA1 associated protein [Source:VGNC Symbol;Acc:VGNC:85867]	66	-17.9	1	1	2
ssc-miR-7-5p	ENSSSCG00000016094	BZW1	basic leucine zipper and W2 domains 1 [Source:VGNC Symbol;Acc:VGNC:95885]	96	-18.43	1	1	2
ssc-miR-7-5p	ENSSSCG00000023118	BZW2	basic leucine zipper and W2 domains 2 [Source:VGNC Symbol;Acc:VGNC:85922]	77	-16.08	1	1	2
ssc-miR-7-5p	ENSSSCG00000016823	C1QTNF3	C1q and TNF related 3 [Source:HGNC Symbol;Acc:HGNC:14326]	98	-20.37	1	1	2
ssc-miR-7-5p	ENSSSCG00000055678	C1QTNF6	C1q and TNF related 6 [Source:HGNC Symbol;Acc:HGNC:14343]	94	-17.32	1	1	2
ssc-miR-7-5p	ENSSSCG00000033025	C21orf91	chromosome 13 C21orf91 homolog [Source:VGNC Symbol;Acc:VGNC:85930]	64	-20.71	1	1	2
ssc-miR-7-5p	ENSSSCG00000037433	C3orf18	chromosome 13 C3orf18 homolog [Source:VGNC Symbol;Acc:VGNC:85932]	76	-23.14	1	1	2
ssc-miR-7-5p	ENSSSCG00000056729	C5AR1	complement C5a receptor 1 [Source:HGNC Symbol;Acc:HGNC:1338]	60	-15.68	1	1	2
ssc-miR-7-5p	ENSSSCG00000016808	C5orf22	chromosome 16 C5orf22 homolog [Source:VGNC Symbol;Acc:VGNC:85951]	99	-32.72	1	1	2
ssc-miR-7-5p	ENSSSCG00000014250	C5orf63	chromosome 2 C5orf63 homolog [Source:VGNC Symbol;Acc:VGNC:86012]	77	-17.49	1	1	2
ssc-miR-7-5p	ENSSSCG00000016861	C6	complement C6 [Source:VGNC Symbol;Acc:VGNC:86050]	82	-40.07	1	1	2
ssc-miR-7-5p	ENSSSCG00000035341	C6orf89	chromosome 7 C6orf89 homolog [Source:VGNC Symbol;Acc:VGNC:86075]	73	-17.41	1	1	2
ssc-miR-7-5p	ENSSSCG00000035887	C8orf34	chromosome 4 C8orf34 homolog [Source:VGNC Symbol;Acc:VGNC:86034]	87	-33.43	1	1	2
ssc-miR-7-5p	ENSSSCG00000009627	C8orf58	chromosome 14 C8orf58 homolog [Source:VGNC Symbol;Acc:VGNC:107371]	94	-37.96	1	1	2
ssc-miR-7-5p	ENSSSCG00000031105	C9orf85	chromosome 1 C9orf85 homolog [Source:VGNC Symbol;Acc:VGNC:85976]	64	-16.93	1	1	2
ssc-miR-7-5p	ENSSSCG00000038785	CA7	carbonic anhydrase 7 [Source:VGNC Symbol;Acc:VGNC:86104]	61	-16.07	1	1	2
ssc-miR-7-5p	ENSSSCG00000029073	CACNB4	calcium voltage-gated channel auxiliary subunit beta 4 [Source:VGNC Symbol;Acc:VGNC:108507]	72	-17.55	1	1	2
ssc-miR-7-5p	ENSSSCG00000025532	CACNG7	calcium voltage-gated channel auxiliary subunit gamma 7 [Source:VGNC Symbol;Acc:VGNC:86130]	94	-36.53	1	1	2
ssc-miR-7-5p	ENSSSCG00000009123	CAMK2D	calcium/calmodulin dependent protein kinase II delta [Source:VGNC Symbol;Acc:VGNC:97911]	90	-18.99	1	1	2
ssc-miR-7-5p	ENSSSCG00000037019	CAMK4	calcium/calmodulin dependent protein kinase IV [Source:VGNC Symbol;Acc:VGNC:99602]	66	-15.68	1	1	2
ssc-miR-7-5p	ENSSSCG00000014020	CANX	calnexin [Source:VGNC Symbol;Acc:VGNC:86167]	62	-15.79	1	1	2
ssc-miR-7-5p	ENSSSCG00000001068	CAP2	cyclase associated actin cytoskeleton regulatory protein 2 [Source:VGNC Symbol;Acc:VGNC:86168]	98	-24.29	1	1	2
ssc-miR-7-5p	ENSSSCG00000012999	CAPN1	calpain 1 [Source:VGNC Symbol;Acc:VGNC:86170]	83	-16.01	1	1	2
ssc-miR-7-5p	ENSSSCG00000006775	CAPZA1	capping actin protein of muscle Z-line subunit alpha 1 [Source:VGNC Symbol;Acc:VGNC:86183]	89	-18.77	1	1	2
ssc-miR-7-5p	ENSSSCG00000026940	CASP10	caspase 10 [Source:VGNC Symbol;Acc:VGNC:95638]	79	-16.62	1	1	2
ssc-miR-7-5p	ENSSSCG00000002803	CCDC113	coiled-coil domain containing 113 [Source:VGNC Symbol;Acc:VGNC:86247]	90	-37.49	1	1	2
ssc-miR-7-5p	ENSSSCG00000011329	CCDC12	coiled-coil domain containing 12 [Source:VGNC Symbol;Acc:VGNC:103915]	66	-20.13	1	1	2
ssc-miR-7-5p	ENSSSCG00000012288	CCDC120	coiled-coil domain containing 120 [Source:VGNC Symbol;Acc:VGNC:86249]	74	-36.02	1	1	2
ssc-miR-7-5p	ENSSSCG00000005067	CCDC198	coiled-coil domain containing 198 [Source:VGNC Symbol;Acc:VGNC:86285]	95	-16.66	1	1	2
ssc-miR-7-5p	ENSSSCG00000014917	CCDC81	coiled-coil domain containing 81 [Source:VGNC Symbol;Acc:VGNC:86316]	66	-17.11	1	1	2
ssc-miR-7-5p	ENSSSCG00000024232	CCDC91	coiled-coil domain containing 91 [Source:VGNC Symbol;Acc:VGNC:86329]	62	-32.67	1	1	2
ssc-miR-7-5p	ENSSSCG00000017720	CCL1	NA	63	-15.26	1	1	2
ssc-miR-7-5p	ENSSSCG00000038162	CCL21	C-C motif chemokine ligand 21 [Source:VGNC Symbol;Acc:VGNC:95485]	79	-22.93	1	1	2
ssc-miR-7-5p	ENSSSCG00000015697	CCNT2	cyclin T2 [Source:VGNC Symbol;Acc:VGNC:103916]	82	-57.25	1	1	2
ssc-miR-7-5p	ENSSSCG00000010351	CCSER2	coiled-coil serine rich protein 2 [Source:VGNC Symbol;Acc:VGNC:86379]	84	-31.99	1	1	2
ssc-miR-7-5p	ENSSSCG00000008377	CCT4	chaperonin containing TCP1 subunit 4 [Source:VGNC Symbol;Acc:VGNC:86382]	94	-19.25	1	1	2
ssc-miR-7-5p	ENSSSCG00000011942	CD47	CD47 molecule [Source:VGNC Symbol;Acc:VGNC:108637]	96	-18.09	1	1	2
ssc-miR-7-5p	ENSSSCG00000006379	CD48	CD48 molecule [Source:VGNC Symbol;Acc:VGNC:86419]	86	-17.9	1	1	2
ssc-miR-7-5p	ENSSSCG00000013111	CD6	CD6 molecule [Source:VGNC Symbol;Acc:VGNC:86423]	94	-39.34	1	1	2
ssc-miR-7-5p	ENSSSCG00000000653	CD69	CD69 molecule [Source:VGNC Symbol;Acc:VGNC:103223]	78	-16.69	1	1	2
ssc-miR-7-5p	ENSSSCG00000006864	CDC14A	cell division cycle 14A [Source:VGNC Symbol;Acc:VGNC:86442]	86	-15.35	1	1	2
ssc-miR-7-5p	ENSSSCG00000011298	CDCP1	CUB domain containing protein 1 [Source:VGNC Symbol;Acc:VGNC:86471]	62	-17.36	1	1	2
ssc-miR-7-5p	ENSSSCG00000034120	CDKN2B	cyclin dependent kinase inhibitor 2B [Source:HGNC Symbol;Acc:HGNC:1788]	65	-16.4	1	1	2
ssc-miR-7-5p	ENSSSCG00000032340	CDR2	cerebellar deration related protein 2 [Source:VGNC Symbol;Acc:VGNC:86521]	60	-21.15	1	1	2
ssc-miR-7-5p	ENSSSCG00000002867	CEBPG	CCAAT enhancer binding protein gamma [Source:VGNC Symbol;Acc:VGNC:86534]	60	-19.43	1	1	2
ssc-miR-7-5p	ENSSSCG00000039004	CEBPZOS	CEBPZ opposite strand [Source:VGNC Symbol;Acc:VGNC:102552]	86	-33.29	1	1	2
ssc-miR-7-5p	ENSSSCG00000032475	CEP44	centrosomal protein 44 [Source:VGNC Symbol;Acc:VGNC:86571]	71	-19.06	1	1	2
ssc-miR-7-5p	ENSSSCG00000004819	CERS3	ceramide synthase 3 [Source:VGNC Symbol;Acc:VGNC:86588]	66	-19.17	1	1	2
ssc-miR-7-5p	ENSSSCG00000024932	CERS5	ceramide synthase 5 [Source:VGNC Symbol;Acc:VGNC:97926]	65	-15.44	1	1	2
ssc-miR-7-5p	ENSSSCG00000032182	CGGBP1	CGG triplet repeat binding protein 1 [Source:VGNC Symbol;Acc:VGNC:86615]	97	-17.64	1	1	2
ssc-miR-7-5p	ENSSSCG00000016545	CHCHD3	coiled-coil-helix-coiled-coil-helix domain containing 3 [Source:HGNC Symbol;Acc:HGNC:21906]	83	-22.7	1	1	2
ssc-miR-7-5p	ENSSSCG00000006701	CHD1L	chromodomain helicase DNA binding protein 1 like [Source:VGNC Symbol;Acc:VGNC:86630]	89	-16.91	1	1	2
ssc-miR-7-5p	ENSSSCG00000021363	CHD3	chromodomain helicase DNA binding protein 3 [Source:VGNC Symbol;Acc:VGNC:86631]	91	-34.64	1	1	2
ssc-miR-7-5p	ENSSSCG00000015215	CHEK1	checkpoint kinase 1 [Source:VGNC Symbol;Acc:VGNC:86637]	90	-19.62	1	1	2
ssc-miR-7-5p	ENSSSCG00000032532	CHRM2	cholinergic receptor muscarinic 2 [Source:VGNC Symbol;Acc:VGNC:103922]	92	-38.64	1	1	2
ssc-miR-7-5p	ENSSSCG00000035069	CHSY3	chondroitin sulfate synthase 3 [Source:VGNC Symbol;Acc:VGNC:86685]	98	-15.3	1	1	2
ssc-miR-7-5p	ENSSSCG00000005640	CIZ1	CDKN1A interacting zinc finger protein 1 [Source:VGNC Symbol;Acc:VGNC:86713]	67	-35.36	1	1	2
ssc-miR-7-5p	ENSSSCG00000014128	CKMT2	creatine kinase, mitochondrial 2 [Source:VGNC Symbol;Acc:VGNC:86719]	67	-45.47	1	1	2
ssc-miR-7-5p	ENSSSCG00000040904	CLDN1	claudin 1 [Source:VGNC Symbol;Acc:VGNC:103926]	63	-16.68	1	1	2
ssc-miR-7-5p	ENSSSCG00000015051	CLDN25	claudin 25 [Source:VGNC Symbol;Acc:VGNC:86738]	82	-19.8	1	1	2
ssc-miR-7-5p	ENSSSCG00000023258	CLEC4F	C-type lectin domain family 4 member F [Source:VGNC Symbol;Acc:VGNC:86755]	92	-20.7	1	1	2
ssc-miR-7-5p	ENSSSCG00000009793	CLIP1	CAP-Gly domain containing linker protein 1 [Source:VGNC Symbol;Acc:VGNC:86766]	88	-22.5	1	1	2
ssc-miR-7-5p	ENSSSCG00000002921	CLIP3	CAP-Gly domain containing linker protein 3 [Source:VGNC Symbol;Acc:VGNC:97931]	64	-16.24	1	1	2
ssc-miR-7-5p	ENSSSCG00000017835	CLUH	clustered mitochondria homolog [Source:VGNC Symbol;Acc:VGNC:86792]	97	-16.26	1	1	2
ssc-miR-7-5p	ENSSSCG00000032632	CMTM4	CKLF like MARVEL transmembrane domain containing 4 [Source:VGNC Symbol;Acc:VGNC:86804]	89	-32.2	1	1	2
ssc-miR-7-5p	ENSSSCG00000002028	CMTM5	CKLF like MARVEL transmembrane domain containing 5 [Source:VGNC Symbol;Acc:VGNC:86805]	90	-26.43	1	1	2
ssc-miR-7-5p	ENSSSCG00000010536	CNNM1	cyclin and CBS domain divalent metal cation transport mediator 1 [Source:VGNC Symbol;Acc:VGNC:86827]	75	-37.92	1	1	2
ssc-miR-7-5p	ENSSSCG00000032220	CNOT10	CCR4-NOT transcription complex subunit 10 [Source:VGNC Symbol;Acc:VGNC:86832]	63	-19.13	1	1	2
ssc-miR-7-5p	ENSSSCG00000004309	CNR1	cannabinoid receptor 1 [Source:VGNC Symbol;Acc:VGNC:86843]	77	-15.02	1	1	2
ssc-miR-7-5p	ENSSSCG00000015726	CNTNAP5	contactin associated protein family member 5 [Source:VGNC Symbol;Acc:VGNC:95459]	82	-16.6	1	1	2
ssc-miR-7-5p	ENSSSCG00000037556	COG5	component of oligomeric golgi complex 5 [Source:VGNC Symbol;Acc:VGNC:86857]	67	-18.96	1	1	2
ssc-miR-7-5p	ENSSSCG00000010799	COG7	component of oligomeric golgi complex 7 [Source:VGNC Symbol;Acc:VGNC:86859]	62	-31.79	1	1	2
ssc-miR-7-5p	ENSSSCG00000005751	COL5A1	collagen type V alpha 1 chain [Source:VGNC Symbol;Acc:VGNC:86877]	75	-20.46	1	1	2
ssc-miR-7-5p	ENSSSCG00000016035	COL5A2	collagen type V alpha 2 chain [Source:VGNC Symbol;Acc:VGNC:95981]	96	-21.04	1	1	2
ssc-miR-7-5p	ENSSSCG00000029324	COLEC10	collectin subfamily member 10 [Source:VGNC Symbol;Acc:VGNC:86882]	94	-23.02	1	1	2
ssc-miR-7-5p	ENSSSCG00000010132	COMT	catechol-O-methyltransferase [Source:VGNC Symbol;Acc:VGNC:107378]	96	-16.22	1	1	2
ssc-miR-7-5p	ENSSSCG00000016553	COPG2	COPI coat complex subunit gamma 2 [Source:VGNC Symbol;Acc:VGNC:86898]	64	-23.12	1	1	2
ssc-miR-7-5p	ENSSSCG00000025284	COQ9	coenzyme Q9 [Source:VGNC Symbol;Acc:VGNC:86910]	95	-18.75	1	1	2
ssc-miR-7-5p	ENSSSCG00000031433	COX11	cytochrome c oxidase copper chaperone COX11 [Source:VGNC Symbol;Acc:VGNC:97939]	67	-15.4	1	1	2
ssc-miR-7-5p	ENSSSCG00000016981	CPEB4	cytoplasmic polyadenylation element binding protein 4 [Source:VGNC Symbol;Acc:VGNC:86939]	88	-16.31	1	1	2
ssc-miR-7-5p	ENSSSCG00000037527	CPLX1	complexin 1 [Source:VGNC Symbol;Acc:VGNC:86943]	78	-15.79	1	1	2
ssc-miR-7-5p	ENSSSCG00000000778	CPNE8	copine 8 [Source:VGNC Symbol;Acc:VGNC:86955]	69	-63.71	1	1	2
ssc-miR-7-5p	ENSSSCG00000011978	CPOX	coproporphyrinogen oxidase [Source:VGNC Symbol;Acc:VGNC:86956]	99	-33.1	1	1	2
ssc-miR-7-5p	ENSSSCG00000012880	CPT1A	carnitine palmitoyltransferase 1A [Source:VGNC Symbol;Acc:VGNC:86964]	75	-20.45	1	1	2
ssc-miR-7-5p	ENSSSCG00000006472	CRABP2	cellular retinoic acid binding protein 2 [Source:VGNC Symbol;Acc:VGNC:86972]	95	-15.79	1	1	2
ssc-miR-7-5p	ENSSSCG00000001739	CRISP1	cysteine rich secretory protein 1 [Source:VGNC Symbol;Acc:VGNC:97943]	80	-16.28	1	1	2
ssc-miR-7-5p	ENSSSCG00000038989	CRK	CRK proto-oncogene, adaptor protein [Source:HGNC Symbol;Acc:HGNC:2362]	80	-18.12	1	1	2
ssc-miR-7-5p	ENSSSCG00000040202	CRLS1	cardiolipin synthase 1 [Source:VGNC Symbol;Acc:VGNC:95756]	98	-16.84	1	1	2
ssc-miR-7-5p	ENSSSCG00000051838	CRTAP	cartilage associated protein [Source:HGNC Symbol;Acc:HGNC:2379]	85	-16.8	1	1	2
ssc-miR-7-5p	ENSSSCG00000003124	CRX	cone-rod homeobox [Source:VGNC Symbol;Acc:VGNC:87010]	92	-24.05	1	1	2
ssc-miR-7-5p	ENSSSCG00000004371	CRYBG1	crystallin beta-gamma domain containing 1 [Source:VGNC Symbol;Acc:VGNC:87018]	94	-18.62	1	1	2
ssc-miR-7-5p	ENSSSCG00000000259	CSAD	cysteine sulfinic acid decarboxylase [Source:VGNC Symbol;Acc:VGNC:87027]	93	-15.03	1	1	2
ssc-miR-7-5p	ENSSSCG00000006752	CSDE1	cold shock domain containing E1 [Source:VGNC Symbol;Acc:VGNC:87029]	68	-15.2	1	1	2
ssc-miR-7-5p	ENSSSCG00000031031	CSMD3	CUB and Sushi multiple domains 3 [Source:VGNC Symbol;Acc:VGNC:98765]	90	-33.04	1	1	2
ssc-miR-7-5p	ENSSSCG00000000107	CSNK1E	casein kinase 1 epsilon [Source:HGNC Symbol;Acc:HGNC:2453]	94	-20.72	1	1	2
ssc-miR-7-5p	ENSSSCG00000006202	CSPP1	centrosome and spindle pole associated protein 1 [Source:VGNC Symbol;Acc:VGNC:87045]	98	-17.92	1	1	2
ssc-miR-7-5p	ENSSSCG00000035827	CTDSPL2	CTD small phosphatase like 2 [Source:VGNC Symbol;Acc:VGNC:87060]	71	-34.07	1	1	2
ssc-miR-7-5p	ENSSSCG00000036480	CTNNA3	catenin alpha 3 [Source:VGNC Symbol;Acc:VGNC:87064]	78	-24.19	1	1	2
ssc-miR-7-5p	ENSSSCG00000023666	CTSB	cathepsin B [Source:VGNC Symbol;Acc:VGNC:87074]	95	-44.16	1	1	2
ssc-miR-7-5p	ENSSSCG00000008867	CTSO	cathepsin O [Source:VGNC Symbol;Acc:VGNC:87078]	74	-23.18	1	1	2
ssc-miR-7-5p	ENSSSCG00000029198	CUL5	cullin 5 [Source:VGNC Symbol;Acc:VGNC:87089]	80	-37.61	1	1	2
ssc-miR-7-5p	ENSSSCG00000017297	CYB561	cytochrome b561 [Source:VGNC Symbol;Acc:VGNC:87119]	91	-15.4	1	1	2
ssc-miR-7-5p	ENSSSCG00000011410	CYB561D2	cytochrome b561 family member D2 [Source:HGNC Symbol;Acc:HGNC:30253]	68	-16.37	1	1	2
ssc-miR-7-5p	ENSSSCG00000010929	CYB5R1	cytochrome b5 reductase 1 [Source:VGNC Symbol;Acc:VGNC:95584]	78	-19.56	1	1	2
ssc-miR-7-5p	ENSSSCG00000012455	CYLC1	cylicin 1 [Source:VGNC Symbol;Acc:VGNC:87129]	94	-19.09	1	1	2
ssc-miR-7-5p	ENSSSCG00000039203	CYSLTR1	cysteinyl leukotriene receptor 1 [Source:VGNC Symbol;Acc:VGNC:87132]	70	-19.79	1	1	2
ssc-miR-7-5p	ENSSSCG00000008725	CYTL1	cytokine like 1 [Source:VGNC Symbol;Acc:VGNC:87138]	72	-20.45	1	1	2
ssc-miR-7-5p	ENSSSCG00000031856	DACT1	dishevelled binding antagonist of beta catenin 1 [Source:VGNC Symbol;Acc:VGNC:87147]	79	-16.56	1	1	2
ssc-miR-7-5p	ENSSSCG00000009942	DAO	D-amino acid oxidase [Source:VGNC Symbol;Acc:VGNC:87155]	84	-15.97	1	1	2
ssc-miR-7-5p	ENSSSCG00000017294	DCAF7	DDB1 and CUL4 associated factor 7 [Source:VGNC Symbol;Acc:VGNC:87178]	67	-15.3	1	1	2
ssc-miR-7-5p	ENSSSCG00000015231	DCPS	decapping enzyme, scavenger [Source:VGNC Symbol;Acc:VGNC:87189]	92	-15.44	1	1	2
ssc-miR-7-5p	ENSSSCG00000009490	DCT	dopachrome tautomerase [Source:VGNC Symbol;Acc:VGNC:87192]	94	-16.7	1	1	2
ssc-miR-7-5p	ENSSSCG00000012585	DCX	doublecortin [Source:HGNC Symbol;Acc:HGNC:2714]	80	-15.45	1	1	2
ssc-miR-7-5p	ENSSSCG00000031251	DDA1	DET1 and DDB1 associated 1 [Source:VGNC Symbol;Acc:VGNC:87199]	73	-44.25	1	1	2
ssc-miR-7-5p	ENSSSCG00000040735	DDAH1	dimethylarginine dimethylaminohydrolase 1 [Source:VGNC Symbol;Acc:VGNC:87200]	65	-18.81	1	1	2
ssc-miR-7-5p	ENSSSCG00000031888	DDIT4	DNA damage inducible transcript 4 [Source:VGNC Symbol;Acc:VGNC:87208]	93	-18.06	1	1	2
ssc-miR-7-5p	ENSSSCG00000032092	DDX5	DEAD-box helicase 5 [Source:VGNC Symbol;Acc:VGNC:87226]	70	-41.22	1	1	2
ssc-miR-7-5p	ENSSSCG00000014568	DENND2B	DENN domain containing 2B [Source:VGNC Symbol;Acc:VGNC:87248]	63	-16.99	1	1	2
ssc-miR-7-5p	ENSSSCG00000025704	DENND2D	DENN domain containing 2D [Source:VGNC Symbol;Acc:VGNC:87249]	67	-34.35	1	1	2
ssc-miR-7-5p	ENSSSCG00000005103	DET1	DET1 partner of COP1 E3 ubiquitin ligase [Source:VGNC Symbol;Acc:VGNC:103080]	87	-26.58	1	1	2
ssc-miR-7-5p	ENSSSCG00000027525	DHCR24	24-dehydrocholesterol reductase [Source:HGNC Symbol;Acc:HGNC:2859]	95	-18.03	1	1	2
ssc-miR-7-5p	ENSSSCG00000040638	DIO2	iodothyronine deiodinase 2 [Source:VGNC Symbol;Acc:VGNC:103935]	70	-69.35	1	1	2
ssc-miR-7-5p	ENSSSCG00000038013	DIRAS1	DIRAS family GTPase 1 [Source:VGNC Symbol;Acc:VGNC:87312]	62	-16.16	1	1	2
ssc-miR-7-5p	ENSSSCG00000034653	DLX4	distal-less homeobox 4 [Source:VGNC Symbol;Acc:VGNC:87340]	72	-41.68	1	1	2
ssc-miR-7-5p	ENSSSCG00000014110	DMGDH	dimethylglycine dehydrogenase [Source:VGNC Symbol;Acc:VGNC:87347]	97	-23.91	1	1	2
ssc-miR-7-5p	ENSSSCG00000005233	DMRT2	doublesex and mab-3 related transcription factor 2 [Source:VGNC Symbol;Acc:VGNC:87351]	79	-21.68	1	1	2
ssc-miR-7-5p	ENSSSCG00000005131	DMRTA1	DMRT like family A1 [Source:VGNC Symbol;Acc:VGNC:87353]	91	-41.04	1	1	2
ssc-miR-7-5p	ENSSSCG00000032827	DNAH5	dynein axonemal heavy chain 5 [Source:HGNC Symbol;Acc:HGNC:2950]	88	-15.12	1	1	2
ssc-miR-7-5p	ENSSSCG00000016017	DNAJC10	DnaJ heat shock protein family (Hsp40) member C10 [Source:HGNC Symbol;Acc:HGNC:24637]	95	-17.4	1	1	2
ssc-miR-7-5p	ENSSSCG00000023482	DNAJC9	DnaJ heat shock protein family (Hsp40) member C9 [Source:VGNC Symbol;Acc:VGNC:96681]	96	-15.02	1	1	2
ssc-miR-7-5p	ENSSSCG00000039469	DNAL1	dynein axonemal light chain 1 [Source:VGNC Symbol;Acc:VGNC:87373]	71	-15.07	1	1	2
ssc-miR-7-5p	ENSSSCG00000010544	DNMBP	dynamin binding protein [Source:HGNC Symbol;Acc:HGNC:30373]	62	-34.44	1	1	2
ssc-miR-7-5p	ENSSSCG00000039412	DOC2B	double C2 domain beta [Source:VGNC Symbol;Acc:VGNC:87389]	69	-16.94	1	1	2
ssc-miR-7-5p	ENSSSCG00000056217	DPH3	NA	91	-34.6	1	1	2
ssc-miR-7-5p	ENSSSCG00000035254	DPH6	diphthamine biosynthesis 6 [Source:VGNC Symbol;Acc:VGNC:87417]	92	-19.12	1	1	2
ssc-miR-7-5p	ENSSSCG00000015894	DPP4	dipeptidyl peptidase 4 [Source:VGNC Symbol;Acc:VGNC:96236]	89	-39.99	1	1	2
ssc-miR-7-5p	ENSSSCG00000004934	DPP8	dipeptidyl peptidase 8 [Source:VGNC Symbol;Acc:VGNC:87423]	88	-17.07	1	1	2
ssc-miR-7-5p	ENSSSCG00000030130	DPYSL2	dihydropyrimidinase like 2 [Source:VGNC Symbol;Acc:VGNC:87430]	88	-19.88	1	1	2
ssc-miR-7-5p	ENSSSCG00000028310	DR1	down-regulator of transcription 1 [Source:VGNC Symbol;Acc:VGNC:87435]	66	-17.5	1	1	2
ssc-miR-7-5p	ENSSSCG00000024800	DSC2	desmocollin 2 [Source:HGNC Symbol;Acc:HGNC:3036]	94	-20.4	1	1	2
ssc-miR-7-5p	ENSSSCG00000004508	DYM	dymeclin [Source:VGNC Symbol;Acc:VGNC:87495]	94	-24.29	1	1	2
ssc-miR-7-5p	ENSSSCG00000009630	EGR3	early growth response 3 [Source:VGNC Symbol;Acc:VGNC:87591]	85	-18.79	1	1	2
ssc-miR-7-5p	ENSSSCG00000034444	EIF4EBP2	eukaryotic translation initiation factor 4E binding protein 2 [Source:VGNC Symbol;Acc:VGNC:87629]	65	-16.88	1	1	2
ssc-miR-7-5p	ENSSSCG00000009055	ELMOD2	ELMO domain containing 2 [Source:VGNC Symbol;Acc:VGNC:87653]	90	-18.66	1	1	2
ssc-miR-7-5p	ENSSSCG00000006176	ELOC	elongin C [Source:VGNC Symbol;Acc:VGNC:98791]	63	-31.54	1	1	2
ssc-miR-7-5p	ENSSSCG00000001045	ELOVL2	ELOVL fatty acid elongase 2 [Source:VGNC Symbol;Acc:VGNC:87658]	93	-20.24	1	1	2
ssc-miR-7-5p	ENSSSCG00000003489	EMC1	ER membrane protein complex subunit 1 [Source:VGNC Symbol;Acc:VGNC:97050]	88	-18.67	1	1	2
ssc-miR-7-5p	ENSSSCG00000038080	EMCN	endomucin [Source:VGNC Symbol;Acc:VGNC:87674]	75	-51.78	1	1	2
ssc-miR-7-5p	ENSSSCG00000014965	ENDOD1	endonuclease domain containing 1 [Source:VGNC Symbol;Acc:VGNC:87697]	69	-15.74	1	1	2
ssc-miR-7-5p	ENSSSCG00000010664	ENO4	enolase 4 [Source:VGNC Symbol;Acc:VGNC:87704]	96	-15.08	1	1	2
ssc-miR-7-5p	ENSSSCG00000006653	ENSA	endosulfine alpha [Source:VGNC Symbol;Acc:VGNC:87713]	70	-51.85	1	1	2
ssc-miR-7-5p	ENSSSCG00000000091	ENSSSCG00000000091	NA	67	-16.13	1	1	2
ssc-miR-7-5p	ENSSSCG00000002993	ENSSSCG00000002993	cytochrome P450 family 2 subfamily A member 19 [Source:VGNC Symbol;Acc:VGNC:103350]	81	-16.98	1	1	2
ssc-miR-7-5p	ENSSSCG00000003227	ENSSSCG00000003227	NA	95	-20.69	1	1	2
ssc-miR-7-5p	ENSSSCG00000004410	ENSSSCG00000004410	NA	74	-18.41	1	1	2
ssc-miR-7-5p	ENSSSCG00000004687	ENSSSCG00000004687	NA	98	-21.17	1	1	2
ssc-miR-7-5p	ENSSSCG00000005169	ENSSSCG00000005169	ribosomal protein S6 [Source:VGNC Symbol;Acc:VGNC:103166]	86	-16.93	1	1	2
ssc-miR-7-5p	ENSSSCG00000005307	ENSSSCG00000005307	NA	72	-21.56	1	1	2
ssc-miR-7-5p	ENSSSCG00000005440	ENSSSCG00000005440	actin binding transcription modulator [Source:VGNC Symbol;Acc:VGNC:84983]	81	-22.68	1	1	2
ssc-miR-7-5p	ENSSSCG00000005454	ENSSSCG00000005454	thioredoxin domain containing 8 [Source:VGNC Symbol;Acc:VGNC:103198]	63	-15.2	1	1	2
ssc-miR-7-5p	ENSSSCG00000007481	ENSSSCG00000007481	ZFP64 zinc finger protein [Source:VGNC Symbol;Acc:VGNC:95720]	95	-15.95	1	1	2
ssc-miR-7-5p	ENSSSCG00000007646	ENSSSCG00000007646	late endosomal/lysosomal adaptor, MAPK and MTOR activator 4 [Source:VGNC Symbol;Acc:VGNC:89632]	91	-18.63	1	1	2
ssc-miR-7-5p	ENSSSCG00000008383	ENSSSCG00000008383	activator of HSP90 ATPase homolog 2 [Source:VGNC Symbol;Acc:VGNC:109131]	60	-15.57	1	1	2
ssc-miR-7-5p	ENSSSCG00000008486	ENSSSCG00000008486	NA	94	-18.82	1	1	2
ssc-miR-7-5p	ENSSSCG00000008582	ENSSSCG00000008582	family with sequence similarity 228 member A [Source:VGNC Symbol;Acc:VGNC:87962]	93	-16.9	1	1	2
ssc-miR-7-5p	ENSSSCG00000008942	ENSSSCG00000008942	MOB kinase activator 1B [Source:VGNC Symbol;Acc:VGNC:109578]	88	-22.03	1	1	2
ssc-miR-7-5p	ENSSSCG00000009015	ENSSSCG00000009015	glutamyl-tRNA amidotransferase subunit B [Source:VGNC Symbol;Acc:VGNC:88370]	60	-34.93	1	1	2
ssc-miR-7-5p	ENSSSCG00000009105	ENSSSCG00000009105	NA	86	-20.54	1	1	2
ssc-miR-7-5p	ENSSSCG00000010531	ENSSSCG00000010531	R3H domain and coiled-coil containing 1 like [Source:VGNC Symbol;Acc:VGNC:92037]	72	-16.87	1	1	2
ssc-miR-7-5p	ENSSSCG00000011068	ENSSSCG00000011068	NA	69	-22.45	1	1	2
ssc-miR-7-5p	ENSSSCG00000011253	ENSSSCG00000011253	oxidative stress responsive kinase 1 [Source:VGNC Symbol;Acc:VGNC:98172]	70	-15.79	1	1	2
ssc-miR-7-5p	ENSSSCG00000011349	ENSSSCG00000011349	NA	78	-16.3	1	1	2
ssc-miR-7-5p	ENSSSCG00000011623	ENSSSCG00000011623	transmembrane protein adipocyte associated 1 [Source:VGNC Symbol;Acc:VGNC:94347]	93	-17.62	1	1	2
ssc-miR-7-5p	ENSSSCG00000012141	ENSSSCG00000012141	carbonic anhydrase 5B [Source:VGNC Symbol;Acc:VGNC:86102]	96	-38.68	1	1	2
ssc-miR-7-5p	ENSSSCG00000012152	ENSSSCG00000012152	NA	60	-15.02	1	1	2
ssc-miR-7-5p	ENSSSCG00000012382	ENSSSCG00000012382	NA	62	-16.04	1	1	2
ssc-miR-7-5p	ENSSSCG00000012746	ENSSSCG00000012746	vacuolar ATPase assembly factor VMA21 [Source:VGNC Symbol;Acc:VGNC:104091]	89	-22.01	1	1	2
ssc-miR-7-5p	ENSSSCG00000013471	ENSSSCG00000013471	NA	78	-16.86	1	1	2
ssc-miR-7-5p	ENSSSCG00000013715	ENSSSCG00000013715	NA	79	-17.32	1	1	2
ssc-miR-7-5p	ENSSSCG00000014037	ENSSSCG00000014037	NA	85	-16.99	1	1	2
ssc-miR-7-5p	ENSSSCG00000014884	ENSSSCG00000014884	integrator complex subunit 4 [Source:VGNC Symbol;Acc:VGNC:89164]	94	-19.75	1	1	2
ssc-miR-7-5p	ENSSSCG00000015632	ENSSSCG00000015632	NA	67	-16.57	1	1	2
ssc-miR-7-5p	ENSSSCG00000015645	ENSSSCG00000015645	SLIT-ROBO Rho GTPase activating protein 2 [Source:VGNC Symbol;Acc:VGNC:108512]	77	-34.61	1	1	2
ssc-miR-7-5p	ENSSSCG00000015823	ENSSSCG00000015823	NA	84	-17.01	1	1	2
ssc-miR-7-5p	ENSSSCG00000016810	ENSSSCG00000016810	NA	69	-17.83	1	1	2
ssc-miR-7-5p	ENSSSCG00000017448	ENSSSCG00000017448	NA	60	-43.44	1	1	2
ssc-miR-7-5p	ENSSSCG00000018027	ENSSSCG00000018027	NA	63	-15.79	1	1	2
ssc-miR-7-5p	ENSSSCG00000021041	ENSSSCG00000021041	NA	98	-16.92	1	1	2
ssc-miR-7-5p	ENSSSCG00000021998	ENSSSCG00000021998	NA	89	-16.32	1	1	2
ssc-miR-7-5p	ENSSSCG00000022738	ENSSSCG00000022738	NA	83	-15.3	1	1	2
ssc-miR-7-5p	ENSSSCG00000023357	ENSSSCG00000023357	NA	96	-36.2	1	1	2
ssc-miR-7-5p	ENSSSCG00000024268	ENSSSCG00000024268	NA	76	-19.37	1	1	2
ssc-miR-7-5p	ENSSSCG00000026520	ENSSSCG00000026520	NA	93	-16.96	1	1	2
ssc-miR-7-5p	ENSSSCG00000027013	ENSSSCG00000027013	NA	68	-41.09	1	1	2
ssc-miR-7-5p	ENSSSCG00000027557	ENSSSCG00000027557	NA	94	-35.01	1	1	2
ssc-miR-7-5p	ENSSSCG00000029285	ENSSSCG00000029285	NA	99	-50.65	1	1	2
ssc-miR-7-5p	ENSSSCG00000029600	ENSSSCG00000029600	NA	94	-18.49	1	1	2
ssc-miR-7-5p	ENSSSCG00000029658	ENSSSCG00000029658	NA	93	-20.27	1	1	2
ssc-miR-7-5p	ENSSSCG00000030260	ENSSSCG00000030260	profilin 2 [Source:VGNC Symbol;Acc:VGNC:91339]	89	-36.26	1	1	2
ssc-miR-7-5p	ENSSSCG00000031636	ENSSSCG00000031636	factor interacting with PAPOLA and CPSF1 [Source:VGNC Symbol;Acc:VGNC:98930]	88	-17.09	1	1	2
ssc-miR-7-5p	ENSSSCG00000032073	ENSSSCG00000032073	NA	71	-19.65	1	1	2
ssc-miR-7-5p	ENSSSCG00000032098	ENSSSCG00000032098	NA	79	-18.16	1	1	2
ssc-miR-7-5p	ENSSSCG00000033786	ENSSSCG00000033786	NA	90	-16.33	1	1	2
ssc-miR-7-5p	ENSSSCG00000033816	ENSSSCG00000033816	NA	86	-50.77	1	1	2
ssc-miR-7-5p	ENSSSCG00000035908	ENSSSCG00000035908	NA	85	-38.06	1	1	2
ssc-miR-7-5p	ENSSSCG00000036036	ENSSSCG00000036036	NA	95	-18.83	1	1	2
ssc-miR-7-5p	ENSSSCG00000036083	ENSSSCG00000036083	polycomb group ring finger 5 [Source:VGNC Symbol;Acc:VGNC:104016]	94	-20.55	1	1	2
ssc-miR-7-5p	ENSSSCG00000036122	ENSSSCG00000036122	NA	93	-16.96	1	1	2
ssc-miR-7-5p	ENSSSCG00000037473	ENSSSCG00000037473	NA	82	-17.65	1	1	2
ssc-miR-7-5p	ENSSSCG00000037541	ENSSSCG00000037541	NA	82	-19.69	1	1	2
ssc-miR-7-5p	ENSSSCG00000037609	ENSSSCG00000037609	NA	62	-37.4	1	1	2
ssc-miR-7-5p	ENSSSCG00000038043	ENSSSCG00000038043	NA	95	-20.69	1	1	2
ssc-miR-7-5p	ENSSSCG00000038506	ENSSSCG00000038506	NA	91	-15.75	1	1	2
ssc-miR-7-5p	ENSSSCG00000038757	ENSSSCG00000038757	thiosulfate sulfurtransferase like domain containing 3 [Source:VGNC Symbol;Acc:VGNC:109545]	74	-19.26	1	1	2
ssc-miR-7-5p	ENSSSCG00000038960	ENSSSCG00000038960	NA	68	-25.08	1	1	2
ssc-miR-7-5p	ENSSSCG00000039214	ENSSSCG00000039214	NA	99	-22.46	1	1	2
ssc-miR-7-5p	ENSSSCG00000040885	ENSSSCG00000040885	NA	76	-19.57	1	1	2
ssc-miR-7-5p	ENSSSCG00000041080	ENSSSCG00000041080	NA	86	-21	1	1	2
ssc-miR-7-5p	ENSSSCG00000041773	ENSSSCG00000041773	NA	96	-25.43	1	1	2
ssc-miR-7-5p	ENSSSCG00000042482	ENSSSCG00000042482	NA	77	-16.52	1	1	2
ssc-miR-7-5p	ENSSSCG00000042717	ENSSSCG00000042717	NA	83	-15.4	1	1	2
ssc-miR-7-5p	ENSSSCG00000042993	ENSSSCG00000042993	NA	99	-17.69	1	1	2
ssc-miR-7-5p	ENSSSCG00000043521	ENSSSCG00000043521	NA	80	-20.29	1	1	2
ssc-miR-7-5p	ENSSSCG00000043619	ENSSSCG00000043619	NA	80	-15.42	1	1	2
ssc-miR-7-5p	ENSSSCG00000044150	ENSSSCG00000044150	NA	74	-16.61	1	1	2
ssc-miR-7-5p	ENSSSCG00000044312	ENSSSCG00000044312	NA	76	-33.03	1	1	2
ssc-miR-7-5p	ENSSSCG00000044703	ENSSSCG00000044703	NA	60	-37.06	1	1	2
ssc-miR-7-5p	ENSSSCG00000044774	ENSSSCG00000044774	NA	96	-43.96	1	1	2
ssc-miR-7-5p	ENSSSCG00000044894	ENSSSCG00000044894	NA	96	-17.61	1	1	2
ssc-miR-7-5p	ENSSSCG00000044923	ENSSSCG00000044923	NA	85	-39.69	1	1	2
ssc-miR-7-5p	ENSSSCG00000045169	ENSSSCG00000045169	NA	65	-19.71	1	1	2
ssc-miR-7-5p	ENSSSCG00000045948	ENSSSCG00000045948	NA	85	-16.34	1	1	2
ssc-miR-7-5p	ENSSSCG00000046333	ENSSSCG00000046333	NA	69	-36.82	1	1	2
ssc-miR-7-5p	ENSSSCG00000046631	ENSSSCG00000046631	NA	99	-15.05	1	1	2
ssc-miR-7-5p	ENSSSCG00000046703	ENSSSCG00000046703	NA	78	-17.45	1	1	2
ssc-miR-7-5p	ENSSSCG00000047468	ENSSSCG00000047468	NA	66	-16.07	1	1	2
ssc-miR-7-5p	ENSSSCG00000047502	ENSSSCG00000047502	NA	87	-15.19	1	1	2
ssc-miR-7-5p	ENSSSCG00000047713	ENSSSCG00000047713	NA	64	-89.72	1	1	2
ssc-miR-7-5p	ENSSSCG00000047953	ENSSSCG00000047953	NA	66	-20.89	1	1	2
ssc-miR-7-5p	ENSSSCG00000048526	ENSSSCG00000048526	NA	91	-17.2	1	1	2
ssc-miR-7-5p	ENSSSCG00000048538	ENSSSCG00000048538	NA	74	-16.48	1	1	2
ssc-miR-7-5p	ENSSSCG00000049004	ENSSSCG00000049004	NA	96	-22.1	1	1	2
ssc-miR-7-5p	ENSSSCG00000049181	ENSSSCG00000049181	NA	79	-17.34	1	1	2
ssc-miR-7-5p	ENSSSCG00000049970	ENSSSCG00000049970	NA	97	-19.94	1	1	2
ssc-miR-7-5p	ENSSSCG00000050377	ENSSSCG00000050377	NA	81	-19.29	1	1	2
ssc-miR-7-5p	ENSSSCG00000050486	ENSSSCG00000050486	NA	91	-16.85	1	1	2
ssc-miR-7-5p	ENSSSCG00000050759	ENSSSCG00000050759	NA	71	-32.06	1	1	2
ssc-miR-7-5p	ENSSSCG00000051327	ENSSSCG00000051327	NA	97	-58.46	1	1	2
ssc-miR-7-5p	ENSSSCG00000051640	ENSSSCG00000051640	NA	99	-30.65	1	1	2
ssc-miR-7-5p	ENSSSCG00000051912	ENSSSCG00000051912	NA	80	-15.36	1	1	2
ssc-miR-7-5p	ENSSSCG00000052903	ENSSSCG00000052903	NA	66	-16.59	1	1	2
ssc-miR-7-5p	ENSSSCG00000053113	ENSSSCG00000053113	NA	60	-19.12	1	1	2
ssc-miR-7-5p	ENSSSCG00000053662	ENSSSCG00000053662	NA	69	-33.48	1	1	2
ssc-miR-7-5p	ENSSSCG00000054111	ENSSSCG00000054111	NA	97	-34.72	1	1	2
ssc-miR-7-5p	ENSSSCG00000054437	ENSSSCG00000054437	NA	83	-19.91	1	1	2
ssc-miR-7-5p	ENSSSCG00000057074	ENSSSCG00000057074	NA	77	-16.71	1	1	2
ssc-miR-7-5p	ENSSSCG00000057727	ENSSSCG00000057727	NA	74	-24.08	1	1	2
ssc-miR-7-5p	ENSSSCG00000058608	ENSSSCG00000058608	NA	99	-53.07	1	1	2
ssc-miR-7-5p	ENSSSCG00000058866	ENSSSCG00000058866	NA	94	-18.9	1	1	2
ssc-miR-7-5p	ENSSSCG00000060206	ENSSSCG00000060206	NA	79	-16.44	1	1	2
ssc-miR-7-5p	ENSSSCG00000061867	ENSSSCG00000061867	NA	93	-17.18	1	1	2
ssc-miR-7-5p	ENSSSCG00000062791	ENSSSCG00000062791	NA	87	-35.11	1	1	2
ssc-miR-7-5p	ENSSSCG00000063102	ENSSSCG00000063102	NA	87	-17.1	1	1	2
ssc-miR-7-5p	ENSSSCG00000038675	EPHA10	EPH receptor A10 [Source:VGNC Symbol;Acc:VGNC:87730]	90	-17.89	1	1	2
ssc-miR-7-5p	ENSSSCG00000026130	EPHA3	EPH receptor A3 [Source:VGNC Symbol;Acc:VGNC:87732]	82	-15.87	1	1	2
ssc-miR-7-5p	ENSSSCG00000033898	EPHA6	EPH receptor A6 [Source:VGNC Symbol;Acc:VGNC:108655]	95	-22.42	1	1	2
ssc-miR-7-5p	ENSSSCG00000017497	ERBB2	erb-b2 receptor tyrosine kinase 2 [Source:VGNC Symbol;Acc:VGNC:87759]	89	-19.55	1	1	2
ssc-miR-7-5p	ENSSSCG00000033634	ERI1	exoribonuclease 1 [Source:VGNC Symbol;Acc:VGNC:97985]	75	-17.23	1	1	2
ssc-miR-7-5p	ENSSSCG00000008414	ERLEC1	endoplasmic reticulum lectin 1 [Source:VGNC Symbol;Acc:VGNC:87775]	77	-16.8	1	1	2
ssc-miR-7-5p	ENSSSCG00000015200	ESAM	endothelial cell adhesion molecule [Source:VGNC Symbol;Acc:VGNC:87785]	93	-21.58	1	1	2
ssc-miR-7-5p	ENSSSCG00000016900	ESM1	endothelial cell specific molecule 1 [Source:VGNC Symbol;Acc:VGNC:87789]	69	-15.25	1	1	2
ssc-miR-7-5p	ENSSSCG00000016406	ESYT2	extended synaptotagmin 2 [Source:VGNC Symbol;Acc:VGNC:87797]	64	-36	1	1	2
ssc-miR-7-5p	ENSSSCG00000008877	ETFDH	electron transfer flavoprotein dehydrogenase [Source:VGNC Symbol;Acc:VGNC:87803]	69	-21.54	1	1	2
ssc-miR-7-5p	ENSSSCG00000002305	EXD2	exonuclease 3'-5' domain containing 2 [Source:VGNC Symbol;Acc:VGNC:97990]	96	-17.39	1	1	2
ssc-miR-7-5p	ENSSSCG00000005066	EXOC5	exocyst complex component 5 [Source:VGNC Symbol;Acc:VGNC:87831]	90	-36.57	1	1	2
ssc-miR-7-5p	ENSSSCG00000010518	EXOSC1	exosome component 1 [Source:VGNC Symbol;Acc:VGNC:87836]	72	-15.78	1	1	2
ssc-miR-7-5p	ENSSSCG00000002719	EXOSC6	exosome component 6 [Source:VGNC Symbol;Acc:VGNC:87842]	79	-18.5	1	1	2
ssc-miR-7-5p	ENSSSCG00000009680	EXTL3	exostosin like glycosyltransferase 3 [Source:VGNC Symbol;Acc:VGNC:87850]	72	-17.96	1	1	2
ssc-miR-7-5p	ENSSSCG00000006369	F11R	F11 receptor [Source:VGNC Symbol;Acc:VGNC:87857]	63	-33.44	1	1	2
ssc-miR-7-5p	ENSSSCG00000013072	FADS2	fatty acid desaturase 2 [Source:VGNC Symbol;Acc:VGNC:87876]	76	-20.37	1	1	2
ssc-miR-7-5p	ENSSSCG00000000206	FAIM2	Fas apoptotic inhibitory molecule 2 [Source:VGNC Symbol;Acc:VGNC:87883]	89	-21.54	1	1	2
ssc-miR-7-5p	ENSSSCG00000053285	FAM110C	family with sequence similarity 110 member C [Source:HGNC Symbol;Acc:HGNC:33340]	71	-38.39	1	1	2
ssc-miR-7-5p	ENSSSCG00000035822	FAM120C	family with sequence similarity 120C [Source:VGNC Symbol;Acc:VGNC:87896]	77	-41.08	1	1	2
ssc-miR-7-5p	ENSSSCG00000036339	FAM126B	family with sequence similarity 126 member B [Source:HGNC Symbol;Acc:HGNC:28593]	73	-67.2	1	1	2
ssc-miR-7-5p	ENSSSCG00000028274	FAM131B	family with sequence similarity 131 member B [Source:VGNC Symbol;Acc:VGNC:87901]	82	-16.48	1	1	2
ssc-miR-7-5p	ENSSSCG00000036649	FAM151A	family with sequence similarity 151 member A [Source:VGNC Symbol;Acc:VGNC:87909]	88	-15.18	1	1	2
ssc-miR-7-5p	ENSSSCG00000039996	FAM168A	family with sequence similarity 168 member A [Source:VGNC Symbol;Acc:VGNC:87926]	98	-20.4	1	1	2
ssc-miR-7-5p	ENSSSCG00000033126	FAM168B	family with sequence similarity 168 member B [Source:VGNC Symbol;Acc:VGNC:95462]	94	-18.33	1	1	2
ssc-miR-7-5p	ENSSSCG00000027608	FAM172A	family with sequence similarity 172 member A [Source:VGNC Symbol;Acc:VGNC:87930]	72	-16.94	1	1	2
ssc-miR-7-5p	ENSSSCG00000055744	FAM241A	family with sequence similarity 241 member A [Source:HGNC Symbol;Acc:HGNC:26813]	98	-17.71	1	1	2
ssc-miR-7-5p	ENSSSCG00000021092	FAM53C	family with sequence similarity 53 member C [Source:VGNC Symbol;Acc:VGNC:87975]	83	-15.91	1	1	2
ssc-miR-7-5p	ENSSSCG00000001483	FAM83B	family with sequence similarity 83 member B [Source:VGNC Symbol;Acc:VGNC:87989]	80	-15.43	1	1	2
ssc-miR-7-5p	ENSSSCG00000003465	FBLIM1	filamin binding LIM protein 1 [Source:VGNC Symbol;Acc:VGNC:88023]	91	-15.84	1	1	2
ssc-miR-7-5p	ENSSSCG00000028239	FBXL7	F-box and leucine rich repeat protein 7 [Source:VGNC Symbol;Acc:VGNC:98009]	96	-59.7	1	1	2
ssc-miR-7-5p	ENSSSCG00000024618	FBXO28	F-box protein 28 [Source:HGNC Symbol;Acc:HGNC:29046]	87	-53.06	1	1	2
ssc-miR-7-5p	ENSSSCG00000004077	FBXO5	F-box protein 5 [Source:VGNC Symbol;Acc:VGNC:88052]	78	-15.74	1	1	2
ssc-miR-7-5p	ENSSSCG00000006456	FCRL1	Fc receptor like 1 [Source:HGNC Symbol;Acc:HGNC:18509]	98	-17.04	1	1	2
ssc-miR-7-5p	ENSSSCG00000005041	FERMT2	FERM domain containing kindlin 2 [Source:VGNC Symbol;Acc:VGNC:88088]	99	-15.01	1	1	2
ssc-miR-7-5p	ENSSSCG00000008503	FEZ2	fasciculation and elongation protein zeta 2 [Source:VGNC Symbol;Acc:VGNC:88093]	90	-21.85	1	1	2
ssc-miR-7-5p	ENSSSCG00000008997	FGB	fibrinogen beta chain [Source:VGNC Symbol;Acc:VGNC:98927]	99	-16.25	1	1	2
ssc-miR-7-5p	ENSSSCG00000015413	FGL2	fibrinogen like 2 [Source:VGNC Symbol;Acc:VGNC:88123]	81	-15.19	1	1	2
ssc-miR-7-5p	ENSSSCG00000017777	FLOT2	flotillin 2 [Source:VGNC Symbol;Acc:VGNC:88159]	63	-17.39	1	1	2
ssc-miR-7-5p	ENSSSCG00000040166	FLRT2	fibronectin leucine rich transmembrane protein 2 [Source:VGNC Symbol;Acc:VGNC:88161]	93	-17.18	1	1	2
ssc-miR-7-5p	ENSSSCG00000006702	FMO5	flavin containing dimethylaniline monoxygenase 5 [Source:VGNC Symbol;Acc:VGNC:88174]	93	-15.74	1	1	2
ssc-miR-7-5p	ENSSSCG00000006894	FNBP1L	formin binding protein 1 like [Source:VGNC Symbol;Acc:VGNC:88179]	61	-18.79	1	1	2
ssc-miR-7-5p	ENSSSCG00000029305	FNDC4	fibronectin type III domain containing 4 [Source:VGNC Symbol;Acc:VGNC:88184]	93	-17.21	1	1	2
ssc-miR-7-5p	ENSSSCG00000014269	FNIP1	folliculin interacting protein 1 [Source:VGNC Symbol;Acc:VGNC:88187]	66	-22.14	1	1	2
ssc-miR-7-5p	ENSSSCG00000011511	FRMD4B	FERM domain containing 4B [Source:VGNC Symbol;Acc:VGNC:88237]	84	-32.85	1	1	2
ssc-miR-7-5p	ENSSSCG00000011769	FXR1	FMR1 autosomal homolog 1 [Source:VGNC Symbol;Acc:VGNC:108659]	79	-15.92	1	1	2
ssc-miR-7-5p	ENSSSCG00000009048	GAB1	GRB2 associated binding protein 1 [Source:VGNC Symbol;Acc:VGNC:88294]	65	-15.14	1	1	2
ssc-miR-7-5p	ENSSSCG00000028015	GAL3ST3	galactose-3-O-sulfotransferase 3 [Source:VGNC Symbol;Acc:VGNC:88322]	92	-15.9	1	1	2
ssc-miR-7-5p	ENSSSCG00000000874	GAS2L3	growth arrest specific 2 like 3 [Source:VGNC Symbol;Acc:VGNC:88357]	76	-19.49	1	1	2
ssc-miR-7-5p	ENSSSCG00000002633	GAS8	growth arrest specific 8 [Source:VGNC Symbol;Acc:VGNC:88360]	61	-16.21	1	1	2
ssc-miR-7-5p	ENSSSCG00000003702	GATA6	GATA binding protein 6 [Source:VGNC Symbol;Acc:VGNC:88366]	82	-18.92	1	1	2
ssc-miR-7-5p	ENSSSCG00000024973	GBP1	guanylate binding protein 1 [Source:HGNC Symbol;Acc:HGNC:4182]	89	-20.36	1	1	2
ssc-miR-7-5p	ENSSSCG00000016319	GBX2	gastrulation brain homeobox 2 [Source:VGNC Symbol;Acc:VGNC:96316]	70	-15.45	1	1	2
ssc-miR-7-5p	ENSSSCG00000008138	GCC2	GRIP and coiled-coil domain containing 2 [Source:VGNC Symbol;Acc:VGNC:88380]	73	-36.42	1	1	2
ssc-miR-7-5p	ENSSSCG00000029710	GCNT4	glucosaminyl (N-acetyl) transferase 4 [Source:VGNC Symbol;Acc:VGNC:96616]	91	-58.79	1	1	2
ssc-miR-7-5p	ENSSSCG00000014074	GFM2	GTP dependent ribosome recycling factor mitochondrial 2 [Source:VGNC Symbol;Acc:VGNC:88423]	87	-16.55	1	1	2
ssc-miR-7-5p	ENSSSCG00000017211	GGA3	golgi associated, gamma adaptin ear containing, ARF binding protein 3 [Source:VGNC Symbol;Acc:VGNC:88433]	80	-18.77	1	1	2
ssc-miR-7-5p	ENSSSCG00000007285	GGT7	gamma-glutamyltransferase 7 [Source:VGNC Symbol;Acc:VGNC:96321]	90	-18.34	1	1	2
ssc-miR-7-5p	ENSSSCG00000010345	GHITM	growth hormone inducible transmembrane protein [Source:VGNC Symbol;Acc:VGNC:88442]	99	-19.62	1	1	2
ssc-miR-7-5p	ENSSSCG00000039983	GJA4	gap junction protein alpha 4 [Source:VGNC Symbol;Acc:VGNC:97064]	83	-17.41	1	1	2
ssc-miR-7-5p	ENSSSCG00000036474	GJB6	gap junction protein beta 6 [Source:VGNC Symbol;Acc:VGNC:88466]	90	-20.65	1	1	2
ssc-miR-7-5p	ENSSSCG00000021306	GJC1	gap junction protein gamma 1 [Source:VGNC Symbol;Acc:VGNC:88468]	99	-18.87	1	1	2
ssc-miR-7-5p	ENSSSCG00000016763	GLI3	GLI family zinc finger 3 [Source:VGNC Symbol;Acc:VGNC:88483]	99	-18.44	1	1	2
ssc-miR-7-5p	ENSSSCG00000000519	GLIPR1	GLI pathosis related 1 [Source:VGNC Symbol;Acc:VGNC:98020]	76	-19.31	1	1	2
ssc-miR-7-5p	ENSSSCG00000003846	GLIS1	GLIS family zinc finger 1 [Source:HGNC Symbol;Acc:HGNC:29525]	60	-17.02	1	1	2
ssc-miR-7-5p	ENSSSCG00000031477	GLOD5	glyoxalase domain containing 5 [Source:VGNC Symbol;Acc:VGNC:88488]	80	-15.15	1	1	2
ssc-miR-7-5p	ENSSSCG00000016056	GLS	glutaminase [Source:VGNC Symbol;Acc:VGNC:96325]	70	-33.51	1	1	2
ssc-miR-7-5p	ENSSSCG00000010368	GLUD1	NA	63	-34.39	1	1	2
ssc-miR-7-5p	ENSSSCG00000033245	GLYATL3	glycine-N-acyltransferase like 3 [Source:VGNC Symbol;Acc:VGNC:88503]	91	-16.59	1	1	2
ssc-miR-7-5p	ENSSSCG00000038872	GMEB1	glucocorticoid modulatory element binding protein 1 [Source:VGNC Symbol;Acc:VGNC:88508]	80	-19.21	1	1	2
ssc-miR-7-5p	ENSSSCG00000028855	GMPS	guanine monophosphate synthase [Source:VGNC Symbol;Acc:VGNC:88516]	99	-22.8	1	1	2
ssc-miR-7-5p	ENSSSCG00000015407	GNAI1	G protein subunit alpha i1 [Source:VGNC Symbol;Acc:VGNC:88521]	62	-15.87	1	1	2
ssc-miR-7-5p	ENSSSCG00000037583	GNB4	G protein subunit beta 4 [Source:VGNC Symbol;Acc:VGNC:88533]	77	-15.81	1	1	2
ssc-miR-7-5p	ENSSSCG00000011882	GOLGB1	golgin B1 [Source:VGNC Symbol;Acc:VGNC:88554]	87	-15.15	1	1	2
ssc-miR-7-5p	ENSSSCG00000011741	GOLIM4	golgi integral membrane protein 4 [Source:VGNC Symbol;Acc:VGNC:88555]	90	-20.87	1	1	2
ssc-miR-7-5p	ENSSSCG00000016599	GPR37	G protein-coupled receptor 37 [Source:VGNC Symbol;Acc:VGNC:88630]	91	-37.72	1	1	2
ssc-miR-7-5p	ENSSSCG00000012254	GPR82	G protein-coupled receptor 82 [Source:VGNC Symbol;Acc:VGNC:103955]	76	-21.09	1	1	2
ssc-miR-7-5p	ENSSSCG00000007864	GPRC5B	G protein-coupled receptor class C group 5 member B [Source:VGNC Symbol;Acc:VGNC:88643]	68	-21.62	1	1	2
ssc-miR-7-5p	ENSSSCG00000031290	GRIN2A	glutamate ionotropic receptor NMDA type subunit 2A [Source:VGNC Symbol;Acc:VGNC:88683]	97	-40.01	1	1	2
ssc-miR-7-5p	ENSSSCG00000005400	GRIN3A	glutamate ionotropic receptor NMDA type subunit 3A [Source:VGNC Symbol;Acc:VGNC:88687]	93	-60.76	1	1	2
ssc-miR-7-5p	ENSSSCG00000004119	GRM1	glutamate metabotropic receptor 1 [Source:VGNC Symbol;Acc:VGNC:88700]	88	-32.85	1	1	2
ssc-miR-7-5p	ENSSSCG00000022865	GRM8	glutamate metabotropic receptor 8 [Source:VGNC Symbol;Acc:VGNC:88705]	88	-16.55	1	1	2
ssc-miR-7-5p	ENSSSCG00000037300	GRP	gastrin releasing peptide [Source:VGNC Symbol;Acc:VGNC:88707]	99	-15.82	1	1	2
ssc-miR-7-5p	ENSSSCG00000008940	GRSF1	G-rich RNA sequence binding factor 1 [Source:VGNC Symbol;Acc:VGNC:88710]	61	-33.75	1	1	2
ssc-miR-7-5p	ENSSSCG00000062065	GSC2	goosecoid homeobox 2 [Source:HGNC Symbol;Acc:HGNC:4613]	93	-24.44	1	1	2
ssc-miR-7-5p	ENSSSCG00000021118	GSPT1	G1 to S phase transition 1 [Source:VGNC Symbol;Acc:VGNC:88724]	82	-35.13	1	1	2
ssc-miR-7-5p	ENSSSCG00000015844	GSR	glutathione-disulfide reductase [Source:VGNC Symbol;Acc:VGNC:96337]	86	-21.67	1	1	2
ssc-miR-7-5p	ENSSSCG00000002411	GTF2A1	ral transcription factor IIA subunit 1 [Source:VGNC Symbol;Acc:VGNC:88730]	83	-16.73	1	1	2
ssc-miR-7-5p	ENSSSCG00000008866	GUCY1A1	guanylate cyclase 1 soluble subunit alpha 1 [Source:VGNC Symbol;Acc:VGNC:88750]	74	-16.25	1	1	2
ssc-miR-7-5p	ENSSSCG00000003154	GYS1	glycogen synthase 1 [Source:VGNC Symbol;Acc:VGNC:88760]	80	-22.32	1	1	2
ssc-miR-7-5p	ENSSSCG00000034502	H6PD	hexose-6-phosphate dehydrogenase/glucose 1-dehydrogenase [Source:VGNC Symbol;Acc:VGNC:88764]	72	-15.76	1	1	2
ssc-miR-7-5p	ENSSSCG00000009150	HADH	hydroxyacyl-CoA dehydrogenase [Source:VGNC Symbol;Acc:VGNC:88771]	95	-15.23	1	1	2
ssc-miR-7-5p	ENSSSCG00000006720	HAO2	hydroxyacid oxidase 2 [Source:VGNC Symbol;Acc:VGNC:98030]	84	-35.6	1	1	2
ssc-miR-7-5p	ENSSSCG00000026527	HCN1	hyperpolarization activated cyclic nucleotide gated potassium channel 1 [Source:VGNC Symbol;Acc:VGNC:88802]	94	-66.46	1	1	2
ssc-miR-7-5p	ENSSSCG00000004224	HDDC2	HD domain containing 2 [Source:VGNC Symbol;Acc:VGNC:103105]	90	-36.91	1	1	2
ssc-miR-7-5p	ENSSSCG00000039861	HDHD3	haloacid dehalogenase like hydrolase domain containing 3 [Source:VGNC Symbol;Acc:VGNC:88822]	80	-39.22	1	1	2
ssc-miR-7-5p	ENSSSCG00000003923	HECTD3	HECT domain E3 ubiquitin protein ligase 3 [Source:VGNC Symbol;Acc:VGNC:97096]	88	-20.51	1	1	2
ssc-miR-7-5p	ENSSSCG00000010486	HELLS	helicase, lymphoid specific [Source:VGNC Symbol;Acc:VGNC:88838]	87	-16.13	1	1	2
ssc-miR-7-5p	ENSSSCG00000030461	HEPHL1	hephaestin like 1 [Source:VGNC Symbol;Acc:VGNC:88848]	97	-18.21	1	1	2
ssc-miR-7-5p	ENSSSCG00000027389	HERPUD2	HERPUD family member 2 [Source:VGNC Symbol;Acc:VGNC:88853]	97	-24.14	1	1	2
ssc-miR-7-5p	ENSSSCG00000009045	HHIP	hedgehog interacting protein [Source:VGNC Symbol;Acc:VGNC:88875]	90	-38.87	1	1	2
ssc-miR-7-5p	ENSSSCG00000012059	HLCS	holocarboxylase synthetase [Source:VGNC Symbol;Acc:VGNC:88895]	71	-54.47	1	1	2
ssc-miR-7-5p	ENSSSCG00000025293	HLTF	helicase like transcription factor [Source:VGNC Symbol;Acc:VGNC:88897]	79	-16.39	1	1	2
ssc-miR-7-5p	ENSSSCG00000007371	HNF4A	hepatocyte nuclear factor 4 alpha [Source:VGNC Symbol;Acc:VGNC:96348]	72	-21.22	1	1	2
ssc-miR-7-5p	ENSSSCG00000028542	HNRNPUL2	heteroous nuclear ribonucleoprotein U like 2 [Source:VGNC Symbol;Acc:VGNC:99758]	87	-16.95	1	1	2
ssc-miR-7-5p	ENSSSCG00000017540	HOXB5	homeobox B5 [Source:VGNC Symbol;Acc:VGNC:88945]	69	-15.07	1	1	2
ssc-miR-7-5p	ENSSSCG00000023460	HPCAL4	hippocalcin like 4 [Source:VGNC Symbol;Acc:VGNC:88959]	85	-16.67	1	1	2
ssc-miR-7-5p	ENSSSCG00000017364	HROB	homologous recombination factor with OB-fold [Source:VGNC Symbol;Acc:VGNC:88975]	77	-17.68	1	1	2
ssc-miR-7-5p	ENSSSCG00000004433	HS3ST5	heparan sulfate-glucosamine 3-sulfotransferase 5 [Source:VGNC Symbol;Acc:VGNC:88979]	91	-21.05	1	1	2
ssc-miR-7-5p	ENSSSCG00000009077	HSPA4L	heat shock protein family A (Hsp70) member 4 like [Source:HGNC Symbol;Acc:HGNC:17041]	67	-15.57	1	1	2
ssc-miR-7-5p	ENSSSCG00000054440	HTR1A	5-hydroxytryptamine receptor 1A [Source:HGNC Symbol;Acc:HGNC:5286]	89	-16.32	1	1	2
ssc-miR-7-5p	ENSSSCG00000030227	HTR1F	5-hydroxytryptamine receptor 1F [Source:VGNC Symbol;Acc:VGNC:88999]	85	-37.39	1	1	2
ssc-miR-7-5p	ENSSSCG00000014428	HTR4	5-hydroxytryptamine receptor 4 [Source:VGNC Symbol;Acc:VGNC:89002]	82	-31.12	1	1	2
ssc-miR-7-5p	ENSSSCG00000009827	HVCN1	hydrogen voltage gated channel 1 [Source:VGNC Symbol;Acc:VGNC:89009]	63	-34.88	1	1	2
ssc-miR-7-5p	ENSSSCG00000001755	HYKK	hydroxylysine kinase [Source:VGNC Symbol;Acc:VGNC:89012]	97	-20.65	1	1	2
ssc-miR-7-5p	ENSSSCG00000008640	IAH1	isoamyl acetate hydrolyzing esterase 1 (putative) [Source:HGNC Symbol;Acc:HGNC:27696]	62	-44.11	1	1	2
ssc-miR-7-5p	ENSSSCG00000008068	IARS1	isoleucyl-tRNA synthetase 1 [Source:VGNC Symbol;Acc:VGNC:107144]	94	-20.45	1	1	2
ssc-miR-7-5p	ENSSSCG00000013654	ICAM4	intercellular adhesion molecule 4 [Source:VGNC Symbol;Acc:VGNC:96617]	92	-16.81	1	1	2
ssc-miR-7-5p	ENSSSCG00000010470	IDE	insulin degrading enzyme [Source:VGNC Symbol;Acc:VGNC:89025]	97	-18.12	1	1	2
ssc-miR-7-5p	ENSSSCG00000061268	IFIT3	interferon induced protein with tetratricopeptide repeats 3 [Source:HGNC Symbol;Acc:HGNC:5411]	85	-21.41	1	1	2
ssc-miR-7-5p	ENSSSCG00000011795	IGF2BP2	insulin like growth factor 2 mRNA binding protein 2 [Source:VGNC Symbol;Acc:VGNC:89055]	85	-21	1	1	2
ssc-miR-7-5p	ENSSSCG00000006392	IGSF8	immunoglobulin superfamily member 8 [Source:VGNC Symbol;Acc:VGNC:89069]	97	-19.33	1	1	2
ssc-miR-7-5p	ENSSSCG00000015255	IGSF9B	immunoglobulin superfamily member 9B [Source:VGNC Symbol;Acc:VGNC:108592]	91	-15.74	1	1	2
ssc-miR-7-5p	ENSSSCG00000017494	IKZF3	IKAROS family zinc finger 3 [Source:VGNC Symbol;Acc:VGNC:89074]	74	-16.59	1	1	2
ssc-miR-7-5p	ENSSSCG00000023565	IKZF5	IKAROS family zinc finger 5 [Source:VGNC Symbol;Acc:VGNC:89076]	63	-19.58	1	1	2
ssc-miR-7-5p	ENSSSCG00000024555	ING2	inhibitor of growth family member 2 [Source:VGNC Symbol;Acc:VGNC:99717]	95	-21.57	1	1	2
ssc-miR-7-5p	ENSSSCG00000016938	IPO11	importin 11 [Source:VGNC Symbol;Acc:VGNC:89176]	86	-17.8	1	1	2
ssc-miR-7-5p	ENSSSCG00000007568	IQCE	IQ motif containing E [Source:VGNC Symbol;Acc:VGNC:89188]	64	-62.95	1	1	2
ssc-miR-7-5p	ENSSSCG00000012324	IQSEC2	IQ motif and Sec7 domain ArfGEF 2 [Source:VGNC Symbol;Acc:VGNC:89195]	82	-17.71	1	1	2
ssc-miR-7-5p	ENSSSCG00000033381	IRF4	interferon regulatory factor 4 [Source:VGNC Symbol;Acc:VGNC:89207]	74	-22.04	1	1	2
ssc-miR-7-5p	ENSSSCG00000025729	IRS1	insulin receptor substrate 1 [Source:VGNC Symbol;Acc:VGNC:96376]	99	-23.02	1	1	2
ssc-miR-7-5p	ENSSSCG00000034763	IRS2	insulin receptor substrate 2 [Source:VGNC Symbol;Acc:VGNC:89214]	96	-15.58	1	1	2
ssc-miR-7-5p	ENSSSCG00000031027	IRS4	insulin receptor substrate 4 [Source:HGNC Symbol;Acc:HGNC:6128]	91	-15.16	1	1	2
ssc-miR-7-5p	ENSSSCG00000025133	ITGB2	integrin subunit beta 2 [Source:VGNC Symbol;Acc:VGNC:89242]	85	-17.46	1	1	2
ssc-miR-7-5p	ENSSSCG00000017306	ITGB3	integrin subunit beta 3 [Source:HGNC Symbol;Acc:HGNC:6156]	69	-15.43	1	1	2
ssc-miR-7-5p	ENSSSCG00000015375	ITGB8	integrin subunit beta 8 [Source:VGNC Symbol;Acc:VGNC:89246]	83	-16.97	1	1	2
ssc-miR-7-5p	ENSSSCG00000038003	ITK	IL2 inducible T cell kinase [Source:VGNC Symbol;Acc:VGNC:89249]	67	-15.04	1	1	2
ssc-miR-7-5p	ENSSSCG00000003000	ITPKC	inositol-trisphosphate 3-kinase C [Source:VGNC Symbol;Acc:VGNC:89252]	83	-19.23	1	1	2
ssc-miR-7-5p	ENSSSCG00000008583	ITSN2	intersectin 2 [Source:VGNC Symbol;Acc:VGNC:89259]	76	-30.67	1	1	2
ssc-miR-7-5p	ENSSSCG00000009071	JADE1	jade family PHD finger 1 [Source:VGNC Symbol;Acc:VGNC:89266]	97	-17.72	1	1	2
ssc-miR-7-5p	ENSSSCG00000015256	JAM3	junctional adhesion molecule 3 [Source:VGNC Symbol;Acc:VGNC:89277]	83	-23.53	1	1	2
ssc-miR-7-5p	ENSSSCG00000006174	JPH1	junctophilin 1 [Source:VGNC Symbol;Acc:VGNC:89291]	83	-18.35	1	1	2
ssc-miR-7-5p	ENSSSCG00000008019	JPT2	Jupiter microtubule associated homolog 2 [Source:VGNC Symbol;Acc:VGNC:107148]	68	-15.9	1	1	2
ssc-miR-7-5p	ENSSSCG00000022830	KANSL1L	KAT8 regulatory NSL complex subunit 1 like [Source:HGNC Symbol;Acc:HGNC:26310]	73	-18.45	1	1	2
ssc-miR-7-5p	ENSSSCG00000012980	KAT5	lysine acetyltransferase 5 [Source:VGNC Symbol;Acc:VGNC:89305]	97	-18.09	1	1	2
ssc-miR-7-5p	ENSSSCG00000037676	KAZN	kazrin, periplakin interacting protein [Source:HGNC Symbol;Acc:HGNC:29173]	75	-15.74	1	1	2
ssc-miR-7-5p	ENSSSCG00000022464	KBTBD2	kelch repeat and BTB domain containing 2 [Source:VGNC Symbol;Acc:VGNC:89317]	85	-35.5	1	1	2
ssc-miR-7-5p	ENSSSCG00000014999	KBTBD3	kelch repeat and BTB domain containing 3 [Source:VGNC Symbol;Acc:VGNC:89318]	88	-31.29	1	1	2
ssc-miR-7-5p	ENSSSCG00000039947	KCNJ2	potassium inwardly rectifying channel subfamily J member 2 [Source:VGNC Symbol;Acc:VGNC:89357]	94	-18.56	1	1	2
ssc-miR-7-5p	ENSSSCG00000010163	KCNK1	potassium two pore domain channel subfamily K member 1 [Source:VGNC Symbol;Acc:VGNC:89363]	69	-17.35	1	1	2
ssc-miR-7-5p	ENSSSCG00000002781	KCTD19	potassium channel tetramerization domain containing 19 [Source:VGNC Symbol;Acc:VGNC:89397]	96	-18.46	1	1	2
ssc-miR-7-5p	ENSSSCG00000031432	KDELR2	KDEL endoplasmic reticulum protein retention receptor 2 [Source:VGNC Symbol;Acc:VGNC:89405]	81	-36.34	1	1	2
ssc-miR-7-5p	ENSSSCG00000000105	KDELR3	KDEL endoplasmic reticulum protein retention receptor 3 [Source:VGNC Symbol;Acc:VGNC:89406]	98	-17.8	1	1	2
ssc-miR-7-5p	ENSSSCG00000014331	KDM3B	lysine demethylase 3B [Source:VGNC Symbol;Acc:VGNC:89412]	92	-18.56	1	1	2
ssc-miR-7-5p	ENSSSCG00000020858	KIF13A	kinesin family member 13A [Source:VGNC Symbol;Acc:VGNC:89454]	78	-22.3	1	1	2
ssc-miR-7-5p	ENSSSCG00000007080	KIF16B	kinesin family member 16B [Source:VGNC Symbol;Acc:VGNC:106450]	85	-18.98	1	1	2
ssc-miR-7-5p	ENSSSCG00000003401	KIF1B	kinesin family member 1B [Source:VGNC Symbol;Acc:VGNC:89460]	64	-15.2	1	1	2
ssc-miR-7-5p	ENSSSCG00000010879	KIF26B	kinesin family member 26B [Source:VGNC Symbol;Acc:VGNC:96087]	92	-18.78	1	1	2
ssc-miR-7-5p	ENSSSCG00000014283	KIF3A	kinesin family member 3A [Source:VGNC Symbol;Acc:VGNC:89470]	97	-17.5	1	1	2
ssc-miR-7-5p	ENSSSCG00000010248	KIFBP	kinesin family binding protein [Source:VGNC Symbol;Acc:VGNC:89476]	70	-16.76	1	1	2
ssc-miR-7-5p	ENSSSCG00000026924	KIFC2	kinesin family member C2 [Source:VGNC Symbol;Acc:VGNC:89478]	91	-36.41	1	1	2
ssc-miR-7-5p	ENSSSCG00000005437	KLF4	Kruppel like factor 4 [Source:VGNC Symbol;Acc:VGNC:98062]	96	-20.52	1	1	2
ssc-miR-7-5p	ENSSSCG00000005009	KLHDC2	kelch domain containing 2 [Source:VGNC Symbol;Acc:VGNC:89503]	87	-16.23	1	1	2
ssc-miR-7-5p	ENSSSCG00000027652	KLHL15	kelch like family member 15 [Source:VGNC Symbol;Acc:VGNC:89516]	77	-22.16	1	1	2
ssc-miR-7-5p	ENSSSCG00000009777	KMT5A	lysine methyltransferase 5A [Source:VGNC Symbol;Acc:VGNC:89552]	82	-21.15	1	1	2
ssc-miR-7-5p	ENSSSCG00000053306	KNSTRN	kinetochore localized astrin (SPAG5) binding protein [Source:HGNC Symbol;Acc:HGNC:30767]	83	-41.2	1	1	2
ssc-miR-7-5p	ENSSSCG00000000240	KRT85	keratin 85 [Source:HGNC Symbol;Acc:HGNC:6462]	73	-15.75	1	1	2
ssc-miR-7-5p	ENSSSCG00000017753	KSR1	kinase suppressor of ras 1 [Source:VGNC Symbol;Acc:VGNC:89606]	99	-21.66	1	1	2
ssc-miR-7-5p	ENSSSCG00000036326	LATS2	large tumor suppressor kinase 2 [Source:VGNC Symbol;Acc:VGNC:89649]	72	-17.22	1	1	2
ssc-miR-7-5p	ENSSSCG00000032397	LBR	lamin B receptor [Source:VGNC Symbol;Acc:VGNC:98068]	88	-35.8	1	1	2
ssc-miR-7-5p	ENSSSCG00000004469	LCA5	lebercilin LCA5 [Source:VGNC Symbol;Acc:VGNC:89654]	92	-17.35	1	1	2
ssc-miR-7-5p	ENSSSCG00000008748	LCORL	ligand dependent nuclear receptor corepressor like [Source:VGNC Symbol;Acc:VGNC:98937]	79	-19.83	1	1	2
ssc-miR-7-5p	ENSSSCG00000017006	LCP2	lymphocyte cytosolic protein 2 [Source:VGNC Symbol;Acc:VGNC:89664]	75	-33.87	1	1	2
ssc-miR-7-5p	ENSSSCG00000025357	LDAH	lipid droplet associated hydrolase [Source:VGNC Symbol;Acc:VGNC:89666]	63	-15.56	1	1	2
ssc-miR-7-5p	ENSSSCG00000060354	LDOC1	LDOC1 regulator of NFKB signaling [Source:HGNC Symbol;Acc:HGNC:6548]	84	-33.31	1	1	2
ssc-miR-7-5p	ENSSSCG00000040464	LEP	leptin [Source:VGNC Symbol;Acc:VGNC:89684]	66	-16.4	1	1	2
ssc-miR-7-5p	ENSSSCG00000025188	LEPR	leptin receptor [Source:VGNC Symbol;Acc:VGNC:89685]	63	-19.38	1	1	2
ssc-miR-7-5p	ENSSSCG00000010146	LGALS8	galectin 8 [Source:VGNC Symbol;Acc:VGNC:89697]	61	-21.18	1	1	2
ssc-miR-7-5p	ENSSSCG00000013335	LGR4	leucine rich repeat containing G protein-coupled receptor 4 [Source:VGNC Symbol;Acc:VGNC:89703]	84	-20.48	1	1	2
ssc-miR-7-5p	ENSSSCG00000030511	LGR5	leucine rich repeat containing G protein-coupled receptor 5 [Source:VGNC Symbol;Acc:VGNC:103296]	71	-17.24	1	1	2
ssc-miR-7-5p	ENSSSCG00000024770	LIG3	DNA ligase 3 [Source:VGNC Symbol;Acc:VGNC:89721]	69	-15.19	1	1	2
ssc-miR-7-5p	ENSSSCG00000013462	LINGO3	leucine rich repeat and Ig domain containing 3 [Source:VGNC Symbol;Acc:VGNC:89734]	75	-18.35	1	1	2
ssc-miR-7-5p	ENSSSCG00000024060	LIPT2	lipoyl(octanoyl) transferase 2 [Source:VGNC Symbol;Acc:VGNC:108601]	89	-16.47	1	1	2
ssc-miR-7-5p	ENSSSCG00000014248	LMNB1	lamin B1 [Source:VGNC Symbol;Acc:VGNC:89760]	93	-17.82	1	1	2
ssc-miR-7-5p	ENSSSCG00000026784	LMNB2	lamin B2 [Source:VGNC Symbol;Acc:VGNC:89761]	68	-18.2	1	1	2
ssc-miR-7-5p	ENSSSCG00000005967	LRATD2	LRAT domain containing 2 [Source:VGNC Symbol;Acc:VGNC:89800]	89	-35.22	1	1	2
ssc-miR-7-5p	ENSSSCG00000034465	LRP10	LDL receptor related protein 10 [Source:VGNC Symbol;Acc:VGNC:89816]	87	-16.55	1	1	2
ssc-miR-7-5p	ENSSSCG00000040746	LRP2	LDL receptor related protein 2 [Source:HGNC Symbol;Acc:HGNC:6694]	93	-17.27	1	1	2
ssc-miR-7-5p	ENSSSCG00000028019	LRRC59	leucine rich repeat containing 59 [Source:VGNC Symbol;Acc:VGNC:98082]	63	-20.2	1	1	2
ssc-miR-7-5p	ENSSSCG00000003793	LRRC7	leucine rich repeat containing 7 [Source:HGNC Symbol;Acc:HGNC:18531]	98	-32.12	1	1	2
ssc-miR-7-5p	ENSSSCG00000037608	LRRC70	leucine rich repeat containing 70 [Source:HGNC Symbol;Acc:HGNC:35155]	79	-16.8	1	1	2
ssc-miR-7-5p	ENSSSCG00000006917	LRRC8C	leucine rich repeat containing 8 VRAC subunit C [Source:VGNC Symbol;Acc:VGNC:98087]	65	-17.17	1	1	2
ssc-miR-7-5p	ENSSSCG00000011601	LSM3	LSM3 homolog, U6 small nuclear RNA and mRNA degradation associated [Source:VGNC Symbol;Acc:VGNC:103978]	97	-19.76	1	1	2
ssc-miR-7-5p	ENSSSCG00000030528	LTN1	listerin E3 ubiquitin protein ligase 1 [Source:VGNC Symbol;Acc:VGNC:89892]	92	-17.07	1	1	2
ssc-miR-7-5p	ENSSSCG00000016509	LUC7L2	LUC7 like 2, pre-mRNA splicing factor [Source:HGNC Symbol;Acc:HGNC:21608]	89	-16.76	1	1	2
ssc-miR-7-5p	ENSSSCG00000014221	LVRN	laeverin [Source:VGNC Symbol;Acc:VGNC:89898]	90	-18.51	1	1	2
ssc-miR-7-5p	ENSSSCG00000010151	LYST	lysosomal trafficking regulator [Source:VGNC Symbol;Acc:VGNC:89921]	61	-20.37	1	1	2
ssc-miR-7-5p	ENSSSCG00000033257	LZIC	leucine zipper and CTNNBIP1 domain containing [Source:VGNC Symbol;Acc:VGNC:89925]	72	-18.3	1	1	2
ssc-miR-7-5p	ENSSSCG00000007161	LZTS3	leucine zipper tumor suppressor family member 3 [Source:VGNC Symbol;Acc:VGNC:96237]	63	-16.45	1	1	2
ssc-miR-7-5p	ENSSSCG00000012295	MAGIX	MAGI family member, X-linked [Source:HGNC Symbol;Acc:HGNC:30006]	87	-20.69	1	1	2
ssc-miR-7-5p	ENSSSCG00000004917	MALT1	MALT1 paracaspase [Source:VGNC Symbol;Acc:VGNC:89961]	87	-17.32	1	1	2
ssc-miR-7-5p	ENSSSCG00000004244	MAN1A1	mannosidase alpha class 1A member 1 [Source:VGNC Symbol;Acc:VGNC:89966]	74	-32.8	1	1	2
ssc-miR-7-5p	ENSSSCG00000013720	MAN2B1	mannosidase alpha class 2B member 1 [Source:VGNC Symbol;Acc:VGNC:100165]	85	-17.28	1	1	2
ssc-miR-7-5p	ENSSSCG00000032960	MANEAL	mannosidase endo-alpha like [Source:VGNC Symbol;Acc:VGNC:89972]	79	-17.94	1	1	2
ssc-miR-7-5p	ENSSSCG00000032914	MANF	mesencephalic astrocyte derived neurotrophic factor [Source:VGNC Symbol;Acc:VGNC:89973]	88	-19.55	1	1	2
ssc-miR-7-5p	ENSSSCG00000016918	MAP3K1	mitogen-activated protein kinase kinase kinase 1 [Source:VGNC Symbol;Acc:VGNC:98104]	81	-19.43	1	1	2
ssc-miR-7-5p	ENSSSCG00000015696	MAP3K19	mitogen-activated protein kinase kinase kinase 19 [Source:VGNC Symbol;Acc:VGNC:98106]	78	-33.15	1	1	2
ssc-miR-7-5p	ENSSSCG00000004334	MAP3K7	mitogen-activated protein kinase kinase kinase 7 [Source:VGNC Symbol;Acc:VGNC:89987]	70	-22.26	1	1	2
ssc-miR-7-5p	ENSSSCG00000009228	MAPK10	mitogen-activated protein kinase 10 [Source:VGNC Symbol;Acc:VGNC:98116]	89	-18.83	1	1	2
ssc-miR-7-5p	ENSSSCG00000029169	MAPKAP1	MAPK associated protein 1 [Source:VGNC Symbol;Acc:VGNC:90010]	99	-38.88	1	1	2
ssc-miR-7-5p	ENSSSCG00000039175	MARCHF1	membrane associated ring-CH-type finger 1 [Source:VGNC Symbol;Acc:VGNC:98939]	92	-21.25	1	1	2
ssc-miR-7-5p	ENSSSCG00000029168	MARF1	meiosis regulator and mRNA stability factor 1 [Source:VGNC Symbol;Acc:VGNC:90025]	69	-16.58	1	1	2
ssc-miR-7-5p	ENSSSCG00000014203	MCC	MCC regulator of WNT signaling pathway [Source:VGNC Symbol;Acc:VGNC:96588]	84	-22.22	1	1	2
ssc-miR-7-5p	ENSSSCG00000021158	MCF2L	MCF.2 cell line derived transforming sequence like [Source:VGNC Symbol;Acc:VGNC:90068]	86	-17.55	1	1	2
ssc-miR-7-5p	ENSSSCG00000035059	MCM10	minichromosome maintenance 10 replication initiation factor [Source:VGNC Symbol;Acc:VGNC:95871]	87	-16.82	1	1	2
ssc-miR-7-5p	ENSSSCG00000025751	MDH1	malate dehydrogenase 1 [Source:VGNC Symbol;Acc:VGNC:109461]	93	-18.97	1	1	2
ssc-miR-7-5p	ENSSSCG00000015284	MDM4	MDM4 regulator of p53 [Source:VGNC Symbol;Acc:VGNC:90094]	89	-53.24	1	1	2
ssc-miR-7-5p	ENSSSCG00000006482	MEF2D	myocyte enhancer factor 2D [Source:VGNC Symbol;Acc:VGNC:90128]	71	-39.51	1	1	2
ssc-miR-7-5p	ENSSSCG00000005506	MEGF9	multiple EGF like domains 9 [Source:VGNC Symbol;Acc:VGNC:90130]	95	-18.81	1	1	2
ssc-miR-7-5p	ENSSSCG00000039161	MEIS1	Meis homeobox 1 [Source:VGNC Symbol;Acc:VGNC:90135]	73	-35.22	1	1	2
ssc-miR-7-5p	ENSSSCG00000000941	METTL25	methyltransferase like 25 [Source:VGNC Symbol;Acc:VGNC:90162]	77	-55.53	1	1	2
ssc-miR-7-5p	ENSSSCG00000032188	METTL26	methyltransferase like 26 [Source:VGNC Symbol;Acc:VGNC:90163]	78	-17.15	1	1	2
ssc-miR-7-5p	ENSSSCG00000021750	MEX3D	mex-3 RNA binding family member D [Source:VGNC Symbol;Acc:VGNC:90171]	92	-16.07	1	1	2
ssc-miR-7-5p	ENSSSCG00000015701	MGAT5	alpha-1,6-mannosylglycoprotein 6-beta-N-acetylglucosaminyltransferase [Source:VGNC Symbol;Acc:VGNC:96741]	63	-21.26	1	1	2
ssc-miR-7-5p	ENSSSCG00000015343	MIOS	meiosis regulator for oocyte development [Source:VGNC Symbol;Acc:VGNC:90234]	99	-53.85	1	1	2
ssc-miR-7-5p	ENSSSCG00000039714	MIPOL1	mirror-image polydactyly 1 [Source:VGNC Symbol;Acc:VGNC:90237]	90	-15.4	1	1	2
ssc-miR-7-5p	ENSSSCG00000034229	MIS18A	MIS18 kinetochore protein A [Source:VGNC Symbol;Acc:VGNC:90239]	82	-36.93	1	1	2
ssc-miR-7-5p	ENSSSCG00000025107	MIX23	mitochondrial matrix import factor 23 [Source:VGNC Symbol;Acc:VGNC:103987]	73	-21.11	1	1	2
ssc-miR-7-5p	ENSSSCG00000003898	MKNK1	MAPK interacting serine/threonine kinase 1 [Source:VGNC Symbol;Acc:VGNC:90246]	83	-17.09	1	1	2
ssc-miR-7-5p	ENSSSCG00000009932	MMAB	metabolism of cobalamin associated B [Source:VGNC Symbol;Acc:VGNC:96743]	80	-18.42	1	1	2
ssc-miR-7-5p	ENSSSCG00000011723	MME	membrane metalloendopeptidase [Source:VGNC Symbol;Acc:VGNC:90265]	70	-18.62	1	1	2
ssc-miR-7-5p	ENSSSCG00000010071	MMP11	matrix metallopeptidase 11 [Source:VGNC Symbol;Acc:VGNC:90267]	75	-15.14	1	1	2
ssc-miR-7-5p	ENSSSCG00000039221	MOB1A	MOB kinase activator 1A [Source:VGNC Symbol;Acc:VGNC:90290]	85	-18.43	1	1	2
ssc-miR-7-5p	ENSSSCG00000001248	MOG	myelin oligodendrocyte glycoprotein [Source:VGNC Symbol;Acc:VGNC:90296]	91	-18.17	1	1	2
ssc-miR-7-5p	ENSSSCG00000012131	MOSPD2	motile sperm domain containing 2 [Source:VGNC Symbol;Acc:VGNC:90314]	87	-15.97	1	1	2
ssc-miR-7-5p	ENSSSCG00000015091	MPZL2	myelin protein zero like 2 [Source:VGNC Symbol;Acc:VGNC:90336]	97	-17.8	1	1	2
ssc-miR-7-5p	ENSSSCG00000024693	MRPL17	mitochondrial ribosomal protein L17 [Source:VGNC Symbol;Acc:VGNC:103992]	81	-32.22	1	1	2
ssc-miR-7-5p	ENSSSCG00000017065	MRPL22	mitochondrial ribosomal protein L22 [Source:VGNC Symbol;Acc:VGNC:103993]	60	-16.98	1	1	2
ssc-miR-7-5p	ENSSSCG00000037463	MRPS36	mitochondrial ribosomal protein S36 [Source:VGNC Symbol;Acc:VGNC:90397]	82	-15.8	1	1	2
ssc-miR-7-5p	ENSSSCG00000001087	MRS2	magnesium transporter MRS2 [Source:VGNC Symbol;Acc:VGNC:90403]	96	-35.9	1	1	2
ssc-miR-7-5p	ENSSSCG00000014126	MSH3	mutS homolog 3 [Source:VGNC Symbol;Acc:VGNC:90419]	71	-35.73	1	1	2
ssc-miR-7-5p	ENSSSCG00000020931	MSH6	mutS homolog 6 [Source:VGNC Symbol;Acc:VGNC:90420]	67	-17.7	1	1	2
ssc-miR-7-5p	ENSSSCG00000009684	MSRA	methionine sulfoxide reductase A [Source:HGNC Symbol;Acc:HGNC:7377]	85	-17.07	1	1	2
ssc-miR-7-5p	ENSSSCG00000026004	MSRB3	methionine sulfoxide reductase B3 [Source:VGNC Symbol;Acc:VGNC:90427]	96	-18.93	1	1	2
ssc-miR-7-5p	ENSSSCG00000008464	MTA3	metastasis associated 1 family member 3 [Source:VGNC Symbol;Acc:VGNC:90436]	78	-36.93	1	1	2
ssc-miR-7-5p	ENSSSCG00000013340	MUC15	mucin 15, cell surface associated [Source:VGNC Symbol;Acc:VGNC:90481]	97	-18.28	1	1	2
ssc-miR-7-5p	ENSSSCG00000028045	MUL1	mitochondrial E3 ubiquitin protein ligase 1 [Source:VGNC Symbol;Acc:VGNC:90484]	76	-15.22	1	1	2
ssc-miR-7-5p	ENSSSCG00000005456	MUSK	muscle associated receptor tyrosine kinase [Source:VGNC Symbol;Acc:VGNC:90486]	62	-19.61	1	1	2
ssc-miR-7-5p	ENSSSCG00000009931	MVK	mevalonate kinase [Source:VGNC Symbol;Acc:VGNC:90490]	61	-36.79	1	1	2
ssc-miR-7-5p	ENSSSCG00000016061	MYO1B	myosin IB [Source:VGNC Symbol;Acc:VGNC:96429]	86	-17.67	1	1	2
ssc-miR-7-5p	ENSSSCG00000017728	MYO1D	myosin ID [Source:VGNC Symbol;Acc:VGNC:90527]	76	-15.45	1	1	2
ssc-miR-7-5p	ENSSSCG00000004621	MYO5C	myosin VC [Source:VGNC Symbol;Acc:VGNC:90532]	78	-38.59	1	1	2
ssc-miR-7-5p	ENSSSCG00000003830	MYSM1	Myb like, SWIRM and MPN domains 1 [Source:VGNC Symbol;Acc:VGNC:90548]	71	-38.75	1	1	2
ssc-miR-7-5p	ENSSSCG00000004598	MYZAP	myocardial zonula adherens protein [Source:VGNC Symbol;Acc:VGNC:109535]	83	-15.13	1	1	2
ssc-miR-7-5p	ENSSSCG00000040566	N4BP2L1	NEDD4 binding protein 2 like 1 [Source:HGNC Symbol;Acc:HGNC:25037]	78	-33.37	1	1	2
ssc-miR-7-5p	ENSSSCG00000009061	NAA15	N-alpha-acetyltransferase 15, NatA auxiliary subunit [Source:VGNC Symbol;Acc:VGNC:96747]	86	-16.86	1	1	2
ssc-miR-7-5p	ENSSSCG00000021065	NAA60	N-alpha-acetyltransferase 60, NatF catalytic subunit [Source:VGNC Symbol;Acc:VGNC:96754]	97	-18.82	1	1	2
ssc-miR-7-5p	ENSSSCG00000015435	NAMPT	nicotinamide phosphoribosyltransferase [Source:VGNC Symbol;Acc:VGNC:90573]	71	-15.96	1	1	2
ssc-miR-7-5p	ENSSSCG00000013759	NANOS3	nanos C2HC-type zinc finger 3 [Source:HGNC Symbol;Acc:HGNC:22048]	99	-16.37	1	1	2
ssc-miR-7-5p	ENSSSCG00000005373	NANS	N-acetylneuraminate synthase [Source:HGNC Symbol;Acc:HGNC:19237]	68	-17.13	1	1	2
ssc-miR-7-5p	ENSSSCG00000031219	NAPB	NSF attachment protein beta [Source:VGNC Symbol;Acc:VGNC:95650]	76	-21.35	1	1	2
ssc-miR-7-5p	ENSSSCG00000029573	NASP	nuclear autoantigenic sperm protein [Source:VGNC Symbol;Acc:VGNC:90584]	96	-17.02	1	1	2
ssc-miR-7-5p	ENSSSCG00000032131	NCAN	neurocan [Source:VGNC Symbol;Acc:VGNC:90596]	79	-35.4	1	1	2
ssc-miR-7-5p	ENSSSCG00000005366	NCBP1	nuclear cap binding protein subunit 1 [Source:VGNC Symbol;Acc:VGNC:90603]	79	-37.52	1	1	2
ssc-miR-7-5p	ENSSSCG00000011364	NCKIPSD	NCK interacting protein with SH3 domain [Source:VGNC Symbol;Acc:VGNC:90612]	77	-31.74	1	1	2
ssc-miR-7-5p	ENSSSCG00000009480	NDFIP2	Nedd4 family interacting protein 2 [Source:VGNC Symbol;Acc:VGNC:90627]	97	-17.96	1	1	2
ssc-miR-7-5p	ENSSSCG00000024313	NDUFA4	NDUFA4 mitochondrial complex associated [Source:HGNC Symbol;Acc:HGNC:7687]	96	-17.65	1	1	2
ssc-miR-7-5p	ENSSSCG00000004342	NDUFAF4	NADH:ubiquinone oxidoreductase complex assembly factor 4 [Source:VGNC Symbol;Acc:VGNC:90641]	68	-33.36	1	1	2
ssc-miR-7-5p	ENSSSCG00000031424	NECAB1	N-terminal EF-hand calcium binding protein 1 [Source:VGNC Symbol;Acc:VGNC:90659]	92	-15.91	1	1	2
ssc-miR-7-5p	ENSSSCG00000011446	NEK4	NIMA related kinase 4 [Source:VGNC Symbol;Acc:VGNC:98151]	75	-21.41	1	1	2
ssc-miR-7-5p	ENSSSCG00000007521	NELFCD	negative elongation factor complex member C/D [Source:VGNC Symbol;Acc:VGNC:98153]	66	-17.15	1	1	2
ssc-miR-7-5p	ENSSSCG00000003768	NEXN	nexilin F-actin binding protein [Source:VGNC Symbol;Acc:VGNC:98154]	95	-16.02	1	1	2
ssc-miR-7-5p	ENSSSCG00000007477	NFATC2	nuclear factor of activated T cells 2 [Source:VGNC Symbol;Acc:VGNC:96440]	72	-34.19	1	1	2
ssc-miR-7-5p	ENSSSCG00000026894	NFE2L3	NFE2 like bZIP transcription factor 3 [Source:VGNC Symbol;Acc:VGNC:90714]	61	-19.33	1	1	2
ssc-miR-7-5p	ENSSSCG00000008816	NFXL1	nuclear transcription factor, X-box binding like 1 [Source:VGNC Symbol;Acc:VGNC:90728]	69	-16.61	1	1	2
ssc-miR-7-5p	ENSSSCG00000016205	NHEJ1	non-homologous end joining factor 1 [Source:VGNC Symbol;Acc:VGNC:96101]	69	-74.81	1	1	2
ssc-miR-7-5p	ENSSSCG00000003543	NIPAL3	NIPA like domain containing 3 [Source:VGNC Symbol;Acc:VGNC:90750]	83	-37.15	1	1	2
ssc-miR-7-5p	ENSSSCG00000039751	NLRC5	NLR family CARD domain containing 5 [Source:VGNC Symbol;Acc:VGNC:90782]	96	-36.87	1	1	2
ssc-miR-7-5p	ENSSSCG00000014561	NLRP6	NLR family pyrin domain containing 6 [Source:VGNC Symbol;Acc:VGNC:90786]	82	-20.7	1	1	2
ssc-miR-7-5p	ENSSSCG00000044952	NLRX1	NLR family member X1 [Source:HGNC Symbol;Acc:HGNC:29890]	98	-21.8	1	1	2
ssc-miR-7-5p	ENSSSCG00000011347	NME6	NME/NM23 nucleoside diphosphate kinase 6 [Source:VGNC Symbol;Acc:VGNC:104009]	69	-39.69	1	1	2
ssc-miR-7-5p	ENSSSCG00000025792	NOA1	nitric oxide associated 1 [Source:HGNC Symbol;Acc:HGNC:28473]	87	-15.89	1	1	2
ssc-miR-7-5p	ENSSSCG00000040816	NOL7	nucleolar protein 7 [Source:VGNC Symbol;Acc:VGNC:90815]	78	-19.89	1	1	2
ssc-miR-7-5p	ENSSSCG00000009856	NOS1	nitric oxide synthase 1 [Source:VGNC Symbol;Acc:VGNC:90823]	81	-19.82	1	1	2
ssc-miR-7-5p	ENSSSCG00000035029	NOVA2	NOVA alternative splicing regulator 2 [Source:VGNC Symbol;Acc:VGNC:90828]	91	-16.72	1	1	2
ssc-miR-7-5p	ENSSSCG00000020758	NQO2	N-ribosyldihydronicotinamide:quinone reductase 2 [Source:VGNC Symbol;Acc:VGNC:90867]	99	-18.41	1	1	2
ssc-miR-7-5p	ENSSSCG00000003211	NR1H2	nuclear receptor subfamily 1 group H member 2 [Source:VGNC Symbol;Acc:VGNC:90870]	61	-16.66	1	1	2
ssc-miR-7-5p	ENSSSCG00000013241	NR1H3	nuclear receptor subfamily 1 group H member 3 [Source:VGNC Symbol;Acc:VGNC:90871]	69	-20.66	1	1	2
ssc-miR-7-5p	ENSSSCG00000000902	NR2C1	nuclear receptor subfamily 2 group C member 1 [Source:VGNC Symbol;Acc:VGNC:90875]	95	-36.31	1	1	2
ssc-miR-7-5p	ENSSSCG00000014401	NR3C1	nuclear receptor subfamily 3 group C member 1 [Source:VGNC Symbol;Acc:VGNC:90883]	90	-54.33	1	1	2
ssc-miR-7-5p	ENSSSCG00000005385	NR4A3	nuclear receptor subfamily 4 group A member 3 [Source:VGNC Symbol;Acc:VGNC:90885]	98	-17.82	1	1	2
ssc-miR-7-5p	ENSSSCG00000005589	NR6A1	nuclear receptor subfamily 6 group A member 1 [Source:VGNC Symbol;Acc:VGNC:90887]	89	-16.91	1	1	2
ssc-miR-7-5p	ENSSSCG00000032477	NRAS	NRAS proto-onco, GTPase [Source:VGNC Symbol;Acc:VGNC:98827]	77	-36.53	1	1	2
ssc-miR-7-5p	ENSSSCG00000053658	NREP	neuronal regeneration related protein [Source:HGNC Symbol;Acc:HGNC:16834]	95	-18.66	1	1	2
ssc-miR-7-5p	ENSSSCG00000006236	NSMAF	neutral sphingomyelinase activation associated factor [Source:VGNC Symbol;Acc:VGNC:90909]	79	-17.26	1	1	2
ssc-miR-7-5p	ENSSSCG00000022398	NUCKS1	nuclear casein kinase and cyclin dependent kinase substrate 1 [Source:VGNC Symbol;Acc:VGNC:90947]	81	-18.7	1	1	2
ssc-miR-7-5p	ENSSSCG00000016747	NUDCD3	NudC domain containing 3 [Source:VGNC Symbol;Acc:VGNC:90951]	81	-15.8	1	1	2
ssc-miR-7-5p	ENSSSCG00000006690	NUDT17	nudix hydrolase 17 [Source:VGNC Symbol;Acc:VGNC:90959]	92	-21.11	1	1	2
ssc-miR-7-5p	ENSSSCG00000002697	NUDT7	nudix hydrolase 7 [Source:VGNC Symbol;Acc:VGNC:90964]	71	-16.53	1	1	2
ssc-miR-7-5p	ENSSSCG00000035318	NUP58	nucleoporin 58 [Source:HGNC Symbol;Acc:HGNC:20261]	92	-18.49	1	1	2
ssc-miR-7-5p	ENSSSCG00000014794	NUP98	nucleoporin 98 and 96 [Source:VGNC Symbol;Acc:VGNC:90988]	78	-32.23	1	1	2
ssc-miR-7-5p	ENSSSCG00000012581	NXT2	nuclear transport factor 2 like export factor 2 [Source:VGNC Symbol;Acc:VGNC:91001]	94	-16.77	1	1	2
ssc-miR-7-5p	ENSSSCG00000034569	OBSCN	obscurin, cytoskeletal calmodulin and titin-interacting RhoGEF [Source:HGNC Symbol;Acc:HGNC:15719]	98	-22.38	1	1	2
ssc-miR-7-5p	ENSSSCG00000034870	ODAPH	odontosis associated phosphoprotein [Source:VGNC Symbol;Acc:VGNC:107162]	83	-20.83	1	1	2
ssc-miR-7-5p	ENSSSCG00000012403	OGT	O-linked N-acetylglucosamine (GlcNAc) transferase [Source:HGNC Symbol;Acc:HGNC:8127]	86	-16.66	1	1	2
ssc-miR-7-5p	ENSSSCG00000035875	OS9	OS9 endoplasmic reticulum lectin [Source:VGNC Symbol;Acc:VGNC:91065]	72	-19.13	1	1	2
ssc-miR-7-5p	ENSSSCG00000026753	OSBPL11	oxysterol binding protein like 11 [Source:VGNC Symbol;Acc:VGNC:91069]	95	-32.44	1	1	2
ssc-miR-7-5p	ENSSSCG00000003712	OSBPL1A	oxysterol binding protein like 1A [Source:VGNC Symbol;Acc:VGNC:91070]	97	-25.18	1	1	2
ssc-miR-7-5p	ENSSSCG00000016863	OXCT1	3-oxoacid CoA-transferase 1 [Source:VGNC Symbol;Acc:VGNC:91113]	86	-32.98	1	1	2
ssc-miR-7-5p	ENSSSCG00000011712	P2RY14	purinergic receptor P2Y14 [Source:VGNC Symbol;Acc:VGNC:91126]	85	-16.03	1	1	2
ssc-miR-7-5p	ENSSSCG00000027053	PACSIN1	protein kinase C and casein kinase substrate in neurons 1 [Source:VGNC Symbol;Acc:VGNC:91142]	94	-39.8	1	1	2
ssc-miR-7-5p	ENSSSCG00000000856	PAH	phenylalanine hydroxylase [Source:VGNC Symbol;Acc:VGNC:91155]	68	-20.9	1	1	2
ssc-miR-7-5p	ENSSSCG00000008901	PAICS	phosphoribosylaminoimidazole carboxylase and phosphoribosylaminoimidazolesuccinocarboxamide synthase [Source:VGNC Symbol;Acc:VGNC:91156]	98	-23.79	1	1	2
ssc-miR-7-5p	ENSSSCG00000007061	PAK5	p21 (RAC1) activated kinase 5 [Source:VGNC Symbol;Acc:VGNC:108729]	93	-22.35	1	1	2
ssc-miR-7-5p	ENSSSCG00000029331	PALLD	palladin, cytoskeletal associated protein [Source:HGNC Symbol;Acc:HGNC:17068]	87	-19.63	1	1	2
ssc-miR-7-5p	ENSSSCG00000014184	PAM	peptidylglycine alpha-amidating monooxygenase [Source:VGNC Symbol;Acc:VGNC:91163]	99	-18.66	1	1	2
ssc-miR-7-5p	ENSSSCG00000000393	PAN2	poly(A) specific ribonuclease subunit PAN2 [Source:VGNC Symbol;Acc:VGNC:109558]	97	-23.08	1	1	2
ssc-miR-7-5p	ENSSSCG00000040586	PAOX	polyamine oxidase [Source:HGNC Symbol;Acc:HGNC:20837]	79	-20.69	1	1	2
ssc-miR-7-5p	ENSSSCG00000002341	PAPLN	papilin, proteoglycan like sulfated glycoprotein [Source:VGNC Symbol;Acc:VGNC:91169]	84	-32.2	1	1	2
ssc-miR-7-5p	ENSSSCG00000005498	PAPPA	pappalysin 1 [Source:VGNC Symbol;Acc:VGNC:91170]	94	-20.58	1	1	2
ssc-miR-7-5p	ENSSSCG00000031901	PAPSS1	3'-phosphoadenosine 5'-phosphosulfate synthase 1 [Source:VGNC Symbol;Acc:VGNC:91172]	75	-18.79	1	1	2
ssc-miR-7-5p	ENSSSCG00000034863	PARD6A	par-6 family cell polarity regulator alpha [Source:VGNC Symbol;Acc:VGNC:91179]	78	-18.91	1	1	2
ssc-miR-7-5p	ENSSSCG00000027206	PARD6B	par-6 family cell polarity regulator beta [Source:VGNC Symbol;Acc:VGNC:98176]	70	-15.4	1	1	2
ssc-miR-7-5p	ENSSSCG00000013124	PATL1	PAT1 homolog 1, processing body mRNA decay factor [Source:VGNC Symbol;Acc:VGNC:91189]	68	-15.07	1	1	2
ssc-miR-7-5p	ENSSSCG00000010556	PAX2	paired box 2 [Source:VGNC Symbol;Acc:VGNC:91192]	82	-28.72	1	1	2
ssc-miR-7-5p	ENSSSCG00000036086	PAX5	paired box 5 [Source:VGNC Symbol;Acc:VGNC:91194]	79	-32.16	1	1	2
ssc-miR-7-5p	ENSSSCG00000013320	PAX6	paired box 6 [Source:VGNC Symbol;Acc:VGNC:91195]	87	-19.06	1	1	2
ssc-miR-7-5p	ENSSSCG00000001942	PAX9	paired box 9 [Source:HGNC Symbol;Acc:HGNC:8623]	65	-22.63	1	1	2
ssc-miR-7-5p	ENSSSCG00000016929	PDE4D	phosphodiesterase 4D [Source:VGNC Symbol;Acc:VGNC:91256]	92	-17.15	1	1	2
ssc-miR-7-5p	ENSSSCG00000014994	PDGFD	platelet derived growth factor D [Source:VGNC Symbol;Acc:VGNC:91267]	99	-53.37	1	1	2
ssc-miR-7-5p	ENSSSCG00000008841	PDGFRA	platelet derived growth factor receptor alpha [Source:VGNC Symbol;Acc:VGNC:98179]	92	-17.22	1	1	2
ssc-miR-7-5p	ENSSSCG00000036067	PDP2	pyruvate dehydrogenase phosphatase catalytic subunit 2 [Source:VGNC Symbol;Acc:VGNC:91287]	96	-16.52	1	1	2
ssc-miR-7-5p	ENSSSCG00000003451	PDPN	podoplanin [Source:VGNC Symbol;Acc:VGNC:91288]	71	-19.66	1	1	2
ssc-miR-7-5p	ENSSSCG00000039119	PDXDC1	pyridoxal dependent decarboxylase domain containing 1 [Source:HGNC Symbol;Acc:HGNC:28995]	81	-16.31	1	1	2
ssc-miR-7-5p	ENSSSCG00000016884	PELO	pelota mRNA surveillance and ribosome rescue factor [Source:VGNC Symbol;Acc:VGNC:91309]	60	-37.96	1	1	2
ssc-miR-7-5p	ENSSSCG00000010010	PES1	pescadillo ribosomal biosis factor 1 [Source:VGNC Symbol;Acc:VGNC:91317]	65	-16.36	1	1	2
ssc-miR-7-5p	ENSSSCG00000017713	PEX12	peroxisomal biosis factor 12 [Source:VGNC Symbol;Acc:VGNC:91323]	94	-23.35	1	1	2
ssc-miR-7-5p	ENSSSCG00000026722	PHF14	PHD finger protein 14 [Source:VGNC Symbol;Acc:VGNC:91380]	77	-18.68	1	1	2
ssc-miR-7-5p	ENSSSCG00000005510	PHF19	PHD finger protein 19 [Source:VGNC Symbol;Acc:VGNC:91381]	60	-16.4	1	1	2
ssc-miR-7-5p	ENSSSCG00000023974	PHF21A	PHD finger protein 21A [Source:VGNC Symbol;Acc:VGNC:91384]	60	-15.5	1	1	2
ssc-miR-7-5p	ENSSSCG00000005296	PHF24	PHD finger protein 24 [Source:VGNC Symbol;Acc:VGNC:103151]	84	-15.48	1	1	2
ssc-miR-7-5p	ENSSSCG00000044141	PHLDA1	pleckstrin homology like domain family A member 1 [Source:HGNC Symbol;Acc:HGNC:8933]	78	-18.18	1	1	2
ssc-miR-7-5p	ENSSSCG00000032619	PIGB	phosphatidylinositol glycan anchor biosynthesis class B [Source:VGNC Symbol;Acc:VGNC:91420]	65	-16.95	1	1	2
ssc-miR-7-5p	ENSSSCG00000015283	PIK3C2B	phosphatidylinositol-4-phosphate 3-kinase catalytic subunit type 2 beta [Source:VGNC Symbol;Acc:VGNC:91437]	64	-32.48	1	1	2
ssc-miR-7-5p	ENSSSCG00000003395	PIK3CD	phosphatidylinositol-4,5-bisphosphate 3-kinase catalytic subunit delta [Source:VGNC Symbol;Acc:VGNC:91442]	95	-16.71	1	1	2
ssc-miR-7-5p	ENSSSCG00000003909	PIK3R3	phosphoinositide-3-kinase regulatory subunit 3 [Source:HGNC Symbol;Acc:HGNC:8981]	89	-15.72	1	1	2
ssc-miR-7-5p	ENSSSCG00000001573	PIM1	Pim-1 proto-oncogene, serine/threonine kinase [Source:HGNC Symbol;Acc:HGNC:8986]	79	-21.96	1	1	2
ssc-miR-7-5p	ENSSSCG00000017893	PIMREG	PICALM interacting mitotic regulator [Source:VGNC Symbol;Acc:VGNC:91451]	94	-22.92	1	1	2
ssc-miR-7-5p	ENSSSCG00000011079	PIP4K2A	phosphatidylinositol-5-phosphate 4-kinase type 2 alpha [Source:VGNC Symbol;Acc:VGNC:96485]	98	-20.96	1	1	2
ssc-miR-7-5p	ENSSSCG00000025248	PITPNA	phosphatidylinositol transfer protein alpha [Source:VGNC Symbol;Acc:VGNC:91464]	75	-34.64	1	1	2
ssc-miR-7-5p	ENSSSCG00000017890	PITPNM3	PITPNM family member 3 [Source:HGNC Symbol;Acc:HGNC:21043]	65	-60.09	1	1	2
ssc-miR-7-5p	ENSSSCG00000000528	PKP2	plakophilin 2 [Source:VGNC Symbol;Acc:VGNC:91486]	99	-18.9	1	1	2
ssc-miR-7-5p	ENSSSCG00000010291	PLA2G12B	phospholipase A2 group XIIB [Source:VGNC Symbol;Acc:VGNC:91489]	67	-15.73	1	1	2
ssc-miR-7-5p	ENSSSCG00000031207	PLAC1	placenta enriched 1 [Source:VGNC Symbol;Acc:VGNC:91505]	84	-18.26	1	1	2
ssc-miR-7-5p	ENSSSCG00000006247	PLAG1	PLAG1 zinc finger [Source:VGNC Symbol;Acc:VGNC:91509]	89	-21.42	1	1	2
ssc-miR-7-5p	ENSSSCG00000007356	PLCG1	phospholipase C gamma 1 [Source:VGNC Symbol;Acc:VGNC:96492]	97	-15.76	1	1	2
ssc-miR-7-5p	ENSSSCG00000056685	PLCXD2	phosphatidylinositol specific phospholipase C X domain containing 2 [Source:HGNC Symbol;Acc:HGNC:26462]	93	-38.81	1	1	2
ssc-miR-7-5p	ENSSSCG00000008348	PLEK	pleckstrin [Source:VGNC Symbol;Acc:VGNC:91531]	62	-34.32	1	1	2
ssc-miR-7-5p	ENSSSCG00000049025	PLEKHA3	pleckstrin homology domain containing A3 [Source:HGNC Symbol;Acc:HGNC:14338]	62	-18.4	1	1	2
ssc-miR-7-5p	ENSSSCG00000016682	PLEKHA8	pleckstrin homology domain containing A8 [Source:HGNC Symbol;Acc:HGNC:30037]	81	-47.81	1	1	2
ssc-miR-7-5p	ENSSSCG00000013512	PLIN4	perilipin 4 [Source:VGNC Symbol;Acc:VGNC:91560]	77	-17.04	1	1	2
ssc-miR-7-5p	ENSSSCG00000021236	PMM2	phosphomannomutase 2 [Source:HGNC Symbol;Acc:HGNC:9115]	96	-49.55	1	1	2
ssc-miR-7-5p	ENSSSCG00000000920	POC1B	POC1 centriolar protein B [Source:VGNC Symbol;Acc:VGNC:91616]	94	-22.4	1	1	2
ssc-miR-7-5p	ENSSSCG00000038307	POLE4	DNA polymerase epsilon 4, accessory subunit [Source:VGNC Symbol;Acc:VGNC:91632]	98	-21.25	1	1	2
ssc-miR-7-5p	ENSSSCG00000007672	POP7	POP7 homolog, ribonuclease P/MRP subunit [Source:VGNC Symbol;Acc:VGNC:91666]	83	-17.13	1	1	2
ssc-miR-7-5p	ENSSSCG00000001539	PPARD	peroxisome proliferator activated receptor delta [Source:VGNC Symbol;Acc:VGNC:91683]	84	-38.1	1	1	2
ssc-miR-7-5p	ENSSSCG00000058636	PPCS	phosphopantothenoylcysteine synthetase [Source:HGNC Symbol;Acc:HGNC:25686]	85	-34.81	1	1	2
ssc-miR-7-5p	ENSSSCG00000022324	PPFIA3	PTPRF interacting protein alpha 3 [Source:VGNC Symbol;Acc:VGNC:91693]	60	-17.98	1	1	2
ssc-miR-7-5p	ENSSSCG00000000793	PPHLN1	periphilin 1 [Source:VGNC Symbol;Acc:VGNC:91697]	97	-41.57	1	1	2
ssc-miR-7-5p	ENSSSCG00000003664	PPIE	peptidylprolyl isomerase E [Source:VGNC Symbol;Acc:VGNC:98537]	92	-19.78	1	1	2
ssc-miR-7-5p	ENSSSCG00000023434	PPM1L	protein phosphatase, Mg2+/Mn2+ dependent 1L [Source:VGNC Symbol;Acc:VGNC:91711]	71	-40.62	1	1	2
ssc-miR-7-5p	ENSSSCG00000024259	PPP1R11	protein phosphatase 1 regulatory inhibitor subunit 11 [Source:VGNC Symbol;Acc:VGNC:91718]	88	-20.89	1	1	2
ssc-miR-7-5p	ENSSSCG00000004094	PPP1R14C	protein phosphatase 1 regulatory inhibitor subunit 14C [Source:VGNC Symbol;Acc:VGNC:91724]	62	-19.17	1	1	2
ssc-miR-7-5p	ENSSSCG00000016640	PPP1R3A	protein phosphatase 1 regulatory subunit 3A [Source:VGNC Symbol;Acc:VGNC:91736]	74	-15.91	1	1	2
ssc-miR-7-5p	ENSSSCG00000021634	PPP1R8	protein phosphatase 1 regulatory subunit 8 [Source:VGNC Symbol;Acc:VGNC:91742]	93	-16.28	1	1	2
ssc-miR-7-5p	ENSSSCG00000029538	PPP2R1B	protein phosphatase 2 scaffold subunit Abeta [Source:VGNC Symbol;Acc:VGNC:91747]	88	-15.25	1	1	2
ssc-miR-7-5p	ENSSSCG00000010301	PPP3CB	protein phosphatase 3 catalytic subunit beta [Source:VGNC Symbol;Acc:VGNC:104035]	93	-21.8	1	1	2
ssc-miR-7-5p	ENSSSCG00000003679	PPP4R1	protein phosphatase 4 regulatory subunit 1 [Source:VGNC Symbol;Acc:VGNC:98540]	85	-16.56	1	1	2
ssc-miR-7-5p	ENSSSCG00000012884	PPP6R3	protein phosphatase 6 regulatory subunit 3 [Source:VGNC Symbol;Acc:VGNC:91762]	60	-17.52	1	1	2
ssc-miR-7-5p	ENSSSCG00000013276	PRDM11	PR/SET domain 11 [Source:VGNC Symbol;Acc:VGNC:108756]	94	-15.85	1	1	2
ssc-miR-7-5p	ENSSSCG00000000160	PRDM4	PR/SET domain 4 [Source:VGNC Symbol;Acc:VGNC:91779]	81	-15.64	1	1	2
ssc-miR-7-5p	ENSSSCG00000010682	PRDX3	peroxiredoxin 3 [Source:VGNC Symbol;Acc:VGNC:91782]	95	-17.19	1	1	2
ssc-miR-7-5p	ENSSSCG00000011495	PRICKLE2	prickle planar cell polarity protein 2 [Source:VGNC Symbol;Acc:VGNC:91794]	60	-49.04	1	1	2
ssc-miR-7-5p	ENSSSCG00000009840	PRKAB1	protein kinase AMP-activated non-catalytic subunit beta 1 [Source:VGNC Symbol;Acc:VGNC:109479]	80	-18.18	1	1	2
ssc-miR-7-5p	ENSSSCG00000033674	PRKCB	protein kinase C beta [Source:HGNC Symbol;Acc:HGNC:9395]	97	-20.88	1	1	2
ssc-miR-7-5p	ENSSSCG00000011745	PRKCI	protein kinase C iota [Source:VGNC Symbol;Acc:VGNC:91809]	78	-20.31	1	1	2
ssc-miR-7-5p	ENSSSCG00000032923	PRND	prion like protein doppel [Source:VGNC Symbol;Acc:VGNC:95648]	79	-19.14	1	1	2
ssc-miR-7-5p	ENSSSCG00000026585	PROCR	protein C receptor [Source:VGNC Symbol;Acc:VGNC:96506]	99	-20.52	1	1	2
ssc-miR-7-5p	ENSSSCG00000016686	PRR15	proline rich 15 [Source:VGNC Symbol;Acc:VGNC:91854]	68	-16.39	1	1	2
ssc-miR-7-5p	ENSSSCG00000014921	PRSS23	serine protease 23 [Source:VGNC Symbol;Acc:VGNC:91880]	88	-17.05	1	1	2
ssc-miR-7-5p	ENSSSCG00000002340	PSEN1	presenilin 1 [Source:VGNC Symbol;Acc:VGNC:91897]	81	-56.82	1	1	2
ssc-miR-7-5p	ENSSSCG00000017385	PSME3	proteasome activator subunit 3 [Source:VGNC Symbol;Acc:VGNC:91926]	92	-32.71	1	1	2
ssc-miR-7-5p	ENSSSCG00000008412	PSME4	proteasome activator subunit 4 [Source:VGNC Symbol;Acc:VGNC:91928]	90	-20.36	1	1	2
ssc-miR-7-5p	ENSSSCG00000021862	PTGER2	prostaglandin E receptor 2 [Source:HGNC Symbol;Acc:HGNC:9594]	78	-19.42	1	1	2
ssc-miR-7-5p	ENSSSCG00000022655	PTGES2	prostaglandin E synthase 2 [Source:VGNC Symbol;Acc:VGNC:91951]	60	-15.79	1	1	2
ssc-miR-7-5p	ENSSSCG00000006735	PTGFRN	prostaglandin F2 receptor inhibitor [Source:VGNC Symbol;Acc:VGNC:91955]	69	-18.89	1	1	2
ssc-miR-7-5p	ENSSSCG00000007463	PTGIS	prostaglandin I2 synthase [Source:VGNC Symbol;Acc:VGNC:96515]	77	-17.35	1	1	2
ssc-miR-7-5p	ENSSSCG00000038397	PTK2	protein tyrosine kinase 2 [Source:VGNC Symbol;Acc:VGNC:98840]	69	-17.88	1	1	2
ssc-miR-7-5p	ENSSSCG00000030289	PTPN11	protein tyrosine phosphatase non-receptor type 11 [Source:VGNC Symbol;Acc:VGNC:91972]	70	-16.86	1	1	2
ssc-miR-7-5p	ENSSSCG00000000583	PYROXD1	pyridine nucleotide-disulphide oxidoreductase domain 1 [Source:VGNC Symbol;Acc:VGNC:92022]	96	-32.64	1	1	2
ssc-miR-7-5p	ENSSSCG00000022162	RAB11FIP5	RAB11 family interacting protein 5 [Source:HGNC Symbol;Acc:HGNC:24845]	85	-20.25	1	1	2
ssc-miR-7-5p	ENSSSCG00000007513	RAB22A	RAB22A, member RAS onco family [Source:VGNC Symbol;Acc:VGNC:98244]	67	-15.76	1	1	2
ssc-miR-7-5p	ENSSSCG00000035243	RAB27B	RAB27B, member RAS onco family [Source:VGNC Symbol;Acc:VGNC:98250]	75	-16.53	1	1	2
ssc-miR-7-5p	ENSSSCG00000022358	RAB28	RAB28, member RAS onco family [Source:VGNC Symbol;Acc:VGNC:98955]	82	-19.02	1	1	2
ssc-miR-7-5p	ENSSSCG00000056696	RAB36	RAB36, member RAS oncogene family [Source:HGNC Symbol;Acc:HGNC:9775]	88	-17.04	1	1	2
ssc-miR-7-5p	ENSSSCG00000000500	RAB3IP	RAB3A interacting protein [Source:HGNC Symbol;Acc:HGNC:16508]	95	-18.23	1	1	2
ssc-miR-7-5p	ENSSSCG00000017895	RABEP1	rabaptin, RAB GTPase binding effector protein 1 [Source:VGNC Symbol;Acc:VGNC:99032]	85	-18.28	1	1	2
ssc-miR-7-5p	ENSSSCG00000000754	RAD52	RAD52 homolog, DNA repair protein [Source:VGNC Symbol;Acc:VGNC:92060]	84	-21.32	1	1	2
ssc-miR-7-5p	ENSSSCG00000024290	RAD54B	fibrinogen silencer binding protein [Source:VGNC Symbol;Acc:VGNC:98795]	99	-37.56	1	1	2
ssc-miR-7-5p	ENSSSCG00000024453	RAF1	Raf-1 proto-onco, serine/threonine kinase [Source:VGNC Symbol;Acc:VGNC:108688]	97	-39.3	1	1	2
ssc-miR-7-5p	ENSSSCG00000034285	RAG2	recombination activating 2 [Source:VGNC Symbol;Acc:VGNC:92066]	83	-19.72	1	1	2
ssc-miR-7-5p	ENSSSCG00000026506	RALGAPA2	Ral GTPase activating protein catalytic subunit alpha 2 [Source:VGNC Symbol;Acc:VGNC:95454]	67	-64.61	1	1	2
ssc-miR-7-5p	ENSSSCG00000039812	RAP2A	RAP2A, member of RAS onco family [Source:VGNC Symbol;Acc:VGNC:92088]	98	-31.03	1	1	2
ssc-miR-7-5p	ENSSSCG00000009401	RB1	RB transcriptional corepressor 1 [Source:VGNC Symbol;Acc:VGNC:92132]	97	-17.5	1	1	2
ssc-miR-7-5p	ENSSSCG00000015288	RBBP5	RB binding protein 5, histone lysine methyltransferase complex subunit [Source:VGNC Symbol;Acc:VGNC:92135]	71	-21.54	1	1	2
ssc-miR-7-5p	ENSSSCG00000029494	RBBP9	RB binding protein 9, serine hydrolase [Source:VGNC Symbol;Acc:VGNC:96532]	96	-35.81	1	1	2
ssc-miR-7-5p	ENSSSCG00000032648	RBL2	RB transcriptional corepressor like 2 [Source:VGNC Symbol;Acc:VGNC:92143]	95	-21.47	1	1	2
ssc-miR-7-5p	ENSSSCG00000030089	RBM18	RNA binding motif protein 18 [Source:VGNC Symbol;Acc:VGNC:92149]	83	-52.06	1	1	2
ssc-miR-7-5p	ENSSSCG00000010626	RBM20	RNA binding motif protein 20 [Source:HGNC Symbol;Acc:HGNC:27424]	94	-19.29	1	1	2
ssc-miR-7-5p	ENSSSCG00000036381	RBMS3	RNA binding motif single stranded interacting protein 3 [Source:VGNC Symbol;Acc:VGNC:92163]	93	-33.89	1	1	2
ssc-miR-7-5p	ENSSSCG00000012050	RCAN1	regulator of calcineurin 1 [Source:VGNC Symbol;Acc:VGNC:92170]	82	-20.41	1	1	2
ssc-miR-7-5p	ENSSSCG00000003485	RCC2	regulator of chromosome condensation 2 [Source:VGNC Symbol;Acc:VGNC:98547]	76	-40.82	1	1	2
ssc-miR-7-5p	ENSSSCG00000015013	RDX	radixin [Source:HGNC Symbol;Acc:HGNC:9944]	93	-16.57	1	1	2
ssc-miR-7-5p	ENSSSCG00000025736	RECQL4	RecQ like helicase 4 [Source:HGNC Symbol;Acc:HGNC:9949]	69	-19.91	1	1	2
ssc-miR-7-5p	ENSSSCG00000040947	REG4	rerating family member 4 [Source:VGNC Symbol;Acc:VGNC:98288]	95	-15.66	1	1	2
ssc-miR-7-5p	ENSSSCG00000038879	RELB	RELB proto-onco, NF-kB subunit [Source:VGNC Symbol;Acc:VGNC:92204]	91	-35.55	1	1	2
ssc-miR-7-5p	ENSSSCG00000040624	REXO1	RNA exonuclease 1 homolog [Source:VGNC Symbol;Acc:VGNC:100851]	61	-17.27	1	1	2
ssc-miR-7-5p	ENSSSCG00000004603	RFX7	regulatory factor X7 [Source:VGNC Symbol;Acc:VGNC:92248]	79	-15.1	1	1	2
ssc-miR-7-5p	ENSSSCG00000015563	RGL1	ral guanine nucleotide dissociation stimulator like 1 [Source:VGNC Symbol;Acc:VGNC:92252]	64	-16.05	1	1	2
ssc-miR-7-5p	ENSSSCG00000033581	RGS7BP	regulator of G protein signaling 7 binding protein [Source:VGNC Symbol;Acc:VGNC:92268]	98	-18.89	1	1	2
ssc-miR-7-5p	ENSSSCG00000008794	RHOH	ras homolog family member H [Source:VGNC Symbol;Acc:VGNC:92290]	68	-53	1	1	2
ssc-miR-7-5p	ENSSSCG00000055268	RIMKLA	ribosomal modification protein rimK like family member A [Source:HGNC Symbol;Acc:HGNC:28725]	81	-53.09	1	1	2
ssc-miR-7-5p	ENSSSCG00000000665	RIMKLB	ribosomal modification protein rimK like family member B [Source:VGNC Symbol;Acc:VGNC:92308]	89	-18.86	1	1	2
ssc-miR-7-5p	ENSSSCG00000014033	RMND5B	required for meiotic nuclear division 5 homolog B [Source:VGNC Symbol;Acc:VGNC:92337]	93	-36.08	1	1	2
ssc-miR-7-5p	ENSSSCG00000057993	RNF130	ring finger protein 130 [Source:HGNC Symbol;Acc:HGNC:18280]	65	-18.34	1	1	2
ssc-miR-7-5p	ENSSSCG00000024412	RNF139	ring finger protein 139 [Source:HGNC Symbol;Acc:HGNC:17023]	88	-15.02	1	1	2
ssc-miR-7-5p	ENSSSCG00000014394	RNF14	ring finger protein 14 [Source:VGNC Symbol;Acc:VGNC:92357]	82	-15.91	1	1	2
ssc-miR-7-5p	ENSSSCG00000036546	RNF141	ring finger protein 141 [Source:VGNC Symbol;Acc:VGNC:98292]	99	-18.64	1	1	2
ssc-miR-7-5p	ENSSSCG00000001076	RNF144B	ring finger protein 144B [Source:VGNC Symbol;Acc:VGNC:92359]	64	-18.44	1	1	2
ssc-miR-7-5p	ENSSSCG00000012002	ROBO2	roundabout guidance receptor 2 [Source:HGNC Symbol;Acc:HGNC:10250]	88	-15.2	1	1	2
ssc-miR-7-5p	ENSSSCG00000008629	ROCK2	Rho associated coiled-coil containing protein kinase 2 [Source:HGNC Symbol;Acc:HGNC:10252]	73	-17.19	1	1	2
ssc-miR-7-5p	ENSSSCG00000017822	RPA1	replication protein A1 [Source:VGNC Symbol;Acc:VGNC:92413]	64	-31.8	1	1	2
ssc-miR-7-5p	ENSSSCG00000002129	RPGRIP1	RPGR interacting protein 1 [Source:VGNC Symbol;Acc:VGNC:92423]	98	-19.35	1	1	2
ssc-miR-7-5p	ENSSSCG00000009883	RPH3A	rabphilin 3A [Source:VGNC Symbol;Acc:VGNC:92425]	76	-16.04	1	1	2
ssc-miR-7-5p	ENSSSCG00000010460	RPP30	ribonuclease P/MRP subunit p30 [Source:VGNC Symbol;Acc:VGNC:92433]	83	-17.79	1	1	2
ssc-miR-7-5p	ENSSSCG00000027110	RPP38	ribonuclease P/MRP subunit p38 [Source:VGNC Symbol;Acc:VGNC:96240]	88	-33.78	1	1	2
ssc-miR-7-5p	ENSSSCG00000027700	RPRD1A	regulation of nuclear pre-mRNA domain containing 1A [Source:VGNC Symbol;Acc:VGNC:92435]	89	-19.01	1	1	2
ssc-miR-7-5p	ENSSSCG00000010514	RRP12	ribosomal RNA processing 12 homolog [Source:VGNC Symbol;Acc:VGNC:92465]	80	-19.83	1	1	2
ssc-miR-7-5p	ENSSSCG00000027846	RRP15	ribosomal RNA processing 15 homolog [Source:VGNC Symbol;Acc:VGNC:96036]	93	-16.09	1	1	2
ssc-miR-7-5p	ENSSSCG00000023880	RRP8	ribosomal RNA processing 8 [Source:VGNC Symbol;Acc:VGNC:92467]	60	-19.57	1	1	2
ssc-miR-7-5p	ENSSSCG00000008648	RSAD2	radical S-adenosyl methionine domain containing 2 [Source:VGNC Symbol;Acc:VGNC:92472]	95	-18.48	1	1	2
ssc-miR-7-5p	ENSSSCG00000030154	RSBN1	round spermatid basic protein 1 [Source:VGNC Symbol;Acc:VGNC:92473]	87	-17.79	1	1	2
ssc-miR-7-5p	ENSSSCG00000038977	RSBN1L	round spermatid basic protein 1 like [Source:VGNC Symbol;Acc:VGNC:92474]	99	-17.1	1	1	2
ssc-miR-7-5p	ENSSSCG00000002820	RSPRY1	ring finger and SPRY domain containing 1 [Source:VGNC Symbol;Acc:VGNC:92486]	94	-20	1	1	2
ssc-miR-7-5p	ENSSSCG00000035537	RUNX1	RUNX family transcription factor 1 [Source:VGNC Symbol;Acc:VGNC:92516]	76	-21.87	1	1	2
ssc-miR-7-5p	ENSSSCG00000006511	RUSC1	RUN and SH3 domain containing 1 [Source:VGNC Symbol;Acc:VGNC:92519]	84	-20.46	1	1	2
ssc-miR-7-5p	ENSSSCG00000011642	RYK	receptor like tyrosine kinase [Source:VGNC Symbol;Acc:VGNC:92533]	98	-25.34	1	1	2
ssc-miR-7-5p	ENSSSCG00000034186	SAMD10	sterile alpha motif domain containing 10 [Source:VGNC Symbol;Acc:VGNC:95750]	78	-18.24	1	1	2
ssc-miR-7-5p	ENSSSCG00000015859	SAP130	Sin3A associated protein 130 [Source:VGNC Symbol;Acc:VGNC:96231]	69	-17.12	1	1	2
ssc-miR-7-5p	ENSSSCG00000033176	SAP30L	SAP30 like [Source:VGNC Symbol;Acc:VGNC:92577]	76	-25.23	1	1	2
ssc-miR-7-5p	ENSSSCG00000028517	SC5D	sterol-C5-desaturase [Source:VGNC Symbol;Acc:VGNC:92600]	79	-17.52	1	1	2
ssc-miR-7-5p	ENSSSCG00000034795	SCAMP1	secretory carrier membrane protein 1 [Source:VGNC Symbol;Acc:VGNC:92605]	75	-34.8	1	1	2
ssc-miR-7-5p	ENSSSCG00000018008	SCO1	synthesis of cytochrome C oxidase 1 [Source:VGNC Symbol;Acc:VGNC:92644]	84	-42.37	1	1	2
ssc-miR-7-5p	ENSSSCG00000016684	SCRN1	secernin 1 [Source:VGNC Symbol;Acc:VGNC:92647]	92	-18.85	1	1	2
ssc-miR-7-5p	ENSSSCG00000039028	SCRT2	scratch family transcriptional repressor 2 [Source:VGNC Symbol;Acc:VGNC:95721]	62	-16.92	1	1	2
ssc-miR-7-5p	ENSSSCG00000001536	SCUBE3	signal peptide, CUB domain and EGF like domain containing 3 [Source:VGNC Symbol;Acc:VGNC:92651]	87	-15.43	1	1	2
ssc-miR-7-5p	ENSSSCG00000012984	SCYL1	SCY1 like pseudokinase 1 [Source:VGNC Symbol;Acc:VGNC:100856]	64	-17.58	1	1	2
ssc-miR-7-5p	ENSSSCG00000024904	SEC22A	SEC22 homolog A, vesicle trafficking protein [Source:VGNC Symbol;Acc:VGNC:92673]	66	-17	1	1	2
ssc-miR-7-5p	ENSSSCG00000014304	SEC24A	SEC24 homolog A, COPII coat complex component [Source:VGNC Symbol;Acc:VGNC:92676]	95	-18.27	1	1	2
ssc-miR-7-5p	ENSSSCG00000011794	SENP2	SUMO specific peptidase 2 [Source:VGNC Symbol;Acc:VGNC:92713]	60	-16.29	1	1	2
ssc-miR-7-5p	ENSSSCG00000025616	SENP8	SUMO peptidase family member, NEDD8 specific [Source:VGNC Symbol;Acc:VGNC:92717]	68	-16.39	1	1	2
ssc-miR-7-5p	ENSSSCG00000008986	SEPTIN11	septin 11 [Source:VGNC Symbol;Acc:VGNC:92720]	89	-39.08	1	1	2
ssc-miR-7-5p	ENSSSCG00000058735	SERP1	stress associated endoplasmic reticulum protein 1 [Source:HGNC Symbol;Acc:HGNC:10759]	84	-36.36	1	1	2
ssc-miR-7-5p	ENSSSCG00000039151	SERPINB12	serpin family B member 12 [Source:VGNC Symbol;Acc:VGNC:92735]	81	-16.93	1	1	2
ssc-miR-7-5p	ENSSSCG00000004894	SERPINB5	serpin family B member 5 [Source:VGNC Symbol;Acc:VGNC:92738]	97	-23.28	1	1	2
ssc-miR-7-5p	ENSSSCG00000006645	SETDB1	SET domain bifurcated histone lysine methyltransferase 1 [Source:VGNC Symbol;Acc:VGNC:92764]	68	-17.37	1	1	2
ssc-miR-7-5p	ENSSSCG00000010681	SFXN4	sideroflexin 4 [Source:VGNC Symbol;Acc:VGNC:92786]	98	-21.16	1	1	2
ssc-miR-7-5p	ENSSSCG00000058577	SGCD	sarcoglycan delta [Source:HGNC Symbol;Acc:HGNC:10807]	93	-18.79	1	1	2
ssc-miR-7-5p	ENSSSCG00000015328	SGCE	sarcoglycan epsilon [Source:VGNC Symbol;Acc:VGNC:92790]	98	-43.05	1	1	2
ssc-miR-7-5p	ENSSSCG00000022380	SH2D3A	SH2 domain containing 3A [Source:VGNC Symbol;Acc:VGNC:92809]	93	-21.91	1	1	2
ssc-miR-7-5p	ENSSSCG00000003509	SH2D5	SH2 domain containing 5 [Source:VGNC Symbol;Acc:VGNC:92812]	66	-34.65	1	1	2
ssc-miR-7-5p	ENSSSCG00000001764	SH2D7	SH2 domain containing 7 [Source:VGNC Symbol;Acc:VGNC:92814]	78	-33.82	1	1	2
ssc-miR-7-5p	ENSSSCG00000032015	SH3BGRL2	SH3 domain binding glutamate rich protein like 2 [Source:VGNC Symbol;Acc:VGNC:92816]	95	-20.1	1	1	2
ssc-miR-7-5p	ENSSSCG00000006930	SH3GLB1	SH3 domain containing GRB2 like, endophilin B1 [Source:VGNC Symbol;Acc:VGNC:92826]	60	-18.94	1	1	2
ssc-miR-7-5p	ENSSSCG00000014410	SH3RF2	SH3 domain containing ring finger 2 [Source:VGNC Symbol;Acc:VGNC:92831]	89	-35.87	1	1	2
ssc-miR-7-5p	ENSSSCG00000013664	SHFL	shiftless antiviral inhibitor of ribosomal frameshifting [Source:VGNC Symbol;Acc:VGNC:92843]	73	-18.41	1	1	2
ssc-miR-7-5p	ENSSSCG00000017864	SHPK	sedoheptulokinase [Source:HGNC Symbol;Acc:HGNC:1492]	79	-15.63	1	1	2
ssc-miR-7-5p	ENSSSCG00000034695	SIRT7	sirtuin 7 [Source:VGNC Symbol;Acc:VGNC:92890]	73	-19.14	1	1	2
ssc-miR-7-5p	ENSSSCG00000005089	SIX4	SIX homeobox 4 [Source:VGNC Symbol;Acc:VGNC:92895]	92	-37.61	1	1	2
ssc-miR-7-5p	ENSSSCG00000038628	SKP1	S-phase kinase associated protein 1 [Source:VGNC Symbol;Acc:VGNC:100859]	96	-16.09	1	1	2
ssc-miR-7-5p	ENSSSCG00000055477	SLA2	Src like adaptor 2 [Source:HGNC Symbol;Acc:HGNC:17329]	65	-38.35	1	1	2
ssc-miR-7-5p	ENSSSCG00000006380	SLAMF1	signaling lymphocytic activation molecule family member 1 [Source:VGNC Symbol;Acc:VGNC:92911]	97	-16.92	1	1	2
ssc-miR-7-5p	ENSSSCG00000006382	SLAMF6	SLAM family member 6 [Source:VGNC Symbol;Acc:VGNC:92912]	70	-17.94	1	1	2
ssc-miR-7-5p	ENSSSCG00000000456	SLC16A7	solute carrier family 16 member 7 [Source:VGNC Symbol;Acc:VGNC:92947]	98	-15.84	1	1	2
ssc-miR-7-5p	ENSSSCG00000003170	SLC17A7	solute carrier family 17 member 7 [Source:VGNC Symbol;Acc:VGNC:92955]	83	-17.37	1	1	2
ssc-miR-7-5p	ENSSSCG00000006290	SLC19A2	solute carrier family 19 member 2 [Source:VGNC Symbol;Acc:VGNC:92962]	98	-20.82	1	1	2
ssc-miR-7-5p	ENSSSCG00000013296	SLC1A2	solute carrier family 1 member 2 [Source:VGNC Symbol;Acc:VGNC:92964]	82	-15.92	1	1	2
ssc-miR-7-5p	ENSSSCG00000028282	SLC1A4	solute carrier family 1 member 4 [Source:VGNC Symbol;Acc:VGNC:92966]	97	-36.97	1	1	2
ssc-miR-7-5p	ENSSSCG00000033620	SLC25A10	solute carrier family 25 member 10 [Source:VGNC Symbol;Acc:VGNC:99041]	62	-19.86	1	1	2
ssc-miR-7-5p	ENSSSCG00000013550	SLC25A23	solute carrier family 25 member 23 [Source:VGNC Symbol;Acc:VGNC:93000]	88	-32.45	1	1	2
ssc-miR-7-5p	ENSSSCG00000011498	SLC25A26	solute carrier family 25 member 26 [Source:VGNC Symbol;Acc:VGNC:93003]	67	-17.62	1	1	2
ssc-miR-7-5p	ENSSSCG00000029708	SLC25A38	solute carrier family 25 member 38 [Source:VGNC Symbol;Acc:VGNC:93013]	81	-17.06	1	1	2
ssc-miR-7-5p	ENSSSCG00000010277	SLC29A3	solute carrier family 29 member 3 [Source:VGNC Symbol;Acc:VGNC:93044]	91	-101.03	1	1	2
ssc-miR-7-5p	ENSSSCG00000004172	SLC2A12	solute carrier family 2 member 12 [Source:VGNC Symbol;Acc:VGNC:93046]	82	-49.08	1	1	2
ssc-miR-7-5p	ENSSSCG00000006860	SLC30A7	solute carrier family 30 member 7 [Source:VGNC Symbol;Acc:VGNC:93061]	87	-37.27	1	1	2
ssc-miR-7-5p	ENSSSCG00000032043	SLC35D1	solute carrier family 35 member D1 [Source:VGNC Symbol;Acc:VGNC:98614]	82	-51.49	1	1	2
ssc-miR-7-5p	ENSSSCG00000013861	SLC35E1	solute carrier family 35 member E1 [Source:VGNC Symbol;Acc:VGNC:93077]	96	-16.68	1	1	2
ssc-miR-7-5p	ENSSSCG00000010012	SLC35E4	solute carrier family 35 member E4 [Source:VGNC Symbol;Acc:VGNC:93080]	77	-15.28	1	1	2
ssc-miR-7-5p	ENSSSCG00000015709	SLC35F5	solute carrier family 35 member F5 [Source:VGNC Symbol;Acc:VGNC:96015]	92	-19.27	1	1	2
ssc-miR-7-5p	ENSSSCG00000032266	SLC37A3	solute carrier family 37 member 3 [Source:VGNC Symbol;Acc:VGNC:98324]	88	-19.16	1	1	2
ssc-miR-7-5p	ENSSSCG00000000807	SLC38A1	solute carrier family 38 member 1 [Source:HGNC Symbol;Acc:HGNC:13447]	97	-17.81	1	1	2
ssc-miR-7-5p	ENSSSCG00000000808	SLC38A2	solute carrier family 38 member 2 [Source:VGNC Symbol;Acc:VGNC:93094]	76	-18.91	1	1	2
ssc-miR-7-5p	ENSSSCG00000026597	SLC38A4	solute carrier family 38 member 4 [Source:VGNC Symbol;Acc:VGNC:93096]	76	-35.73	1	1	2
ssc-miR-7-5p	ENSSSCG00000030343	SLC38A9	solute carrier family 38 member 9 [Source:VGNC Symbol;Acc:VGNC:93100]	86	-19.53	1	1	2
ssc-miR-7-5p	ENSSSCG00000033998	SLC43A3	solute carrier family 43 member 3 [Source:VGNC Symbol;Acc:VGNC:98325]	80	-35.74	1	1	2
ssc-miR-7-5p	ENSSSCG00000023478	SLC46A1	solute carrier family 46 member 1 [Source:VGNC Symbol;Acc:VGNC:93126]	61	-36.89	1	1	2
ssc-miR-7-5p	ENSSSCG00000015893	SLC4A10	solute carrier family 4 member 10 [Source:VGNC Symbol;Acc:VGNC:95592]	86	-16.46	1	1	2
ssc-miR-7-5p	ENSSSCG00000008943	SLC4A4	solute carrier family 4 member 4 [Source:VGNC Symbol;Acc:VGNC:93133]	77	-19.61	1	1	2
ssc-miR-7-5p	ENSSSCG00000013338	SLC5A12	solute carrier family 5 member 12 [Source:VGNC Symbol;Acc:VGNC:93142]	64	-41.36	1	1	2
ssc-miR-7-5p	ENSSSCG00000034167	SLC5A3	solute carrier family 5 member 3 [Source:VGNC Symbol;Acc:VGNC:93144]	84	-72.26	1	1	2
ssc-miR-7-5p	ENSSSCG00000039770	SLC6A9	solute carrier family 6 member 9 [Source:VGNC Symbol;Acc:VGNC:93168]	77	-19.17	1	1	2
ssc-miR-7-5p	ENSSSCG00000014182	SLCO4C1	solute carrier organic anion transporter family member 4C1 [Source:VGNC Symbol;Acc:VGNC:93198]	92	-17.88	1	1	2
ssc-miR-7-5p	ENSSSCG00000004505	SMAD2	SMAD family member 2 [Source:VGNC Symbol;Acc:VGNC:98329]	96	-35.78	1	1	2
ssc-miR-7-5p	ENSSSCG00000014319	SMAD5	SMAD family member 5 [Source:VGNC Symbol;Acc:VGNC:93219]	87	-21.17	1	1	2
ssc-miR-7-5p	ENSSSCG00000032531	SMG1	SMG1 nonsense mediated mRNA decay associated PI3K related kinase [Source:VGNC Symbol;Acc:VGNC:93248]	94	-15.73	1	1	2
ssc-miR-7-5p	ENSSSCG00000055917	SMIM9	small integral membrane protein 9 [Source:HGNC Symbol;Acc:HGNC:41915]	96	-17.8	1	1	2
ssc-miR-7-5p	ENSSSCG00000008215	SMYD1	SET and MYND domain containing 1 [Source:VGNC Symbol;Acc:VGNC:93272]	73	-36.08	1	1	2
ssc-miR-7-5p	ENSSSCG00000008305	SMYD5	SMYD family member 5 [Source:VGNC Symbol;Acc:VGNC:93275]	96	-24.9	1	1	2
ssc-miR-7-5p	ENSSSCG00000046358	SNRNP48	small nuclear ribonucleoprotein U11/U12 subunit 48 [Source:HGNC Symbol;Acc:HGNC:21368]	64	-15.79	1	1	2
ssc-miR-7-5p	ENSSSCG00000001875	SNX33	sorting nexin 33 [Source:VGNC Symbol;Acc:VGNC:93321]	60	-18.13	1	1	2
ssc-miR-7-5p	ENSSSCG00000028814	SOD3	superoxide dismutase 3 [Source:VGNC Symbol;Acc:VGNC:93335]	91	-15.59	1	1	2
ssc-miR-7-5p	ENSSSCG00000034191	SOX6	SRY-box transcription factor 6 [Source:VGNC Symbol;Acc:VGNC:93358]	83	-32.9	1	1	2
ssc-miR-7-5p	ENSSSCG00000031889	SOX7	SRY-box transcription factor 7 [Source:HGNC Symbol;Acc:HGNC:18196]	94	-27.27	1	1	2
ssc-miR-7-5p	ENSSSCG00000015378	SP4	Sp4 transcription factor [Source:VGNC Symbol;Acc:VGNC:93362]	75	-17.44	1	1	2
ssc-miR-7-5p	ENSSSCG00000033324	SPATA2	spermatosis associated 2 [Source:VGNC Symbol;Acc:VGNC:95628]	91	-59.12	1	1	2
ssc-miR-7-5p	ENSSSCG00000033444	SPC24	SPC24 component of NDC80 kinetochore complex [Source:VGNC Symbol;Acc:VGNC:93393]	80	-18.45	1	1	2
ssc-miR-7-5p	ENSSSCG00000016831	SPEF2	sperm flagellar 2 [Source:HGNC Symbol;Acc:HGNC:26293]	69	-17.66	1	1	2
ssc-miR-7-5p	ENSSSCG00000033173	SPINK14	serine peptidase inhibitor Kazal type 14 (putative) [Source:VGNC Symbol;Acc:VGNC:96778]	91	-16.85	1	1	2
ssc-miR-7-5p	ENSSSCG00000004759	SPINT1	serine peptidase inhibitor, Kunitz type 1 [Source:VGNC Symbol;Acc:VGNC:93410]	87	-17.17	1	1	2
ssc-miR-7-5p	ENSSSCG00000032198	SPOPL	speckle type BTB/POZ protein like [Source:VGNC Symbol;Acc:VGNC:96161]	78	-15.8	1	1	2
ssc-miR-7-5p	ENSSSCG00000035873	SPRING1	SREBF pathway regulator in golgi 1 [Source:VGNC Symbol;Acc:VGNC:85944]	70	-34.48	1	1	2
ssc-miR-7-5p	ENSSSCG00000040087	SPRTN	SprT-like N-terminal domain [Source:VGNC Symbol;Acc:VGNC:93423]	95	-80.03	1	1	2
ssc-miR-7-5p	ENSSSCG00000037494	SPTBN4	spectrin beta, non-erythrocytic 4 [Source:VGNC Symbol;Acc:VGNC:93438]	82	-19.25	1	1	2
ssc-miR-7-5p	ENSSSCG00000013361	SPTY2D1	SPT2 chromatin protein domain containing 1 [Source:VGNC Symbol;Acc:VGNC:100867]	92	-18.7	1	1	2
ssc-miR-7-5p	ENSSSCG00000041202	SREK1IP1	SREK1 interacting protein 1 [Source:HGNC Symbol;Acc:HGNC:26716]	90	-71.04	1	1	2
ssc-miR-7-5p	ENSSSCG00000004785	SRP14	signal recognition particle 14 [Source:VGNC Symbol;Acc:VGNC:93458]	79	-37.18	1	1	2
ssc-miR-7-5p	ENSSSCG00000026110	SRPK2	SRSF protein kinase 2 [Source:VGNC Symbol;Acc:VGNC:93463]	70	-20.73	1	1	2
ssc-miR-7-5p	ENSSSCG00000012482	SRPX2	sushi repeat containing protein X-linked 2 [Source:HGNC Symbol;Acc:HGNC:30668]	99	-15.39	1	1	2
ssc-miR-7-5p	ENSSSCG00000032250	SRRM3	serine/arginine repetitive matrix 3 [Source:VGNC Symbol;Acc:VGNC:93469]	81	-21.65	1	1	2
ssc-miR-7-5p	ENSSSCG00000001564	SRSF3	serine and arginine rich splicing factor 3 [Source:VGNC Symbol;Acc:VGNC:93475]	99	-19.63	1	1	2
ssc-miR-7-5p	ENSSSCG00000032583	SRSF5	serine and arginine rich splicing factor 5 [Source:VGNC Symbol;Acc:VGNC:93476]	92	-30.85	1	1	2
ssc-miR-7-5p	ENSSSCG00000007362	SRSF6	serine and arginine rich splicing factor 6 [Source:HGNC Symbol;Acc:HGNC:10788]	70	-16.66	1	1	2
ssc-miR-7-5p	ENSSSCG00000015938	SSB	small RNA binding exonuclease protection factor La [Source:VGNC Symbol;Acc:VGNC:96599]	80	-15.28	1	1	2
ssc-miR-7-5p	ENSSSCG00000035757	SSBP2	single stranded DNA binding protein 2 [Source:VGNC Symbol;Acc:VGNC:93480]	80	-17.98	1	1	2
ssc-miR-7-5p	ENSSSCG00000008227	ST3GAL5	ST3 beta-galactoside alpha-2,3-sialyltransferase 5 [Source:VGNC Symbol;Acc:VGNC:93505]	93	-16.39	1	1	2
ssc-miR-7-5p	ENSSSCG00000016629	ST7	suppression of tumorigenicity 7 [Source:HGNC Symbol;Acc:HGNC:11351]	97	-38.75	1	1	2
ssc-miR-7-5p	ENSSSCG00000032053	ST8SIA5	ST8 alpha-N-acetyl-neuraminide alpha-2,8-sialyltransferase 5 [Source:VGNC Symbol;Acc:VGNC:93520]	87	-22.89	1	1	2
ssc-miR-7-5p	ENSSSCG00000006179	STAU2	staufen double-stranded RNA binding protein 2 [Source:VGNC Symbol;Acc:VGNC:98873]	77	-15.01	1	1	2
ssc-miR-7-5p	ENSSSCG00000016983	STC2	stanniocalcin 2 [Source:VGNC Symbol;Acc:VGNC:93543]	85	-35.87	1	1	2
ssc-miR-7-5p	ENSSSCG00000029304	STEAP3	STEAP3 metalloreductase [Source:VGNC Symbol;Acc:VGNC:96048]	72	-17.31	1	1	2
ssc-miR-7-5p	ENSSSCG00000033422	STIMATE	STIM activating enhancer [Source:HGNC Symbol;Acc:HGNC:30526]	92	-35.56	1	1	2
ssc-miR-7-5p	ENSSSCG00000013429	STK11	serine/threonine kinase 11 [Source:VGNC Symbol;Acc:VGNC:93549]	60	-21.41	1	1	2
ssc-miR-7-5p	ENSSSCG00000010605	STN1	STN1 subunit of CST complex [Source:VGNC Symbol;Acc:VGNC:93564]	71	-33.24	1	1	2
ssc-miR-7-5p	ENSSSCG00000002412	STON2	stonin 2 [Source:VGNC Symbol;Acc:VGNC:93568]	82	-17.02	1	1	2
ssc-miR-7-5p	ENSSSCG00000010245	STOX1	storkhead box 1 [Source:VGNC Symbol;Acc:VGNC:93569]	85	-24.89	1	1	2
ssc-miR-7-5p	ENSSSCG00000005582	STRBP	spermatid perinuclear RNA binding protein [Source:VGNC Symbol;Acc:VGNC:93575]	84	-17.27	1	1	2
ssc-miR-7-5p	ENSSSCG00000040657	STRN3	striatin 3 [Source:VGNC Symbol;Acc:VGNC:93579]	99	-28.38	1	1	2
ssc-miR-7-5p	ENSSSCG00000045484	STX19	syntaxin 19 [Source:HGNC Symbol;Acc:HGNC:19300]	99	-15.1	1	1	2
ssc-miR-7-5p	ENSSSCG00000021238	STX1B	syntaxin 1B [Source:VGNC Symbol;Acc:VGNC:98352]	81	-32.87	1	1	2
ssc-miR-7-5p	ENSSSCG00000015539	STX6	syntaxin 6 [Source:VGNC Symbol;Acc:VGNC:93594]	71	-19.02	1	1	2
ssc-miR-7-5p	ENSSSCG00000011501	SUCLG2	succinate-CoA ligase GDP-forming subunit beta [Source:VGNC Symbol;Acc:VGNC:93604]	89	-19.34	1	1	2
ssc-miR-7-5p	ENSSSCG00000034752	SUPT4H1	SPT4 homolog, DSIF elongation factor subunit [Source:VGNC Symbol;Acc:VGNC:93624]	67	-39.08	1	1	2
ssc-miR-7-5p	ENSSSCG00000015569	SWT1	SWT1 RNA endoribonuclease homolog [Source:VGNC Symbol;Acc:VGNC:93647]	91	-21.52	1	1	2
ssc-miR-7-5p	ENSSSCG00000036008	TACR1	tachykinin receptor 1 [Source:VGNC Symbol;Acc:VGNC:93701]	66	-22.69	1	1	2
ssc-miR-7-5p	ENSSSCG00000038615	TAF9	TATA-box binding protein associated factor 9 [Source:VGNC Symbol;Acc:VGNC:93724]	92	-16.72	1	1	2
ssc-miR-7-5p	ENSSSCG00000042118	TAFA1	TAFA chemokine like family member 1 [Source:VGNC Symbol;Acc:VGNC:108696]	63	-17.73	1	1	2
ssc-miR-7-5p	ENSSSCG00000033199	TAFA4	TAFA chemokine like family member 4 [Source:VGNC Symbol;Acc:VGNC:93727]	88	-71.9	1	1	2
ssc-miR-7-5p	ENSSSCG00000017298	TANC2	tetratricopeptide repeat, ankyrin repeat and coiled-coil containing 2 [Source:VGNC Symbol;Acc:VGNC:93733]	75	-24.65	1	1	2
ssc-miR-7-5p	ENSSSCG00000017790	TAOK1	TAO kinase 1 [Source:VGNC Symbol;Acc:VGNC:98355]	87	-20.15	1	1	2
ssc-miR-7-5p	ENSSSCG00000023126	TARDBP	TAR DNA binding protein [Source:VGNC Symbol;Acc:VGNC:98624]	85	-20.24	1	1	2
ssc-miR-7-5p	ENSSSCG00000010273	TBATA	thymus, brain and testes associated [Source:VGNC Symbol;Acc:VGNC:93757]	86	-33.34	1	1	2
ssc-miR-7-5p	ENSSSCG00000005660	TBC1D13	TBC1 domain family member 13 [Source:VGNC Symbol;Acc:VGNC:93763]	63	-21.99	1	1	2
ssc-miR-7-5p	ENSSSCG00000005987	TBC1D31	TBC1 domain family member 31 [Source:VGNC Symbol;Acc:VGNC:93776]	74	-16.96	1	1	2
ssc-miR-7-5p	ENSSSCG00000033759	TBXA2R	thromboxane A2 receptor [Source:VGNC Symbol;Acc:VGNC:93806]	94	-40.62	1	1	2
ssc-miR-7-5p	ENSSSCG00000031304	TCAIM	T cell activation inhibitor, mitochondrial [Source:VGNC Symbol;Acc:VGNC:93809]	69	-33.05	1	1	2
ssc-miR-7-5p	ENSSSCG00000004600	TCF12	transcription factor 12 [Source:VGNC Symbol;Acc:VGNC:93817]	61	-15.63	1	1	2
ssc-miR-7-5p	ENSSSCG00000002497	TCL1B	TCL1 family AKT coactivator B [Source:VGNC Symbol;Acc:VGNC:99738]	62	-15.67	1	1	2
ssc-miR-7-5p	ENSSSCG00000008868	TDO2	tryptophan 2,3-dioxygenase [Source:VGNC Symbol;Acc:VGNC:93843]	95	-23.66	1	1	2
ssc-miR-7-5p	ENSSSCG00000039562	TDRP	testis development related protein [Source:VGNC Symbol;Acc:VGNC:104069]	71	-32.25	1	1	2
ssc-miR-7-5p	ENSSSCG00000008055	TEDC2	tubulin epsilon and delta complex 2 [Source:VGNC Symbol;Acc:VGNC:93862]	80	-16.06	1	1	2
ssc-miR-7-5p	ENSSSCG00000006729	TENT5C	terminal nucleotidyltransferase 5C [Source:VGNC Symbol;Acc:VGNC:93875]	62	-40.07	1	1	2
ssc-miR-7-5p	ENSSSCG00000017118	TERT	telomerase reverse transcriptase [Source:VGNC Symbol;Acc:VGNC:93883]	89	-17.25	1	1	2
ssc-miR-7-5p	ENSSSCG00000011848	TFRC	transferrin receptor [Source:VGNC Symbol;Acc:VGNC:93925]	84	-18.23	1	1	2
ssc-miR-7-5p	ENSSSCG00000008326	TGFA	transforming growth factor alpha [Source:VGNC Symbol;Acc:VGNC:93928]	92	-18.09	1	1	2
ssc-miR-7-5p	ENSSSCG00000004789	THBS1	thrombospondin 1 [Source:VGNC Symbol;Acc:VGNC:93946]	77	-34.14	1	1	2
ssc-miR-7-5p	ENSSSCG00000029267	TIGIT	T cell immunoreceptor with Ig and ITIM domains [Source:VGNC Symbol;Acc:VGNC:93984]	91	-17.64	1	1	2
ssc-miR-7-5p	ENSSSCG00000038053	TK2	thymidine kinase 2 [Source:VGNC Symbol;Acc:VGNC:98370]	89	-15.55	1	1	2
ssc-miR-7-5p	ENSSSCG00000015944	TLK1	tousled like kinase 1 [Source:VGNC Symbol;Acc:VGNC:95543]	80	-37.68	1	1	2
ssc-miR-7-5p	ENSSSCG00000038861	TM2D1	TM2 domain containing 1 [Source:VGNC Symbol;Acc:VGNC:94028]	97	-36.84	1	1	2
ssc-miR-7-5p	ENSSSCG00000008890	TMA16	translation machinery associated 16 homolog [Source:VGNC Symbol;Acc:VGNC:94038]	79	-18.07	1	1	2
ssc-miR-7-5p	ENSSSCG00000029652	TMBIM6	transmembrane BAX inhibitor motif containing 6 [Source:VGNC Symbol;Acc:VGNC:98374]	64	-15.32	1	1	2
ssc-miR-7-5p	ENSSSCG00000014036	TMED9	transmembrane p24 trafficking protein 9 [Source:VGNC Symbol;Acc:VGNC:100875]	86	-15.56	1	1	2
ssc-miR-7-5p	ENSSSCG00000025856	TMEM106A	transmembrane protein 106A [Source:VGNC Symbol;Acc:VGNC:94063]	98	-41.82	1	1	2
ssc-miR-7-5p	ENSSSCG00000032234	TMEM165	transmembrane protein 165 [Source:VGNC Symbol;Acc:VGNC:94104]	86	-17	1	1	2
ssc-miR-7-5p	ENSSSCG00000024876	TMEM181	transmembrane protein 181 [Source:VGNC Symbol;Acc:VGNC:94117]	69	-15.88	1	1	2
ssc-miR-7-5p	ENSSSCG00000011002	TMEM215	transmembrane protein 215 [Source:VGNC Symbol;Acc:VGNC:96279]	82	-38.1	1	1	2
ssc-miR-7-5p	ENSSSCG00000024300	TMEM254	transmembrane protein 254 [Source:VGNC Symbol;Acc:VGNC:94160]	78	-19.86	1	1	2
ssc-miR-7-5p	ENSSSCG00000037305	TMEM33	transmembrane protein 33 [Source:VGNC Symbol;Acc:VGNC:94171]	70	-50.34	1	1	2
ssc-miR-7-5p	ENSSSCG00000040180	TMEM64	transmembrane protein 64 [Source:VGNC Symbol;Acc:VGNC:94199]	61	-36.06	1	1	2
ssc-miR-7-5p	ENSSSCG00000026954	TMEM87B	transmembrane protein 87B [Source:VGNC Symbol;Acc:VGNC:94213]	63	-17.02	1	1	2
ssc-miR-7-5p	ENSSSCG00000017945	TMEM95	transmembrane protein 95 [Source:VGNC Symbol;Acc:VGNC:94219]	94	-20.11	1	1	2
ssc-miR-7-5p	ENSSSCG00000008930	TMPRSS11F	transmembrane serine protease 11F [Source:HGNC Symbol;Acc:HGNC:29994]	98	-38.98	1	1	2
ssc-miR-7-5p	ENSSSCG00000012019	TMPRSS15	transmembrane serine protease 15 [Source:VGNC Symbol;Acc:VGNC:94233]	96	-34.23	1	1	2
ssc-miR-7-5p	ENSSSCG00000024065	TMTC2	transmembrane O-mannosyltransferase targeting cadherins 2 [Source:VGNC Symbol;Acc:VGNC:94242]	64	-16.1	1	1	2
ssc-miR-7-5p	ENSSSCG00000022837	TMUB2	transmembrane and ubiquitin like domain containing 2 [Source:VGNC Symbol;Acc:VGNC:94246]	62	-22.36	1	1	2
ssc-miR-7-5p	ENSSSCG00000004898	TNFRSF11A	TNF receptor superfamily member 11a [Source:VGNC Symbol;Acc:VGNC:94257]	75	-36.28	1	1	2
ssc-miR-7-5p	ENSSSCG00000009542	TNFSF13B	TNF superfamily member 13b [Source:VGNC Symbol;Acc:VGNC:94269]	69	-18.63	1	1	2
ssc-miR-7-5p	ENSSSCG00000011963	TOMM70	translocase of outer mitochondrial membrane 70 [Source:VGNC Symbol;Acc:VGNC:94307]	75	-21.84	1	1	2
ssc-miR-7-5p	ENSSSCG00000032621	TOR1AIP1	torsin 1A interacting protein 1 [Source:VGNC Symbol;Acc:VGNC:94317]	94	-20.42	1	1	2
ssc-miR-7-5p	ENSSSCG00000008586	TP53I3	tumor protein p53 inducible protein 3 [Source:VGNC Symbol;Acc:VGNC:94328]	94	-17.32	1	1	2
ssc-miR-7-5p	ENSSSCG00000026953	TPGS2	tubulin polyglutamylase complex subunit 2 [Source:VGNC Symbol;Acc:VGNC:98661]	67	-34.01	1	1	2
ssc-miR-7-5p	ENSSSCG00000006757	TRIM33	tripartite motif containing 33 [Source:VGNC Symbol;Acc:VGNC:98881]	84	-18.72	1	1	2
ssc-miR-7-5p	ENSSSCG00000023727	TRIM37	tripartite motif containing 37 [Source:VGNC Symbol;Acc:VGNC:94410]	90	-18.41	1	1	2
ssc-miR-7-5p	ENSSSCG00000034347	TRIM56	tripartite motif containing 56 [Source:VGNC Symbol;Acc:VGNC:94421]	90	-20.27	1	1	2
ssc-miR-7-5p	ENSSSCG00000040066	TRIM58	tripartite motif containing 58 [Source:VGNC Symbol;Acc:VGNC:94422]	97	-58.83	1	1	2
ssc-miR-7-5p	ENSSSCG00000005354	TRMT10B	tRNA methyltransferase 10B [Source:VGNC Symbol;Acc:VGNC:94443]	71	-16.17	1	1	2
ssc-miR-7-5p	ENSSSCG00000011956	TRMT10C	tRNA methyltransferase 10C, mitochondrial RNase P subunit [Source:HGNC Symbol;Acc:HGNC:26022]	97	-57.89	1	1	2
ssc-miR-7-5p	ENSSSCG00000006869	TRMT13	tRNA methyltransferase 13 homolog [Source:VGNC Symbol;Acc:VGNC:94446]	96	-16.44	1	1	2
ssc-miR-7-5p	ENSSSCG00000012489	TRMT2B	tRNA methyltransferase 2 homolog B [Source:VGNC Symbol;Acc:VGNC:94449]	99	-17.07	1	1	2
ssc-miR-7-5p	ENSSSCG00000004636	TRPM7	transient receptor potential cation channel subfamily M member 7 [Source:VGNC Symbol;Acc:VGNC:94470]	68	-34.76	1	1	2
ssc-miR-7-5p	ENSSSCG00000017638	TSPOAP1	TSPO associated protein 1 [Source:VGNC Symbol;Acc:VGNC:94518]	72	-15.31	1	1	2
ssc-miR-7-5p	ENSSSCG00000047800	TSPYL4	TSPY like 4 [Source:HGNC Symbol;Acc:HGNC:21559]	98	-22.49	1	1	2
ssc-miR-7-5p	ENSSSCG00000040528	TTC1	tetratricopeptide repeat domain 1 [Source:VGNC Symbol;Acc:VGNC:104087]	72	-18.81	1	1	2
ssc-miR-7-5p	ENSSSCG00000016511	TTC26	tetratricopeptide repeat domain 26 [Source:VGNC Symbol;Acc:VGNC:94541]	96	-19.7	1	1	2
ssc-miR-7-5p	ENSSSCG00000003844	TTC4	tetratricopeptide repeat domain 4 [Source:VGNC Symbol;Acc:VGNC:94554]	91	-17.98	1	1	2
ssc-miR-7-5p	ENSSSCG00000016201	TTLL4	tubulin tyrosine ligase like 4 [Source:VGNC Symbol;Acc:VGNC:96192]	66	-19.82	1	1	2
ssc-miR-7-5p	ENSSSCG00000060615	TUBA8	tubulin alpha 8 [Source:HGNC Symbol;Acc:HGNC:12410]	72	-42.04	1	1	2
ssc-miR-7-5p	ENSSSCG00000004423	TUBE1	tubulin epsilon 1 [Source:VGNC Symbol;Acc:VGNC:94583]	99	-20.05	1	1	2
ssc-miR-7-5p	ENSSSCG00000005193	TYRP1	tyrosinase related protein 1 [Source:VGNC Symbol;Acc:VGNC:94620]	90	-17.6	1	1	2
ssc-miR-7-5p	ENSSSCG00000035162	U2AF1L4	U2 small nuclear RNA auxiliary factor 1 like 4 [Source:VGNC Symbol;Acc:VGNC:98676]	62	-17.82	1	1	2
ssc-miR-7-5p	ENSSSCG00000011684	U2SURP	U2 snRNP associated SURP domain containing [Source:VGNC Symbol;Acc:VGNC:94624]	87	-30.84	1	1	2
ssc-miR-7-5p	ENSSSCG00000004973	UACA	uveal autoantigen with coiled-coil domains and ankyrin repeats [Source:VGNC Symbol;Acc:VGNC:94625]	91	-16.53	1	1	2
ssc-miR-7-5p	ENSSSCG00000034725	UBE2R2	ubiquitin conjugating enzyme E2 R2 [Source:VGNC Symbol;Acc:VGNC:95924]	87	-17.35	1	1	2
ssc-miR-7-5p	ENSSSCG00000004832	UBE3A	ubiquitin protein ligase E3A [Source:VGNC Symbol;Acc:VGNC:94652]	89	-16.87	1	1	2
ssc-miR-7-5p	ENSSSCG00000017042	UBLCP1	ubiquitin like domain containing CTD phosphatase 1 [Source:VGNC Symbol;Acc:VGNC:94662]	98	-18.32	1	1	2
ssc-miR-7-5p	ENSSSCG00000004717	UBR1	ubiquitin protein ligase E3 component n-recognin 1 [Source:VGNC Symbol;Acc:VGNC:94668]	90	-20.8	1	1	2
ssc-miR-7-5p	ENSSSCG00000006239	UBXN2B	UBX domain protein 2B [Source:VGNC Symbol;Acc:VGNC:94678]	98	-57.97	1	1	2
ssc-miR-7-5p	ENSSSCG00000006342	UHMK1	U2AF homology motif kinase 1 [Source:VGNC Symbol;Acc:VGNC:94688]	67	-18.15	1	1	2
ssc-miR-7-5p	ENSSSCG00000001898	ULK3	unc-51 like kinase 3 [Source:VGNC Symbol;Acc:VGNC:94696]	71	-23.07	1	1	2
ssc-miR-7-5p	ENSSSCG00000025408	ULK4	unc-51 like kinase 4 [Source:VGNC Symbol;Acc:VGNC:94697]	71	-17.14	1	1	2
ssc-miR-7-5p	ENSSSCG00000038370	UQCC3	ubiquinol-cytochrome c reductase complex assembly factor 3 [Source:VGNC Symbol;Acc:VGNC:94726]	83	-19.82	1	1	2
ssc-miR-7-5p	ENSSSCG00000011918	USF3	upstream transcription factor family member 3 [Source:VGNC Symbol;Acc:VGNC:108703]	81	-15.34	1	1	2
ssc-miR-7-5p	ENSSSCG00000000457	USP15	ubiquitin specific peptidase 15 [Source:VGNC Symbol;Acc:VGNC:94748]	81	-52.03	1	1	2
ssc-miR-7-5p	ENSSSCG00000011375	USP19	ubiquitin specific peptidase 19 [Source:VGNC Symbol;Acc:VGNC:94750]	82	-15.94	1	1	2
ssc-miR-7-5p	ENSSSCG00000035671	USP22	ubiquitin specific peptidase 22 [Source:HGNC Symbol;Acc:HGNC:12621]	69	-15.79	1	1	2
ssc-miR-7-5p	ENSSSCG00000030435	USP39	ubiquitin specific peptidase 39 [Source:VGNC Symbol;Acc:VGNC:94763]	60	-33.08	1	1	2
ssc-miR-7-5p	ENSSSCG00000015611	UTP25	UTP25 small subunit processome component [Source:VGNC Symbol;Acc:VGNC:96773]	81	-66.32	1	1	2
ssc-miR-7-5p	ENSSSCG00000028638	UTP4	UTP4 small subunit processome component [Source:VGNC Symbol;Acc:VGNC:94787]	66	-59.55	1	1	2
ssc-miR-7-5p	ENSSSCG00000012811	VBP1	VHL binding protein 1 [Source:VGNC Symbol;Acc:VGNC:104090]	75	-20.96	1	1	2
ssc-miR-7-5p	ENSSSCG00000006209	VCPIP1	valosin containing protein interacting protein 1 [Source:VGNC Symbol;Acc:VGNC:94813]	75	-16.37	1	1	2
ssc-miR-7-5p	ENSSSCG00000036735	VCPKMT	valosin containing protein lysine methyltransferase [Source:VGNC Symbol;Acc:VGNC:98406]	98	-16.06	1	1	2
ssc-miR-7-5p	ENSSSCG00000020864	VDR	vitamin D receptor [Source:VGNC Symbol;Acc:VGNC:94814]	66	-35.8	1	1	2
ssc-miR-7-5p	ENSSSCG00000000900	VEZT	vezatin, adherens junctions transmembrane protein [Source:VGNC Symbol;Acc:VGNC:94819]	88	-70.21	1	1	2
ssc-miR-7-5p	ENSSSCG00000030581	VGLL4	vestigial like family member 4 [Source:VGNC Symbol;Acc:VGNC:94824]	68	-32.84	1	1	2
ssc-miR-7-5p	ENSSSCG00000005229	VLDLR	very low density lipoprotein receptor [Source:VGNC Symbol;Acc:VGNC:94832]	76	-56.18	1	1	2
ssc-miR-7-5p	ENSSSCG00000010250	VPS26A	VPS26, retromer complex component A [Source:VGNC Symbol;Acc:VGNC:94844]	94	-32.38	1	1	2
ssc-miR-7-5p	ENSSSCG00000028123	VPS26B	VPS26, retromer complex component B [Source:HGNC Symbol;Acc:HGNC:28119]	79	-15.06	1	1	2
ssc-miR-7-5p	ENSSSCG00000002506	VRK1	VRK serine/threonine kinase 1 [Source:VGNC Symbol;Acc:VGNC:98408]	83	-15.95	1	1	2
ssc-miR-7-5p	ENSSSCG00000003204	VRK3	VRK serine/threonine kinase 3 [Source:VGNC Symbol;Acc:VGNC:98409]	99	-19.35	1	1	2
ssc-miR-7-5p	ENSSSCG00000014950	VSTM5	V-set and transmembrane domain containing 5 [Source:VGNC Symbol;Acc:VGNC:94875]	67	-16.45	1	1	2
ssc-miR-7-5p	ENSSSCG00000023848	VXN	vexin [Source:VGNC Symbol;Acc:VGNC:94889]	90	-20.27	1	1	2
ssc-miR-7-5p	ENSSSCG00000009300	WASF3	WASP family member 3 [Source:VGNC Symbol;Acc:VGNC:94894]	83	-16.27	1	1	2
ssc-miR-7-5p	ENSSSCG00000006840	WDR47	WD repeat domain 47 [Source:VGNC Symbol;Acc:VGNC:94924]	95	-17.14	1	1	2
ssc-miR-7-5p	ENSSSCG00000031813	XKR4	XK related 4 [Source:VGNC Symbol;Acc:VGNC:98900]	64	-16.31	1	1	2
ssc-miR-7-5p	ENSSSCG00000007238	XKR7	XK related 7 [Source:VGNC Symbol;Acc:VGNC:95987]	99	-17.54	1	1	2
ssc-miR-7-5p	ENSSSCG00000010620	XPNPEP1	X-prolyl aminopeptidase 1 [Source:VGNC Symbol;Acc:VGNC:95000]	96	-36.36	1	1	2
ssc-miR-7-5p	ENSSSCG00000028336	YIPF6	Yip1 domain family member 6 [Source:VGNC Symbol;Acc:VGNC:95032]	89	-19.57	1	1	2
ssc-miR-7-5p	ENSSSCG00000014211	YTHDC2	YTH domain containing 2 [Source:VGNC Symbol;Acc:VGNC:95042]	94	-21.74	1	1	2
ssc-miR-7-5p	ENSSSCG00000007381	YWHAB	tyrosine 3-monooxygenase/tryptophan 5-monooxygenase activation protein beta [Source:VGNC Symbol;Acc:VGNC:98417]	71	-17.47	1	1	2
ssc-miR-7-5p	ENSSSCG00000004090	ZBTB2	zinc finger and BTB domain containing 2 [Source:VGNC Symbol;Acc:VGNC:95062]	91	-23.08	1	1	2
ssc-miR-7-5p	ENSSSCG00000054523	ZBTB22	zinc finger and BTB domain containing 22 [Source:HGNC Symbol;Acc:HGNC:13085]	86	-16.22	1	1	2
ssc-miR-7-5p	ENSSSCG00000039616	ZBTB25	zinc finger and BTB domain containing 25 [Source:VGNC Symbol;Acc:VGNC:95065]	67	-15.79	1	1	2
ssc-miR-7-5p	ENSSSCG00000032575	ZBTB26	zinc finger and BTB domain containing 26 [Source:VGNC Symbol;Acc:VGNC:95066]	71	-37.65	1	1	2
ssc-miR-7-5p	ENSSSCG00000022073	ZBTB38	zinc finger and BTB domain containing 38 [Source:VGNC Symbol;Acc:VGNC:95072]	83	-36.47	1	1	2
ssc-miR-7-5p	ENSSSCG00000026276	ZBTB40	zinc finger and BTB domain containing 40 [Source:VGNC Symbol;Acc:VGNC:95074]	90	-16.26	1	1	2
ssc-miR-7-5p	ENSSSCG00000003110	ZC3H4	zinc finger CCCH-type containing 4 [Source:VGNC Symbol;Acc:VGNC:95097]	96	-17.84	1	1	2
ssc-miR-7-5p	ENSSSCG00000033036	ZC3H7B	zinc finger CCCH-type containing 7B [Source:VGNC Symbol;Acc:VGNC:95100]	87	-15.66	1	1	2
ssc-miR-7-5p	ENSSSCG00000047985	ZCCHC3	zinc finger CCHC-type containing 3 [Source:HGNC Symbol;Acc:HGNC:16230]	82	-18.02	1	1	2
ssc-miR-7-5p	ENSSSCG00000012426	ZDHHC15	zinc finger DHHC-type palmitoyltransferase 15 [Source:VGNC Symbol;Acc:VGNC:95118]	85	-37.66	1	1	2
ssc-miR-7-5p	ENSSSCG00000013178	ZDHHC5	zinc finger DHHC-type palmitoyltransferase 5 [Source:VGNC Symbol;Acc:VGNC:95127]	89	-18.42	1	1	2
ssc-miR-7-5p	ENSSSCG00000010402	ZFAND4	zinc finger AN1-type containing 4 [Source:VGNC Symbol;Acc:VGNC:95136]	77	-17	1	1	2
ssc-miR-7-5p	ENSSSCG00000029380	ZFP2	ZFP2 zinc finger protein [Source:HGNC Symbol;Acc:HGNC:26138]	60	-18.57	1	1	2
ssc-miR-7-5p	ENSSSCG00000032372	ZFP90	ZFP90 zinc finger protein [Source:VGNC Symbol;Acc:VGNC:95149]	90	-20.49	1	1	2
ssc-miR-7-5p	ENSSSCG00000007010	ZMAT4	zinc finger matrin-type 4 [Source:VGNC Symbol;Acc:VGNC:96109]	68	-17.81	1	1	2
ssc-miR-7-5p	ENSSSCG00000033616	ZNF10	zinc finger protein 10 [Source:HGNC Symbol;Acc:HGNC:12879]	95	-16.84	1	1	2
ssc-miR-7-5p	ENSSSCG00000004725	ZNF106	zinc finger protein 106 [Source:VGNC Symbol;Acc:VGNC:95190]	74	-15.49	1	1	2
ssc-miR-7-5p	ENSSSCG00000034517	ZNF12	zinc finger protein 12 [Source:HGNC Symbol;Acc:HGNC:12902]	99	-17.21	1	1	2
ssc-miR-7-5p	ENSSSCG00000007093	ZNF133	zinc finger protein 133 [Source:VGNC Symbol;Acc:VGNC:104103]	70	-23.81	1	1	2
ssc-miR-7-5p	ENSSSCG00000034031	ZNF16	zinc finger protein 16 [Source:HGNC Symbol;Acc:HGNC:12947]	69	-15.51	1	1	2
ssc-miR-7-5p	ENSSSCG00000018014	ZNF18	zinc finger protein 18 [Source:VGNC Symbol;Acc:VGNC:95197]	91	-17.48	1	1	2
ssc-miR-7-5p	ENSSSCG00000008117	ZNF2	zinc finger protein 2 [Source:VGNC Symbol;Acc:VGNC:98421]	68	-32.53	1	1	2
ssc-miR-7-5p	ENSSSCG00000018031	ZNF287	zinc finger protein 287 [Source:VGNC Symbol;Acc:VGNC:99107]	97	-16.89	1	1	2
ssc-miR-7-5p	ENSSSCG00000032506	ZNF317	zinc finger protein 317 [Source:VGNC Symbol;Acc:VGNC:95221]	79	-18.04	1	1	2
ssc-miR-7-5p	ENSSSCG00000023181	ZNF385B	zinc finger protein 385B [Source:VGNC Symbol;Acc:VGNC:98425]	74	-15.13	1	1	2
ssc-miR-7-5p	ENSSSCG00000046879	ZNF391	zinc finger protein 391 [Source:HGNC Symbol;Acc:HGNC:18779]	70	-51.55	1	1	2
ssc-miR-7-5p	ENSSSCG00000035332	ZNF436	zinc finger protein 436 [Source:VGNC Symbol;Acc:VGNC:95239]	84	-30.96	1	1	2
ssc-miR-7-5p	ENSSSCG00000008545	ZNF512	zinc finger protein 512 [Source:VGNC Symbol;Acc:VGNC:95254]	61	-15.93	1	1	2
ssc-miR-7-5p	ENSSSCG00000029711	ZNF518B	zinc finger protein 518B [Source:VGNC Symbol;Acc:VGNC:95258]	62	-15.37	1	1	2
ssc-miR-7-5p	ENSSSCG00000029170	ZNF566	zinc finger protein 566 [Source:VGNC Symbol;Acc:VGNC:98427]	81	-15.13	1	1	2
ssc-miR-7-5p	ENSSSCG00000021654	ZNF641	zinc finger protein 641 [Source:VGNC Symbol;Acc:VGNC:109450]	64	-18.26	1	1	2
ssc-miR-7-5p	ENSSSCG00000007617	ZNF655	zinc finger protein 655 [Source:VGNC Symbol;Acc:VGNC:95286]	98	-19.08	1	1	2
ssc-miR-7-5p	ENSSSCG00000011292	ZNF662	zinc finger protein 662 [Source:VGNC Symbol;Acc:VGNC:95287]	69	-22.65	1	1	2
ssc-miR-7-5p	ENSSSCG00000032962	ZNF664	zinc finger protein 664 [Source:VGNC Symbol;Acc:VGNC:95288]	93	-36.41	1	1	2
ssc-miR-7-5p	ENSSSCG00000006627	ZNF687	zinc finger protein 687 [Source:VGNC Symbol;Acc:VGNC:95292]	70	-19.37	1	1	2
ssc-miR-7-5p	ENSSSCG00000024157	ZNF800	zinc finger protein 800 [Source:VGNC Symbol;Acc:VGNC:95306]	61	-15.7	1	1	2
ssc-miR-7-5p	ENSSSCG00000009729	ZNF84	zinc finger protein 84 [Source:HGNC Symbol;Acc:HGNC:13159]	98	-18.33	1	1	2
ssc-miR-7-5p	ENSSSCG00000037116	ZNRF2	zinc and ring finger 2 [Source:VGNC Symbol;Acc:VGNC:95317]	82	-31.44	1	1	2
ssc-miR-10383	ENSSSCG00000010431	A1CF	APOBEC1 complementation factor [Source:VGNC Symbol;Acc:VGNC:84933]	96	-23.24	1	1	2
ssc-miR-10383	ENSSSCG00000007909	ABAT	4-aminobutyrate aminotransferase [Source:VGNC Symbol;Acc:VGNC:96910]	93	-16.95	1	1	2
ssc-miR-10383	ENSSSCG00000008051	ABCA3	ATP binding cassette subfamily A member 3 [Source:VGNC Symbol;Acc:VGNC:96911]	78	-24.86	1	1	2
ssc-miR-10383	ENSSSCG00000015926	ABCB11	ATP binding cassette subfamily B member 11 [Source:VGNC Symbol;Acc:VGNC:97853]	97	-20.84	1	1	2
ssc-miR-10383	ENSSSCG00000010543	ABCC2	ATP binding cassette subfamily C member 2 [Source:VGNC Symbol;Acc:VGNC:84956]	85	-17.55	1	1	2
ssc-miR-10383	ENSSSCG00000009916	ACADS	acyl-CoA dehydrogenase short chain [Source:VGNC Symbol;Acc:VGNC:97862]	96	-46.5	1	1	2
ssc-miR-10383	ENSSSCG00000017421	ACLY	ATP citrate lyase [Source:VGNC Symbol;Acc:VGNC:85014]	80	-30.46	1	1	2
ssc-miR-10383	ENSSSCG00000011477	ACOX2	acyl-CoA oxidase 2 [Source:VGNC Symbol;Acc:VGNC:85021]	82	-19.73	1	1	2
ssc-miR-10383	ENSSSCG00000002971	ACP7	acid phosphatase 7, tartrate resistant (putative) [Source:VGNC Symbol;Acc:VGNC:96901]	65	-19.1	1	1	2
ssc-miR-10383	ENSSSCG00000016223	ACSL3	acyl-CoA synthetase long chain family member 3 [Source:VGNC Symbol;Acc:VGNC:96295]	95	-35.47	1	1	2
ssc-miR-10383	ENSSSCG00000015873	ACVR1C	activin A receptor type 1C [Source:VGNC Symbol;Acc:VGNC:95873]	99	-19.41	1	1	2
ssc-miR-10383	ENSSSCG00000017349	ADAM11	ADAM metallopeptidase domain 11 [Source:VGNC Symbol;Acc:VGNC:85062]	68	-26.29	1	1	2
ssc-miR-10383	ENSSSCG00000006533	ADAM15	ADAM metallopeptidase domain 15 [Source:VGNC Symbol;Acc:VGNC:85064]	86	-46.13	1	1	2
ssc-miR-10383	ENSSSCG00000017052	ADAM19	ADAM metallopeptidase domain 19 [Source:VGNC Symbol;Acc:VGNC:85066]	62	-20.24	1	1	2
ssc-miR-10383	ENSSSCG00000016131	ADAM23	ADAM metallopeptidase domain 23 [Source:VGNC Symbol;Acc:VGNC:95933]	72	-21.5	1	1	2
ssc-miR-10383	ENSSSCG00000015250	ADAMTS15	ADAM metallopeptidase with thrombospondin type 1 motif 15 [Source:VGNC Symbol;Acc:VGNC:85077]	66	-66.05	1	1	2
ssc-miR-10383	ENSSSCG00000017109	ADAMTS16	ADAM metallopeptidase with thrombospondin type 1 motif 16 [Source:VGNC Symbol;Acc:VGNC:85078]	74	-26.07	1	1	2
ssc-miR-10383	ENSSSCG00000038627	ADAMTS18	ADAM metallopeptidase with thrombospondin type 1 motif 18 [Source:VGNC Symbol;Acc:VGNC:85080]	92	-19.82	1	1	2
ssc-miR-10383	ENSSSCG00000016943	ADAMTS6	ADAM metallopeptidase with thrombospondin type 1 motif 6 [Source:VGNC Symbol;Acc:VGNC:85086]	64	-28.19	1	1	2
ssc-miR-10383	ENSSSCG00000011160	ADARB2	adenosine deaminase RNA specific B2 (inactive) [Source:HGNC Symbol;Acc:HGNC:227]	87	-46.45	1	1	2
ssc-miR-10383	ENSSSCG00000007950	ADCY9	adenylate cyclase 9 [Source:VGNC Symbol;Acc:VGNC:85113]	68	-23.3	1	1	2
ssc-miR-10383	ENSSSCG00000039199	ADGRA1	adhesion G protein-coupled receptor A1 [Source:VGNC Symbol;Acc:VGNC:107244]	79	-20.34	1	1	2
ssc-miR-10383	ENSSSCG00000003630	AGO3	argonaute RISC catalytic component 3 [Source:HGNC Symbol;Acc:HGNC:18421]	60	-19.27	1	1	2
ssc-miR-10383	ENSSSCG00000030484	AHR	aryl hydrocarbon receptor [Source:HGNC Symbol;Acc:HGNC:348]	96	-19.8	1	1	2
ssc-miR-10383	ENSSSCG00000032843	AHRR	aryl hydrocarbon receptor repressor [Source:VGNC Symbol;Acc:VGNC:103065]	61	-26.42	1	1	2
ssc-miR-10383	ENSSSCG00000056207	AKAIN1	A-kinase anchor inhibitor 1 [Source:HGNC Symbol;Acc:HGNC:28285]	93	-24.89	1	1	2
ssc-miR-10383	ENSSSCG00000003491	AKR7A2	aldo-keto reductase family 7 like (gene/pseudogene) [Source:HGNC Symbol;Acc:HGNC:24056]	80	-19.3	1	1	2
ssc-miR-10383	ENSSSCG00000017759	ALDOC	aldolase, fructose-bisphosphate C [Source:VGNC Symbol;Acc:VGNC:85246]	76	-24.93	1	1	2
ssc-miR-10383	ENSSSCG00000033922	ALKAL1	ALK and LTK ligand 1 [Source:VGNC Symbol;Acc:VGNC:85255]	71	-24.74	1	1	2
ssc-miR-10383	ENSSSCG00000041322	ALPK3	alpha kinase 3 [Source:HGNC Symbol;Acc:HGNC:17574]	90	-19.37	1	1	2
ssc-miR-10383	ENSSSCG00000006754	AMPD1	adenosine monophosphate deaminase 1 [Source:VGNC Symbol;Acc:VGNC:85286]	99	-18.74	1	1	2
ssc-miR-10383	ENSSSCG00000005608	ANGPTL2	angiopoietin like 2 [Source:VGNC Symbol;Acc:VGNC:85304]	71	-22.27	1	1	2
ssc-miR-10383	ENSSSCG00000015314	ANKIB1	ankyrin repeat and IBR domain containing 1 [Source:VGNC Symbol;Acc:VGNC:85316]	78	-18.52	1	1	2
ssc-miR-10383	ENSSSCG00000026781	ANKLE2	ankyrin repeat and LEM domain containing 2 [Source:VGNC Symbol;Acc:VGNC:85318]	86	-20.35	1	1	2
ssc-miR-10383	ENSSSCG00000001534	ANKS1A	ankyrin repeat and sterile alpha motif domain containing 1A [Source:VGNC Symbol;Acc:VGNC:85348]	81	-44.71	1	1	2
ssc-miR-10383	ENSSSCG00000007939	ANKS3	ankyrin repeat and sterile alpha motif domain containing 3 [Source:VGNC Symbol;Acc:VGNC:85349]	72	-49.19	1	1	2
ssc-miR-10383	ENSSSCG00000005378	ANKS6	ankyrin repeat and sterile alpha motif domain containing 6 [Source:VGNC Symbol;Acc:VGNC:85351]	63	-38.28	1	1	2
ssc-miR-10383	ENSSSCG00000009097	ANXA5	annexin A5 [Source:VGNC Symbol;Acc:VGNC:85370]	76	-18.43	1	1	2
ssc-miR-10383	ENSSSCG00000013856	AP1M1	adaptor related protein complex 1 subunit mu 1 [Source:VGNC Symbol;Acc:VGNC:85380]	63	-19.14	1	1	2
ssc-miR-10383	ENSSSCG00000003106	AP2S1	adaptor related protein complex 2 subunit sigma 1 [Source:VGNC Symbol;Acc:VGNC:96909]	66	-28.37	1	1	2
ssc-miR-10383	ENSSSCG00000010314	AP3M1	adaptor related protein complex 3 subunit mu 1 [Source:VGNC Symbol;Acc:VGNC:85390]	89	-20.83	1	1	2
ssc-miR-10383	ENSSSCG00000033297	AP5S1	adaptor related protein complex 5 subunit sigma 1 [Source:VGNC Symbol;Acc:VGNC:95686]	98	-22.58	1	1	2
ssc-miR-10383	ENSSSCG00000048443	APLN	apelin [Source:HGNC Symbol;Acc:HGNC:16665]	61	-45.76	1	1	2
ssc-miR-10383	ENSSSCG00000017678	APPBP2	amyloid beta protein binding protein 2 [Source:VGNC Symbol;Acc:VGNC:85425]	70	-23.09	1	1	2
ssc-miR-10383	ENSSSCG00000002370	AREL1	apoptosis resistant E3 ubiquitin protein ligase 1 [Source:VGNC Symbol;Acc:VGNC:85445]	94	-24.04	1	1	2
ssc-miR-10383	ENSSSCG00000013256	ARHGAP1	Rho GTPase activating protein 1 [Source:VGNC Symbol;Acc:VGNC:85457]	81	-21.75	1	1	2
ssc-miR-10383	ENSSSCG00000008344	ARHGAP25	Rho GTPase activating protein 25 [Source:VGNC Symbol;Acc:VGNC:85464]	76	-50.15	1	1	2
ssc-miR-10383	ENSSSCG00000034387	ARL2	ADP ribosylation factor like GTPase 2 [Source:VGNC Symbol;Acc:VGNC:97885]	77	-29.19	1	1	2
ssc-miR-10383	ENSSSCG00000032709	ARL4A	ADP ribosylation factor like GTPase 4A [Source:VGNC Symbol;Acc:VGNC:85522]	88	-25.23	1	1	2
ssc-miR-10383	ENSSSCG00000036967	ARL8A	ADP ribosylation factor like GTPase 8A [Source:VGNC Symbol;Acc:VGNC:96067]	70	-25.29	1	1	2
ssc-miR-10383	ENSSSCG00000011535	ARL8B	ADP ribosylation factor like GTPase 8B [Source:VGNC Symbol;Acc:VGNC:103905]	90	-24.49	1	1	2
ssc-miR-10383	ENSSSCG00000028444	ARMC10	armadillo repeat containing 10 [Source:VGNC Symbol;Acc:VGNC:85527]	77	-15.45	1	1	2
ssc-miR-10383	ENSSSCG00000016185	ARPC2	actin related protein 2/3 complex subunit 2 [Source:VGNC Symbol;Acc:VGNC:96420]	74	-22.07	1	1	2
ssc-miR-10383	ENSSSCG00000014156	ARRDC3	arrestin domain containing 3 [Source:VGNC Symbol;Acc:VGNC:85546]	66	-25.73	1	1	2
ssc-miR-10383	ENSSSCG00000038255	ART1	ADP-ribosyltransferase 1 [Source:VGNC Symbol;Acc:VGNC:85551]	63	-54.53	1	1	2
ssc-miR-10383	ENSSSCG00000002467	ASB2	ankyrin repeat and SOCS box containing 2 [Source:VGNC Symbol;Acc:VGNC:85564]	86	-46.82	1	1	2
ssc-miR-10383	ENSSSCG00000015513	ASTN1	astrotactin 1 [Source:VGNC Symbol;Acc:VGNC:85593]	95	-21.14	1	1	2
ssc-miR-10383	ENSSSCG00000011575	ATG7	autophagy related 7 [Source:VGNC Symbol;Acc:VGNC:85625]	61	-37.37	1	1	2
ssc-miR-10383	ENSSSCG00000034386	ATP2A2	ATPase sarcoplasmic/endoplasmic reticulum Ca2+ transporting 2 [Source:VGNC Symbol;Acc:VGNC:85647]	96	-19.46	1	1	2
ssc-miR-10383	ENSSSCG00000011493	ATXN7	ataxin 7 [Source:VGNC Symbol;Acc:VGNC:99704]	65	-22.15	1	1	2
ssc-miR-10383	ENSSSCG00000036824	AVPI1	AVP induced 1 [Source:VGNC Symbol;Acc:VGNC:85702]	72	-38.58	1	1	2
ssc-miR-10383	ENSSSCG00000010800	B3GALT2	beta-1,3-galactosyltransferase 2 [Source:VGNC Symbol;Acc:VGNC:96495]	91	-19.78	1	1	2
ssc-miR-10383	ENSSSCG00000026246	B3GAT2	beta-1,3-glucuronyltransferase 2 [Source:VGNC Symbol;Acc:VGNC:85720]	98	-74.5	1	1	2
ssc-miR-10383	ENSSSCG00000024393	B3GNT5	UDP-GlcNAc:betaGal beta-1,3-N-acetylglucosaminyltransferase 5 [Source:VGNC Symbol;Acc:VGNC:85726]	85	-17.12	1	1	2
ssc-miR-10383	ENSSSCG00000040139	B3GNT9	UDP-GlcNAc:betaGal beta-1,3-N-acetylglucosaminyltransferase 9 [Source:VGNC Symbol;Acc:VGNC:85728]	86	-24.87	1	1	2
ssc-miR-10383	ENSSSCG00000035454	B4GALT1	beta-1,4-galactosyltransferase 1 [Source:VGNC Symbol;Acc:VGNC:96497]	91	-56.14	1	1	2
ssc-miR-10383	ENSSSCG00000031073	BABAM1	BRISC and BRCA1 A complex member 1 [Source:VGNC Symbol;Acc:VGNC:99587]	79	-48.86	1	1	2
ssc-miR-10383	ENSSSCG00000040416	BBS1	Bardet-Biedl syndrome 1 [Source:HGNC Symbol;Acc:HGNC:966]	73	-21.04	1	1	2
ssc-miR-10383	ENSSSCG00000017676	BCAS3	BCAS3 microtubule associated cell migration factor [Source:VGNC Symbol;Acc:VGNC:85772]	62	-92.59	1	1	2
ssc-miR-10383	ENSSSCG00000060053	BCL2L11	BCL2 like 11 [Source:HGNC Symbol;Acc:HGNC:994]	90	-20.7	1	1	2
ssc-miR-10383	ENSSSCG00000017927	BCL6B	BCL6B transcription repressor [Source:VGNC Symbol;Acc:VGNC:96566]	63	-20.72	1	1	2
ssc-miR-10383	ENSSSCG00000015039	BCO2	beta-carotene oxygenase 2 [Source:VGNC Symbol;Acc:VGNC:85790]	99	-21.05	1	1	2
ssc-miR-10383	ENSSSCG00000001498	BEND6	BEN domain containing 6 [Source:VGNC Symbol;Acc:VGNC:85802]	91	-20.45	1	1	2
ssc-miR-10383	ENSSSCG00000000769	BID	BH3 interacting domain death agonist [Source:VGNC Symbol;Acc:VGNC:85824]	89	-23.72	1	1	2
ssc-miR-10383	ENSSSCG00000037384	BLOC1S6	biosis of lysosomal organelles complex 1 subunit 6 [Source:VGNC Symbol;Acc:VGNC:85832]	80	-19.25	1	1	2
ssc-miR-10383	ENSSSCG00000029621	BMPR1B	bone morphotic protein receptor type 1B [Source:VGNC Symbol;Acc:VGNC:85847]	82	-24.16	1	1	2
ssc-miR-10383	ENSSSCG00000032684	BOK	BCL2 family apoptosis regulator BOK [Source:VGNC Symbol;Acc:VGNC:95496]	71	-19.64	1	1	2
ssc-miR-10383	ENSSSCG00000044084	BORCS8	BLOC-1 related complex subunit 8 [Source:HGNC Symbol;Acc:HGNC:37247]	73	-66.56	1	1	2
ssc-miR-10383	ENSSSCG00000032846	BPNT2	3'(2'), 5'-bisphosphate nucleotidase 2 [Source:VGNC Symbol;Acc:VGNC:98737]	74	-25.75	1	1	2
ssc-miR-10383	ENSSSCG00000016494	BRAF	B-Raf proto-onco, serine/threonine kinase [Source:VGNC Symbol;Acc:VGNC:85866]	68	-23.21	1	1	2
ssc-miR-10383	ENSSSCG00000002461	BTBD7	BTB domain containing 7 [Source:VGNC Symbol;Acc:VGNC:85908]	74	-20.73	1	1	2
ssc-miR-10383	ENSSSCG00000000723	C12orf4	chromosome 5 C12orf4 homolog [Source:VGNC Symbol;Acc:VGNC:86041]	91	-17.5	1	1	2
ssc-miR-10383	ENSSSCG00000017417	C17orf113	chromosome 17 open reading frame 113 [Source:HGNC Symbol;Acc:HGNC:53437]	75	-27.51	1	1	2
ssc-miR-10383	ENSSSCG00000032446	C1orf116	chromosome 9 C1orf116 homolog [Source:VGNC Symbol;Acc:VGNC:86093]	92	-19.84	1	1	2
ssc-miR-10383	ENSSSCG00000003951	C1orf210	chromosome 6 C1orf210 homolog [Source:VGNC Symbol;Acc:VGNC:86063]	97	-27.74	1	1	2
ssc-miR-10383	ENSSSCG00000000197	C1QL4	complement C1q like 4 [Source:VGNC Symbol;Acc:VGNC:85980]	91	-25.57	1	1	2
ssc-miR-10383	ENSSSCG00000035511	C1QTNF1	C1q and TNF related 1 [Source:VGNC Symbol;Acc:VGNC:85981]	86	-24.2	1	1	2
ssc-miR-10383	ENSSSCG00000028287	C2orf68	chromosome 3 C2orf68 homolog [Source:VGNC Symbol;Acc:VGNC:86023]	79	-48.82	1	1	2
ssc-miR-10383	ENSSSCG00000030426	C9orf78	chromosome 1 C9orf78 homolog [Source:VGNC Symbol;Acc:VGNC:85975]	81	-23.05	1	1	2
ssc-miR-10383	ENSSSCG00000003391	CA6	carbonic anhydrase 6 [Source:VGNC Symbol;Acc:VGNC:86103]	61	-18.56	1	1	2
ssc-miR-10383	ENSSSCG00000006233	CA8	carbonic anhydrase 8 [Source:VGNC Symbol;Acc:VGNC:86105]	73	-17.51	1	1	2
ssc-miR-10383	ENSSSCG00000003705	CABLES1	Cdk5 and Abl enzyme substrate 1 [Source:VGNC Symbol;Acc:VGNC:86109]	84	-17.57	1	1	2
ssc-miR-10383	ENSSSCG00000034266	CACNA1H	calcium voltage-gated channel subunit alpha1 H [Source:VGNC Symbol;Acc:VGNC:97041]	76	-27.3	1	1	2
ssc-miR-10383	ENSSSCG00000015402	CACNA2D1	calcium voltage-gated channel auxiliary subunit alpha2delta 1 [Source:VGNC Symbol;Acc:VGNC:86120]	91	-18.24	1	1	2
ssc-miR-10383	ENSSSCG00000011040	CACNB2	calcium voltage-gated channel auxiliary subunit beta 2 [Source:VGNC Symbol;Acc:VGNC:95599]	87	-20.69	1	1	2
ssc-miR-10383	ENSSSCG00000009123	CAMK2D	calcium/calmodulin dependent protein kinase II delta [Source:VGNC Symbol;Acc:VGNC:97911]	77	-16.99	1	1	2
ssc-miR-10383	ENSSSCG00000027314	CAMSAP2	calmodulin regulated spectrin associated protein family member 2 [Source:VGNC Symbol;Acc:VGNC:96205]	85	-27.91	1	1	2
ssc-miR-10383	ENSSSCG00000003460	CASP9	caspase 9 [Source:VGNC Symbol;Acc:VGNC:96938]	75	-24.47	1	1	2
ssc-miR-10383	ENSSSCG00000027410	CBFA2T2	CBFA2/RUNX1 partner transcriptional co-repressor 2 [Source:VGNC Symbol;Acc:VGNC:96573]	85	-31.24	1	1	2
ssc-miR-10383	ENSSSCG00000015115	CBL	Cbl proto-onco [Source:VGNC Symbol;Acc:VGNC:86222]	93	-46.24	1	1	2
ssc-miR-10383	ENSSSCG00000020859	CBLN2	cerebellin 2 [Source:VGNC Symbol;Acc:VGNC:86226]	69	-23.55	1	1	2
ssc-miR-10383	ENSSSCG00000024261	CBX2	chromobox 2 [Source:VGNC Symbol;Acc:VGNC:86230]	79	-21.24	1	1	2
ssc-miR-10383	ENSSSCG00000039191	CBX5	chromobox 5 [Source:VGNC Symbol;Acc:VGNC:86232]	76	-32.44	1	1	2
ssc-miR-10383	ENSSSCG00000050245	CCDC13	coiled-coil domain containing 13 [Source:HGNC Symbol;Acc:HGNC:26358]	78	-21.6	1	1	2
ssc-miR-10383	ENSSSCG00000023001	CCDC149	coiled-coil domain containing 149 [Source:VGNC Symbol;Acc:VGNC:86262]	96	-45.35	1	1	2
ssc-miR-10383	ENSSSCG00000024232	CCDC91	coiled-coil domain containing 91 [Source:VGNC Symbol;Acc:VGNC:86329]	97	-19.35	1	1	2
ssc-miR-10383	ENSSSCG00000002144	CCNB1IP1	cyclin B1 interacting protein 1 [Source:HGNC Symbol;Acc:HGNC:19437]	97	-19.26	1	1	2
ssc-miR-10383	ENSSSCG00000032284	CCND3	cyclin D3 [Source:VGNC Symbol;Acc:VGNC:86353]	69	-74.37	1	1	2
ssc-miR-10383	ENSSSCG00000000687	CD4	CD4 molecule [Source:VGNC Symbol;Acc:VGNC:86417]	60	-22.6	1	1	2
ssc-miR-10383	ENSSSCG00000029521	CD82	CD82 molecule [Source:VGNC Symbol;Acc:VGNC:86432]	81	-24.46	1	1	2
ssc-miR-10383	ENSSSCG00000021259	CDA	cytidine deaminase [Source:VGNC Symbol;Acc:VGNC:86439]	92	-26.41	1	1	2
ssc-miR-10383	ENSSSCG00000005219	CDC37L1	cell division cycle 37 like 1, HSP90 cochaperone [Source:VGNC Symbol;Acc:VGNC:86451]	79	-22.51	1	1	2
ssc-miR-10383	ENSSSCG00000032909	CDCA8	cell division cycle associated 8 [Source:VGNC Symbol;Acc:VGNC:86470]	89	-22.75	1	1	2
ssc-miR-10383	ENSSSCG00000011298	CDCP1	CUB domain containing protein 1 [Source:VGNC Symbol;Acc:VGNC:86471]	68	-20.42	1	1	2
ssc-miR-10383	ENSSSCG00000002684	CDH13	cadherin 13 [Source:VGNC Symbol;Acc:VGNC:86477]	86	-19.31	1	1	2
ssc-miR-10383	ENSSSCG00000032931	CDH6	cadherin 6 [Source:HGNC Symbol;Acc:HGNC:1765]	66	-25.6	1	1	2
ssc-miR-10383	ENSSSCG00000004886	CDH7	cadherin 7 [Source:VGNC Symbol;Acc:VGNC:97923]	89	-17.84	1	1	2
ssc-miR-10383	ENSSSCG00000061556	CDKL4	cyclin dependent kinase like 4 [Source:HGNC Symbol;Acc:HGNC:19287]	98	-17.86	1	1	2
ssc-miR-10383	ENSSSCG00000022504	CDON	cell adhesion associated, onco regulated [Source:VGNC Symbol;Acc:VGNC:86519]	71	-23.2	1	1	2
ssc-miR-10383	ENSSSCG00000000005	CDPF1	cysteine rich DPF motif domain containing 1 [Source:VGNC Symbol;Acc:VGNC:86520]	62	-53.79	1	1	2
ssc-miR-10383	ENSSSCG00000030123	CDS2	CDP-diacylglycerol synthase 2 [Source:VGNC Symbol;Acc:VGNC:95869]	83	-87.13	1	1	2
ssc-miR-10383	ENSSSCG00000032367	CEBPD	CCAAT enhancer binding protein delta [Source:VGNC Symbol;Acc:VGNC:86532]	84	-16.48	1	1	2
ssc-miR-10383	ENSSSCG00000032715	CERS6	ceramide synthase 6 [Source:VGNC Symbol;Acc:VGNC:96025]	74	-45.43	1	1	2
ssc-miR-10383	ENSSSCG00000009875	CFAP73	cilia and flagella associated protein 73 [Source:VGNC Symbol;Acc:VGNC:86605]	73	-22.33	1	1	2
ssc-miR-10383	ENSSSCG00000033842	CFDP1	craniofacial development protein 1 [Source:VGNC Symbol;Acc:VGNC:86610]	87	-17.06	1	1	2
ssc-miR-10383	ENSSSCG00000012974	CFL1	NA	64	-22.9	1	1	2
ssc-miR-10383	ENSSSCG00000023677	CHMP1A	charged multivesicular body protein 1A [Source:VGNC Symbol;Acc:VGNC:86648]	85	-27.12	1	1	2
ssc-miR-10383	ENSSSCG00000033432	CHMP4A	charged multivesicular body protein 4A [Source:VGNC Symbol;Acc:VGNC:86651]	70	-43.07	1	1	2
ssc-miR-10383	ENSSSCG00000009839	CIT	citron rho-interacting serine/threonine kinase [Source:VGNC Symbol;Acc:VGNC:86710]	72	-25.87	1	1	2
ssc-miR-10383	ENSSSCG00000009378	CKAP2	cytoskeleton associated protein 2 [Source:VGNC Symbol;Acc:VGNC:86714]	86	-19.05	1	1	2
ssc-miR-10383	ENSSSCG00000013249	CKAP5	cytoskeleton associated protein 5 [Source:VGNC Symbol;Acc:VGNC:86717]	89	-17.82	1	1	2
ssc-miR-10383	ENSSSCG00000014128	CKMT2	creatine kinase, mitochondrial 2 [Source:VGNC Symbol;Acc:VGNC:86719]	88	-24.85	1	1	2
ssc-miR-10383	ENSSSCG00000006841	CLCC1	chloride channel CLIC like 1 [Source:VGNC Symbol;Acc:VGNC:86724]	94	-19.47	1	1	2
ssc-miR-10383	ENSSSCG00000009713	CLCN3	chloride voltage-gated channel 3 [Source:VGNC Symbol;Acc:VGNC:86727]	89	-17.92	1	1	2
ssc-miR-10383	ENSSSCG00000026569	CLEC16A	C-type lectin domain containing 16A [Source:VGNC Symbol;Acc:VGNC:86748]	79	-25.72	1	1	2
ssc-miR-10383	ENSSSCG00000002921	CLIP3	CAP-Gly domain containing linker protein 3 [Source:VGNC Symbol;Acc:VGNC:97931]	95	-20.85	1	1	2
ssc-miR-10383	ENSSSCG00000008535	CLIP4	CAP-Gly domain containing linker protein family member 4 [Source:VGNC Symbol;Acc:VGNC:97932]	81	-36.69	1	1	2
ssc-miR-10383	ENSSSCG00000032550	CLRN1	clarin 1 [Source:VGNC Symbol;Acc:VGNC:97933]	93	-24.95	1	1	2
ssc-miR-10383	ENSSSCG00000032887	CLXN	calaxin [Source:VGNC Symbol;Acc:VGNC:87560]	75	-54.24	1	1	2
ssc-miR-10383	ENSSSCG00000035034	CNIH4	cornichon family AMPA receptor auxiliary protein 4 [Source:VGNC Symbol;Acc:VGNC:96060]	60	-16.16	1	1	2
ssc-miR-10383	ENSSSCG00000008201	CNNM3	cyclin and CBS domain divalent metal cation transport mediator 3 [Source:VGNC Symbol;Acc:VGNC:86829]	81	-34.31	1	1	2
ssc-miR-10383	ENSSSCG00000000502	CNOT2	CCR4-NOT transcription complex subunit 2 [Source:VGNC Symbol;Acc:VGNC:86834]	74	-25.89	1	1	2
ssc-miR-10383	ENSSSCG00000044472	COL19A1	collagen type XIX alpha 1 chain [Source:VGNC Symbol;Acc:VGNC:109527]	92	-42.47	1	1	2
ssc-miR-10383	ENSSSCG00000001500	COL21A1	collagen type XXI alpha 1 chain [Source:HGNC Symbol;Acc:HGNC:17025]	92	-23.9	1	1	2
ssc-miR-10383	ENSSSCG00000030217	COLGALT2	collagen beta(1-O)galactosyltransferase 2 [Source:VGNC Symbol;Acc:VGNC:108578]	90	-82.8	1	1	2
ssc-miR-10383	ENSSSCG00000013293	COMMD9	COMM domain containing 9 [Source:VGNC Symbol;Acc:VGNC:86891]	89	-25.47	1	1	2
ssc-miR-10383	ENSSSCG00000000290	COPZ1	COPI coat complex subunit zeta 1 [Source:VGNC Symbol;Acc:VGNC:86903]	64	-22.66	1	1	2
ssc-miR-10383	ENSSSCG00000009238	COQ2	coenzyme Q2, polyprenyltransferase [Source:VGNC Symbol;Acc:VGNC:86906]	82	-24.84	1	1	2
ssc-miR-10383	ENSSSCG00000037792	COX7A1	cytochrome c oxidase subunit 7A1 [Source:VGNC Symbol;Acc:VGNC:86928]	94	-24.41	1	1	2
ssc-miR-10383	ENSSSCG00000054876	CPNE9	copine family member 9 [Source:HGNC Symbol;Acc:HGNC:24336]	64	-21.1	1	1	2
ssc-miR-10383	ENSSSCG00000000062	CSDC2	cold shock domain containing C2 [Source:VGNC Symbol;Acc:VGNC:87028]	91	-42.17	1	1	2
ssc-miR-10383	ENSSSCG00000004558	CSNK1G1	casein kinase 1 gamma 1 [Source:VGNC Symbol;Acc:VGNC:97949]	73	-30.44	1	1	2
ssc-miR-10383	ENSSSCG00000014240	CSNK1G3	casein kinase 1 gamma 3 [Source:VGNC Symbol;Acc:VGNC:97951]	89	-21.37	1	1	2
ssc-miR-10383	ENSSSCG00000026818	CTC1	CST telomere replication complex component 1 [Source:VGNC Symbol;Acc:VGNC:87056]	74	-22.34	1	1	2
ssc-miR-10383	ENSSSCG00000003789	CTH	cystathionine gamma-lyase [Source:VGNC Symbol;Acc:VGNC:96961]	91	-15.25	1	1	2
ssc-miR-10383	ENSSSCG00000038918	CTSF	cathepsin F [Source:VGNC Symbol;Acc:VGNC:87076]	84	-24.97	1	1	2
ssc-miR-10383	ENSSSCG00000001770	CTSH	cathepsin H [Source:VGNC Symbol;Acc:VGNC:87077]	84	-44.47	1	1	2
ssc-miR-10383	ENSSSCG00000008867	CTSO	cathepsin O [Source:VGNC Symbol;Acc:VGNC:87078]	80	-25.76	1	1	2
ssc-miR-10383	ENSSSCG00000009831	CUX2	cut like homeobox 2 [Source:VGNC Symbol;Acc:VGNC:87094]	84	-18.74	1	1	2
ssc-miR-10383	ENSSSCG00000016942	CWC27	CWC27 spliceosome associated cyclophilin [Source:VGNC Symbol;Acc:VGNC:87097]	78	-75.25	1	1	2
ssc-miR-10383	ENSSSCG00000011318	CXCR6	C-X-C motif chemokine receptor 6 [Source:VGNC Symbol;Acc:VGNC:87110]	93	-21.72	1	1	2
ssc-miR-10383	ENSSSCG00000013086	CYB561A3	cytochrome b561 family member A3 [Source:VGNC Symbol;Acc:VGNC:87120]	68	-24.44	1	1	2
ssc-miR-10383	ENSSSCG00000025273	CYP11A1	cytochrome P450 family 11 subfamily A member 1 [Source:VGNC Symbol;Acc:VGNC:103363]	68	-20.6	1	1	2
ssc-miR-10383	ENSSSCG00000017167	CYTH1	cytohesin 1 [Source:VGNC Symbol;Acc:VGNC:87135]	75	-23.25	1	1	2
ssc-miR-10383	ENSSSCG00000003833	DAB1	DAB adaptor protein 1 [Source:VGNC Symbol;Acc:VGNC:87143]	82	-18.86	1	1	2
ssc-miR-10383	ENSSSCG00000016857	DAB2	DAB adaptor protein 2 [Source:VGNC Symbol;Acc:VGNC:87144]	94	-17.34	1	1	2
ssc-miR-10383	ENSSSCG00000021588	DAPK2	death associated protein kinase 2 [Source:VGNC Symbol;Acc:VGNC:87157]	95	-20.95	1	1	2
ssc-miR-10383	ENSSSCG00000006866	DBT	dihydrolipoamide branched chain transacylase E2 [Source:VGNC Symbol;Acc:VGNC:87169]	94	-20.15	1	1	2
ssc-miR-10383	ENSSSCG00000021427	DCTN4	dynactin subunit 4 [Source:VGNC Symbol;Acc:VGNC:99635]	79	-20.54	1	1	2
ssc-miR-10383	ENSSSCG00000012585	DCX	doublecortin [Source:HGNC Symbol;Acc:HGNC:2714]	88	-44.74	1	1	2
ssc-miR-10383	ENSSSCG00000000184	DDN	dendrin [Source:VGNC Symbol;Acc:VGNC:87210]	77	-22.65	1	1	2
ssc-miR-10383	ENSSSCG00000005729	DDX31	DEAD-box helicase 31 [Source:VGNC Symbol;Acc:VGNC:87219]	83	-44.15	1	1	2
ssc-miR-10383	ENSSSCG00000010900	DENND1B	DENN domain containing 1B [Source:VGNC Symbol;Acc:VGNC:96175]	86	-17.03	1	1	2
ssc-miR-10383	ENSSSCG00000031530	DERL2	derlin 2 [Source:VGNC Symbol;Acc:VGNC:98986]	92	-30.28	1	1	2
ssc-miR-10383	ENSSSCG00000010876	DESI2	desumoylating isopeptidase 2 [Source:VGNC Symbol;Acc:VGNC:96037]	93	-21.56	1	1	2
ssc-miR-10383	ENSSSCG00000003404	DFFA	DNA fragmentation factor subunit alpha [Source:VGNC Symbol;Acc:VGNC:87265]	92	-23.6	1	1	2
ssc-miR-10383	ENSSSCG00000010135	DGCR8	DGCR8 microprocessor complex subunit [Source:VGNC Symbol;Acc:VGNC:87268]	92	-26.41	1	1	2
ssc-miR-10383	ENSSSCG00000017615	DGKE	diacylglycerol kinase epsilon [Source:VGNC Symbol;Acc:VGNC:87271]	71	-41.54	1	1	2
ssc-miR-10383	ENSSSCG00000009431	DGKH	diacylglycerol kinase eta [Source:VGNC Symbol;Acc:VGNC:87273]	77	-16.3	1	1	2
ssc-miR-10383	ENSSSCG00000033516	DHDDS	dehydrodolichyl diphosphate synthase subunit [Source:VGNC Symbol;Acc:VGNC:87279]	81	-21.7	1	1	2
ssc-miR-10383	ENSSSCG00000007352	DHX35	DEAH-box helicase 35 [Source:VGNC Symbol;Acc:VGNC:95678]	82	-27.51	1	1	2
ssc-miR-10383	ENSSSCG00000040638	DIO2	iodothyronine deiodinase 2 [Source:VGNC Symbol;Acc:VGNC:103935]	85	-43.99	1	1	2
ssc-miR-10383	ENSSSCG00000004776	DISP2	dispatched RND transporter family member 2 [Source:VGNC Symbol;Acc:VGNC:87318]	72	-21.21	1	1	2
ssc-miR-10383	ENSSSCG00000003690	DLGAP1	DLG associated protein 1 [Source:VGNC Symbol;Acc:VGNC:87330]	90	-26.51	1	1	2
ssc-miR-10383	ENSSSCG00000027726	DLL1	delta like canonical Notch ligand 1 [Source:VGNC Symbol;Acc:VGNC:87335]	75	-49.88	1	1	2
ssc-miR-10383	ENSSSCG00000005233	DMRT2	doublesex and mab-3 related transcription factor 2 [Source:VGNC Symbol;Acc:VGNC:87351]	71	-20.18	1	1	2
ssc-miR-10383	ENSSSCG00000009613	DMTN	dematin actin binding protein [Source:VGNC Symbol;Acc:VGNC:87358]	96	-17.28	1	1	2
ssc-miR-10383	ENSSSCG00000038738	DMWD	DM1 locus, WD repeat containing [Source:VGNC Symbol;Acc:VGNC:96978]	73	-25.14	1	1	2
ssc-miR-10383	ENSSSCG00000002846	DNAJA2	DnaJ heat shock protein family (Hsp40) member A2 [Source:VGNC Symbol;Acc:VGNC:96621]	63	-18.85	1	1	2
ssc-miR-10383	ENSSSCG00000017419	DNAJC7	DnaJ heat shock protein family (Hsp40) member C7 [Source:VGNC Symbol;Acc:VGNC:98987]	66	-46.38	1	1	2
ssc-miR-10383	ENSSSCG00000058884	DNALI1	dynein axonemal light intermediate chain 1 [Source:HGNC Symbol;Acc:HGNC:14353]	93	-20.21	1	1	2
ssc-miR-10383	ENSSSCG00000028977	DOK6	docking protein 6 [Source:VGNC Symbol;Acc:VGNC:87404]	61	-21.66	1	1	2
ssc-miR-10383	ENSSSCG00000004934	DPP8	dipeptidyl peptidase 8 [Source:VGNC Symbol;Acc:VGNC:87423]	86	-40.27	1	1	2
ssc-miR-10383	ENSSSCG00000010029	DRG1	developmentally regulated GTP binding protein 1 [Source:VGNC Symbol;Acc:VGNC:87448]	65	-20.58	1	1	2
ssc-miR-10383	ENSSSCG00000007098	DTD1	D-aminoacyl-tRNA deacylase 1 [Source:HGNC Symbol;Acc:HGNC:16219]	97	-21.26	1	1	2
ssc-miR-10383	ENSSSCG00000028047	DTNA	dystrobrevin alpha [Source:VGNC Symbol;Acc:VGNC:87462]	86	-16.48	1	1	2
ssc-miR-10383	ENSSSCG00000014225	DTWD2	DTW domain containing 2 [Source:VGNC Symbol;Acc:VGNC:87465]	87	-18.24	1	1	2
ssc-miR-10383	ENSSSCG00000040352	DUS1L	dihydrouridine synthase 1 like [Source:VGNC Symbol;Acc:VGNC:87474]	62	-25.15	1	1	2
ssc-miR-10383	ENSSSCG00000000958	DYRK2	dual specificity tyrosine phosphorylation regulated kinase 2 [Source:VGNC Symbol;Acc:VGNC:87507]	80	-62.75	1	1	2
ssc-miR-10383	ENSSSCG00000001903	EDC3	enhancer of mRNA decapping 3 [Source:VGNC Symbol;Acc:VGNC:87543]	91	-27.2	1	1	2
ssc-miR-10383	ENSSSCG00000034197	EDEM1	ER degradation enhancing alpha-mannosidase like protein 1 [Source:VGNC Symbol;Acc:VGNC:87545]	92	-64.21	1	1	2
ssc-miR-10383	ENSSSCG00000011619	EEFSEC	eukaryotic elongation factor, selenocysteine-tRNA specific [Source:VGNC Symbol;Acc:VGNC:87558]	61	-63.99	1	1	2
ssc-miR-10383	ENSSSCG00000002430	EFCAB11	EF-hand calcium binding domain 11 [Source:VGNC Symbol;Acc:VGNC:87561]	95	-24.43	1	1	2
ssc-miR-10383	ENSSSCG00000005955	EFR3A	EFR3 homolog A [Source:VGNC Symbol;Acc:VGNC:87579]	81	-15.72	1	1	2
ssc-miR-10383	ENSSSCG00000017346	EFTUD2	elongation factor Tu GTP binding domain containing 2 [Source:VGNC Symbol;Acc:VGNC:87582]	71	-38.37	1	1	2
ssc-miR-10383	ENSSSCG00000016848	EGFLAM	EGF like, fibronectin type III and laminin G domains [Source:VGNC Symbol;Acc:VGNC:87586]	85	-21.85	1	1	2
ssc-miR-10383	ENSSSCG00000017430	EIF1	eukaryotic translation initiation factor 1 [Source:VGNC Symbol;Acc:VGNC:98988]	85	-24.03	1	1	2
ssc-miR-10383	ENSSSCG00000007592	EIF2AK1	eukaryotic translation initiation factor 2 alpha kinase 1 [Source:VGNC Symbol;Acc:VGNC:87606]	75	-20.3	1	1	2
ssc-miR-10383	ENSSSCG00000038466	EIF4E2	eukaryotic translation initiation factor 4E family member 2 [Source:VGNC Symbol;Acc:VGNC:96269]	60	-42.01	1	1	2
ssc-miR-10383	ENSSSCG00000010030	EIF4ENIF1	eukaryotic translation initiation factor 4E nuclear import factor 1 [Source:VGNC Symbol;Acc:VGNC:87630]	66	-20.84	1	1	2
ssc-miR-10383	ENSSSCG00000025182	ELK4	ETS transcription factor ELK4 [Source:VGNC Symbol;Acc:VGNC:87647]	68	-23.34	1	1	2
ssc-miR-10383	ENSSSCG00000021467	EME2	essential meiotic structure-specific endonuclease subunit 2 [Source:VGNC Symbol;Acc:VGNC:87677]	63	-69.87	1	1	2
ssc-miR-10383	ENSSSCG00000007358	EMILIN3	elastin microfibril interfacer 3 [Source:VGNC Symbol;Acc:VGNC:95748]	97	-26.53	1	1	2
ssc-miR-10383	ENSSSCG00000027667	EML1	EMAP like 1 [Source:VGNC Symbol;Acc:VGNC:87682]	94	-31.4	1	1	2
ssc-miR-10383	ENSSSCG00000008308	EMX1	empty spiracles homeobox 1 [Source:VGNC Symbol;Acc:VGNC:87692]	61	-17.88	1	1	2
ssc-miR-10383	ENSSSCG00000028373	ENO2	enolase 2 [Source:VGNC Symbol;Acc:VGNC:87702]	84	-25.33	1	1	2
ssc-miR-10383	ENSSSCG00000009246	ENOPH1	enolase-phosphatase 1 [Source:VGNC Symbol;Acc:VGNC:98922]	83	-16.94	1	1	2
ssc-miR-10383	ENSSSCG00000001715	ENPP5	ectonucleotide pyrophosphatase/phosphodiesterase family member 5 [Source:VGNC Symbol;Acc:VGNC:96730]	73	-26.24	1	1	2
ssc-miR-10383	ENSSSCG00000000104	ENSSSCG00000000104	DEAD-box helicase 17 [Source:VGNC Symbol;Acc:VGNC:103229]	70	-39.63	1	1	2
ssc-miR-10383	ENSSSCG00000001427	ENSSSCG00000001427	NA	68	-23.53	1	1	2
ssc-miR-10383	ENSSSCG00000002707	ENSSSCG00000002707	GABA type A receptor associated protein like 2 [Source:VGNC Symbol;Acc:VGNC:88296]	98	-49.26	1	1	2
ssc-miR-10383	ENSSSCG00000002891	ENSSSCG00000002891	NA	97	-19.55	1	1	2
ssc-miR-10383	ENSSSCG00000003461	ENSSSCG00000003461	regulator of solute carriers 1 [Source:VGNC Symbol;Acc:VGNC:92475]	93	-18.89	1	1	2
ssc-miR-10383	ENSSSCG00000004024	ENSSSCG00000004024	NA	78	-24.91	1	1	2
ssc-miR-10383	ENSSSCG00000004839	ENSSSCG00000004839	cholinergic receptor nicotinic alpha 7 subunit [Source:VGNC Symbol;Acc:VGNC:109184]	63	-18.54	1	1	2
ssc-miR-10383	ENSSSCG00000005880	ENSSSCG00000005880	chromosome 4 C8orf33 homolog [Source:VGNC Symbol;Acc:VGNC:86033]	74	-44.54	1	1	2
ssc-miR-10383	ENSSSCG00000007527	ENSSSCG00000007527	endothelin 3 [Source:VGNC Symbol;Acc:VGNC:96260]	90	-47.53	1	1	2
ssc-miR-10383	ENSSSCG00000007665	ENSSSCG00000007665	insulin receptor substrate 3 [Source:VGNC Symbol;Acc:VGNC:109153]	68	-20.52	1	1	2
ssc-miR-10383	ENSSSCG00000007919	ENSSSCG00000007919	NA	84	-26.46	1	1	2
ssc-miR-10383	ENSSSCG00000007932	ENSSSCG00000007932	rogdi atypical leucine zipper [Source:VGNC Symbol;Acc:VGNC:92404]	61	-27.91	1	1	2
ssc-miR-10383	ENSSSCG00000008942	ENSSSCG00000008942	MOB kinase activator 1B [Source:VGNC Symbol;Acc:VGNC:109578]	61	-50.64	1	1	2
ssc-miR-10383	ENSSSCG00000009105	ENSSSCG00000009105	NA	95	-19.57	1	1	2
ssc-miR-10383	ENSSSCG00000009211	ENSSSCG00000009211	NA	65	-16.17	1	1	2
ssc-miR-10383	ENSSSCG00000011334	ENSSSCG00000011334	NA	64	-19.73	1	1	2
ssc-miR-10383	ENSSSCG00000013715	ENSSSCG00000013715	NA	86	-46.77	1	1	2
ssc-miR-10383	ENSSSCG00000015337	ENSSSCG00000015337	NA	86	-20.16	1	1	2
ssc-miR-10383	ENSSSCG00000015447	ENSSSCG00000015447	NA	95	-16.84	1	1	2
ssc-miR-10383	ENSSSCG00000015826	ENSSSCG00000015826	pyridoxal phosphate binding protein [Source:VGNC Symbol;Acc:VGNC:104027]	74	-24.94	1	1	2
ssc-miR-10383	ENSSSCG00000016548	ENSSSCG00000016548	NA	77	-76.27	1	1	2
ssc-miR-10383	ENSSSCG00000017956	ENSSSCG00000017956	NA	67	-21.28	1	1	2
ssc-miR-10383	ENSSSCG00000023791	ENSSSCG00000023791	NA	62	-22.09	1	1	2
ssc-miR-10383	ENSSSCG00000026271	ENSSSCG00000026271	NA	85	-23.04	1	1	2
ssc-miR-10383	ENSSSCG00000026719	ENSSSCG00000026719	NA	99	-18.16	1	1	2
ssc-miR-10383	ENSSSCG00000027428	ENSSSCG00000027428	energy homeostasis associated [Source:VGNC Symbol;Acc:VGNC:96058]	66	-26.45	1	1	2
ssc-miR-10383	ENSSSCG00000028159	ENSSSCG00000028159	NA	87	-25.39	1	1	2
ssc-miR-10383	ENSSSCG00000028674	ENSSSCG00000028674	NA	96	-21.57	1	1	2
ssc-miR-10383	ENSSSCG00000028717	ENSSSCG00000028717	NA	63	-22.83	1	1	2
ssc-miR-10383	ENSSSCG00000030801	ENSSSCG00000030801	NA	73	-16.13	1	1	2
ssc-miR-10383	ENSSSCG00000030821	ENSSSCG00000030821	Fc alpha and mu receptor [Source:VGNC Symbol;Acc:VGNC:88058]	61	-20.35	1	1	2
ssc-miR-10383	ENSSSCG00000031398	ENSSSCG00000031398	NA	98	-72.34	1	1	2
ssc-miR-10383	ENSSSCG00000031636	ENSSSCG00000031636	factor interacting with PAPOLA and CPSF1 [Source:VGNC Symbol;Acc:VGNC:98930]	88	-38.39	1	1	2
ssc-miR-10383	ENSSSCG00000031787	ENSSSCG00000031787	NA	86	-18.97	1	1	2
ssc-miR-10383	ENSSSCG00000031991	ENSSSCG00000031991	glutaredoxin 2 [Source:VGNC Symbol;Acc:VGNC:95730]	96	-22.67	1	1	2
ssc-miR-10383	ENSSSCG00000033089	ENSSSCG00000033089	NA	89	-16.08	1	1	2
ssc-miR-10383	ENSSSCG00000033189	ENSSSCG00000033189	NA	95	-21.08	1	1	2
ssc-miR-10383	ENSSSCG00000033805	ENSSSCG00000033805	NA	73	-17	1	1	2
ssc-miR-10383	ENSSSCG00000034367	ENSSSCG00000034367	NA	76	-20.83	1	1	2
ssc-miR-10383	ENSSSCG00000034739	ENSSSCG00000034739	NA	75	-21.68	1	1	2
ssc-miR-10383	ENSSSCG00000035663	ENSSSCG00000035663	NA	72	-46.77	1	1	2
ssc-miR-10383	ENSSSCG00000037376	ENSSSCG00000037376	matrix remodeling associated 7 [Source:VGNC Symbol;Acc:VGNC:99017]	98	-23.11	1	1	2
ssc-miR-10383	ENSSSCG00000037732	ENSSSCG00000037732	SIN3-HDAC complex associated factor [Source:VGNC Symbol;Acc:VGNC:104056]	73	-20.4	1	1	2
ssc-miR-10383	ENSSSCG00000038506	ENSSSCG00000038506	NA	92	-20.49	1	1	2
ssc-miR-10383	ENSSSCG00000038540	ENSSSCG00000038540	NA	64	-19.85	1	1	2
ssc-miR-10383	ENSSSCG00000038889	ENSSSCG00000038889	caspase 16 [Source:VGNC Symbol;Acc:VGNC:109133]	77	-36.84	1	1	2
ssc-miR-10383	ENSSSCG00000039557	ENSSSCG00000039557	NA	74	-47.66	1	1	2
ssc-miR-10383	ENSSSCG00000039658	ENSSSCG00000039658	NA	66	-26.48	1	1	2
ssc-miR-10383	ENSSSCG00000039774	ENSSSCG00000039774	NA	93	-18.12	1	1	2
ssc-miR-10383	ENSSSCG00000041656	ENSSSCG00000041656	NA	87	-19.17	1	1	2
ssc-miR-10383	ENSSSCG00000041719	ENSSSCG00000041719	NA	93	-25.03	1	1	2
ssc-miR-10383	ENSSSCG00000042409	ENSSSCG00000042409	NA	76	-17.74	1	1	2
ssc-miR-10383	ENSSSCG00000042482	ENSSSCG00000042482	NA	89	-21.65	1	1	2
ssc-miR-10383	ENSSSCG00000042533	ENSSSCG00000042533	NA	87	-26.38	1	1	2
ssc-miR-10383	ENSSSCG00000043289	ENSSSCG00000043289	NA	90	-19.93	1	1	2
ssc-miR-10383	ENSSSCG00000043640	ENSSSCG00000043640	NA	97	-55.93	1	1	2
ssc-miR-10383	ENSSSCG00000044221	ENSSSCG00000044221	NA	65	-40.41	1	1	2
ssc-miR-10383	ENSSSCG00000044870	ENSSSCG00000044870	NA	81	-20.3	1	1	2
ssc-miR-10383	ENSSSCG00000045169	ENSSSCG00000045169	NA	82	-22.92	1	1	2
ssc-miR-10383	ENSSSCG00000045198	ENSSSCG00000045198	NA	98	-22.84	1	1	2
ssc-miR-10383	ENSSSCG00000047003	ENSSSCG00000047003	NA	91	-21.35	1	1	2
ssc-miR-10383	ENSSSCG00000047283	ENSSSCG00000047283	NA	61	-21.17	1	1	2
ssc-miR-10383	ENSSSCG00000048538	ENSSSCG00000048538	NA	77	-23.34	1	1	2
ssc-miR-10383	ENSSSCG00000048762	ENSSSCG00000048762	NA	75	-24.31	1	1	2
ssc-miR-10383	ENSSSCG00000052350	ENSSSCG00000052350	NA	93	-23.84	1	1	2
ssc-miR-10383	ENSSSCG00000052909	ENSSSCG00000052909	NA	90	-20.23	1	1	2
ssc-miR-10383	ENSSSCG00000054115	ENSSSCG00000054115	NA	83	-41.44	1	1	2
ssc-miR-10383	ENSSSCG00000054360	ENSSSCG00000054360	NA	73	-22.11	1	1	2
ssc-miR-10383	ENSSSCG00000055253	ENSSSCG00000055253	NA	97	-21.97	1	1	2
ssc-miR-10383	ENSSSCG00000055693	ENSSSCG00000055693	NA	90	-24.53	1	1	2
ssc-miR-10383	ENSSSCG00000057215	ENSSSCG00000057215	NA	93	-73.96	1	1	2
ssc-miR-10383	ENSSSCG00000057727	ENSSSCG00000057727	NA	85	-19.35	1	1	2
ssc-miR-10383	ENSSSCG00000058608	ENSSSCG00000058608	NA	60	-44.43	1	1	2
ssc-miR-10383	ENSSSCG00000059968	ENSSSCG00000059968	NA	93	-27.57	1	1	2
ssc-miR-10383	ENSSSCG00000061658	ENSSSCG00000061658	NA	63	-48.97	1	1	2
ssc-miR-10383	ENSSSCG00000062468	ENSSSCG00000062468	NA	95	-27.96	1	1	2
ssc-miR-10383	ENSSSCG00000063284	ENSSSCG00000063284	NA	86	-19.7	1	1	2
ssc-miR-10383	ENSSSCG00000063524	ENSSSCG00000063524	NA	82	-20.3	1	1	2
ssc-miR-10383	ENSSSCG00000004714	EPB42	erythrocyte membrane protein band 4.2 [Source:VGNC Symbol;Acc:VGNC:87725]	88	-15.45	1	1	2
ssc-miR-10383	ENSSSCG00000013857	EPS15L1	epidermal growth factor receptor pathway substrate 15 like 1 [Source:VGNC Symbol;Acc:VGNC:87748]	67	-18.46	1	1	2
ssc-miR-10383	ENSSSCG00000037572	EPSTI1	epithelial stromal interaction 1 [Source:VGNC Symbol;Acc:VGNC:87753]	98	-19.91	1	1	2
ssc-miR-10383	ENSSSCG00000000755	ERC1	ELKS/RAB6-interacting/CAST family member 1 [Source:VGNC Symbol;Acc:VGNC:87761]	70	-68.15	1	1	2
ssc-miR-10383	ENSSSCG00000015721	ERCC3	ERCC excision repair 3, TFIIH core complex helicase subunit [Source:VGNC Symbol;Acc:VGNC:96286]	67	-43.24	1	1	2
ssc-miR-10383	ENSSSCG00000005207	ERMP1	endoplasmic reticulum metallopeptidase 1 [Source:VGNC Symbol;Acc:VGNC:87777]	65	-19.36	1	1	2
ssc-miR-10383	ENSSSCG00000035227	ESRP2	epithelial splicing regulatory protein 2 [Source:VGNC Symbol;Acc:VGNC:87792]	81	-42.27	1	1	2
ssc-miR-10383	ENSSSCG00000001561	ETV7	ETS variant transcription factor 7 [Source:VGNC Symbol;Acc:VGNC:87816]	85	-26.48	1	1	2
ssc-miR-10383	ENSSSCG00000016696	EVX1	even-skipped homeobox 1 [Source:VGNC Symbol;Acc:VGNC:87821]	88	-28.12	1	1	2
ssc-miR-10383	ENSSSCG00000017190	EXOC7	exocyst complex component 7 [Source:VGNC Symbol;Acc:VGNC:87833]	60	-39.2	1	1	2
ssc-miR-10383	ENSSSCG00000010518	EXOSC1	exosome component 1 [Source:VGNC Symbol;Acc:VGNC:87836]	72	-57.71	1	1	2
ssc-miR-10383	ENSSSCG00000013252	F2	coagulation factor II, thrombin [Source:VGNC Symbol;Acc:VGNC:97993]	99	-21.19	1	1	2
ssc-miR-10383	ENSSSCG00000054981	FADD	Fas associated via death domain [Source:HGNC Symbol;Acc:HGNC:3573]	84	-45.44	1	1	2
ssc-miR-10383	ENSSSCG00000014057	FAF2	Fas associated factor family member 2 [Source:VGNC Symbol;Acc:VGNC:87880]	87	-20.19	1	1	2
ssc-miR-10383	ENSSSCG00000031686	FAM104A	family with sequence similarity 104 member A [Source:VGNC Symbol;Acc:VGNC:98990]	68	-43.79	1	1	2
ssc-miR-10383	ENSSSCG00000016114	FAM117B	family with sequence similarity 117 member B [Source:VGNC Symbol;Acc:VGNC:95616]	83	-23.87	1	1	2
ssc-miR-10383	ENSSSCG00000026196	FAM13A	family with sequence similarity 13 member A [Source:VGNC Symbol;Acc:VGNC:98924]	70	-18.87	1	1	2
ssc-miR-10383	ENSSSCG00000033126	FAM168B	family with sequence similarity 168 member B [Source:VGNC Symbol;Acc:VGNC:95462]	83	-20.77	1	1	2
ssc-miR-10383	ENSSSCG00000008196	FAM178B	family with sequence similarity 178 member B [Source:VGNC Symbol;Acc:VGNC:106014]	68	-22.83	1	1	2
ssc-miR-10383	ENSSSCG00000006521	FAM189B	family with sequence similarity 189 member B [Source:VGNC Symbol;Acc:VGNC:87945]	88	-29.88	1	1	2
ssc-miR-10383	ENSSSCG00000029776	FAM219B	family with sequence similarity 219 member B [Source:VGNC Symbol;Acc:VGNC:87956]	84	-21.02	1	1	2
ssc-miR-10383	ENSSSCG00000036964	FAM83H	family with sequence similarity 83 member H [Source:VGNC Symbol;Acc:VGNC:87993]	65	-40.6	1	1	2
ssc-miR-10383	ENSSSCG00000033654	FANCC	FA complementation group C [Source:VGNC Symbol;Acc:VGNC:96296]	75	-112.53	1	1	2
ssc-miR-10383	ENSSSCG00000015896	FAP	fibroblast activation protein alpha [Source:VGNC Symbol;Acc:VGNC:99714]	69	-17.44	1	1	2
ssc-miR-10383	ENSSSCG00000000010	FBLN1	fibulin 1 [Source:VGNC Symbol;Acc:VGNC:103280]	88	-24.39	1	1	2
ssc-miR-10383	ENSSSCG00000002654	FBXO31	F-box protein 31 [Source:VGNC Symbol;Acc:VGNC:88038]	73	-22.79	1	1	2
ssc-miR-10383	ENSSSCG00000005057	FBXO34	F-box protein 34 [Source:VGNC Symbol;Acc:VGNC:88041]	85	-53.71	1	1	2
ssc-miR-10383	ENSSSCG00000011885	FBXO40	F-box protein 40 [Source:VGNC Symbol;Acc:VGNC:88045]	98	-38.98	1	1	2
ssc-miR-10383	ENSSSCG00000008302	FBXO41	F-box protein 41 [Source:VGNC Symbol;Acc:VGNC:88046]	91	-47.18	1	1	2
ssc-miR-10383	ENSSSCG00000006357	FCER1G	Fc epsilon receptor Ig [Source:VGNC Symbol;Acc:VGNC:88061]	98	-21.42	1	1	2
ssc-miR-10383	ENSSSCG00000014820	FCHSD2	FCH and double SH3 domains 2 [Source:VGNC Symbol;Acc:VGNC:88068]	82	-19.6	1	1	2
ssc-miR-10383	ENSSSCG00000024954	FGF1	fibroblast growth factor 1 [Source:VGNC Symbol;Acc:VGNC:88100]	72	-62.09	1	1	2
ssc-miR-10383	ENSSSCG00000036512	FGFRL1	fibroblast growth factor receptor like 1 [Source:VGNC Symbol;Acc:VGNC:88121]	68	-24.22	1	1	2
ssc-miR-10383	ENSSSCG00000003828	FGGY	FGGY carbohydrate kinase domain containing [Source:VGNC Symbol;Acc:VGNC:97059]	95	-46.27	1	1	2
ssc-miR-10383	ENSSSCG00000004340	FHL5	four and a half LIM domains 5 [Source:VGNC Symbol;Acc:VGNC:88130]	92	-18.25	1	1	2
ssc-miR-10383	ENSSSCG00000014007	FLT4	fms related receptor tyrosine kinase 4 [Source:VGNC Symbol;Acc:VGNC:88164]	96	-17.41	1	1	2
ssc-miR-10383	ENSSSCG00000006894	FNBP1L	formin binding protein 1 like [Source:VGNC Symbol;Acc:VGNC:88179]	91	-19.94	1	1	2
ssc-miR-10383	ENSSSCG00000014269	FNIP1	folliculin interacting protein 1 [Source:VGNC Symbol;Acc:VGNC:88187]	76	-26.23	1	1	2
ssc-miR-10383	ENSSSCG00000032527	FOSL2	FOS like 2, AP-1 transcription factor subunit [Source:VGNC Symbol;Acc:VGNC:88192]	82	-43.79	1	1	2
ssc-miR-10383	ENSSSCG00000003092	FOXA3	forkhead box A3 [Source:VGNC Symbol;Acc:VGNC:88194]	99	-19.57	1	1	2
ssc-miR-10383	ENSSSCG00000009370	FOXO1	forkhead box O1 [Source:VGNC Symbol;Acc:VGNC:98013]	81	-19.92	1	1	2
ssc-miR-10383	ENSSSCG00000011056	FRMD4A	FERM domain containing 4A [Source:VGNC Symbol;Acc:VGNC:96088]	87	-28.87	1	1	2
ssc-miR-10383	ENSSSCG00000037102	FSTL3	follistatin like 3 [Source:VGNC Symbol;Acc:VGNC:99655]	83	-22.79	1	1	2
ssc-miR-10383	ENSSSCG00000005702	FUBP3	far upstream element binding protein 3 [Source:VGNC Symbol;Acc:VGNC:103093]	97	-24.34	1	1	2
ssc-miR-10383	ENSSSCG00000035676	G3BP1	G3BP stress granule assembly factor 1 [Source:VGNC Symbol;Acc:VGNC:88288]	77	-22.43	1	1	2
ssc-miR-10383	ENSSSCG00000012824	GAB3	GRB2 associated binding protein 3 [Source:VGNC Symbol;Acc:VGNC:88295]	86	-20.23	1	1	2
ssc-miR-10383	ENSSSCG00000011060	GAD2	glutamate decarboxylase 2 [Source:VGNC Symbol;Acc:VGNC:108273]	68	-40.39	1	1	2
ssc-miR-10383	ENSSSCG00000063392	GAL3ST2	galactose-3-O-sulfotransferase 2 [Source:HGNC Symbol;Acc:HGNC:24869]	77	-23.31	1	1	2
ssc-miR-10383	ENSSSCG00000000874	GAS2L3	growth arrest specific 2 like 3 [Source:VGNC Symbol;Acc:VGNC:88357]	92	-41.66	1	1	2
ssc-miR-10383	ENSSSCG00000039056	GAS7	growth arrest specific 7 [Source:VGNC Symbol;Acc:VGNC:88359]	63	-38.86	1	1	2
ssc-miR-10383	ENSSSCG00000002633	GAS8	growth arrest specific 8 [Source:VGNC Symbol;Acc:VGNC:88360]	73	-41.19	1	1	2
ssc-miR-10383	ENSSSCG00000016751	GCK	glucokinase [Source:HGNC Symbol;Acc:HGNC:4195]	73	-22.68	1	1	2
ssc-miR-10383	ENSSSCG00000014074	GFM2	GTP dependent ribosome recycling factor mitochondrial 2 [Source:VGNC Symbol;Acc:VGNC:88423]	93	-25.19	1	1	2
ssc-miR-10383	ENSSSCG00000024895	GGA1	golgi associated, gamma adaptin ear containing, ARF binding protein 1 [Source:VGNC Symbol;Acc:VGNC:88431]	64	-21.42	1	1	2
ssc-miR-10383	ENSSSCG00000017211	GGA3	golgi associated, gamma adaptin ear containing, ARF binding protein 3 [Source:VGNC Symbol;Acc:VGNC:88433]	89	-29.14	1	1	2
ssc-miR-10383	ENSSSCG00000017883	GGT6	gamma-glutamyltransferase 6 [Source:VGNC Symbol;Acc:VGNC:88440]	92	-24.71	1	1	2
ssc-miR-10383	ENSSSCG00000020906	GHSR	growth hormone secretagogue receptor [Source:HGNC Symbol;Acc:HGNC:4267]	61	-21.57	1	1	2
ssc-miR-10383	ENSSSCG00000007668	GIGYF1	GRB10 interacting GYF protein 1 [Source:VGNC Symbol;Acc:VGNC:88444]	75	-22.56	1	1	2
ssc-miR-10383	ENSSSCG00000013989	GJC2	gap junction protein gamma 2 [Source:VGNC Symbol;Acc:VGNC:88469]	85	-15.77	1	1	2
ssc-miR-10383	ENSSSCG00000011677	GK5	glycerol kinase 5 [Source:VGNC Symbol;Acc:VGNC:96734]	97	-26.86	1	1	2
ssc-miR-10383	ENSSSCG00000004632	GLDN	gliomedin [Source:VGNC Symbol;Acc:VGNC:88479]	93	-24	1	1	2
ssc-miR-10383	ENSSSCG00000023653	GLIS2	GLIS family zinc finger 2 [Source:VGNC Symbol;Acc:VGNC:88484]	74	-28.23	1	1	2
ssc-miR-10383	ENSSSCG00000039012	GLTP	glycolipid transfer protein [Source:VGNC Symbol;Acc:VGNC:107395]	62	-16.8	1	1	2
ssc-miR-10383	ENSSSCG00000010046	GNAZ	G protein subunit alpha z [Source:VGNC Symbol;Acc:VGNC:88528]	98	-17.45	1	1	2
ssc-miR-10383	ENSSSCG00000010130	GNB1L	G protein subunit beta 1 like [Source:VGNC Symbol;Acc:VGNC:88530]	93	-23.95	1	1	2
ssc-miR-10383	ENSSSCG00000037583	GNB4	G protein subunit beta 4 [Source:VGNC Symbol;Acc:VGNC:88533]	75	-16.46	1	1	2
ssc-miR-10383	ENSSSCG00000036505	GNG12	G protein subunit gamma 12 [Source:HGNC Symbol;Acc:HGNC:19663]	63	-25.14	1	1	2
ssc-miR-10383	ENSSSCG00000010955	GOLM1	golgi membrane protein 1 [Source:VGNC Symbol;Acc:VGNC:95640]	69	-20.09	1	1	2
ssc-miR-10383	ENSSSCG00000023996	GOLM2	golgi membrane protein 2 [Source:VGNC Symbol;Acc:VGNC:96582]	99	-25.94	1	1	2
ssc-miR-10383	ENSSSCG00000038558	GOLPH3L	golgi phosphoprotein 3 like [Source:VGNC Symbol;Acc:VGNC:88556]	94	-23.26	1	1	2
ssc-miR-10383	ENSSSCG00000000579	GOLT1B	golgi transport 1B [Source:VGNC Symbol;Acc:VGNC:88557]	87	-17.07	1	1	2
ssc-miR-10383	ENSSSCG00000006302	GPR161	G protein-coupled receptor 161 [Source:VGNC Symbol;Acc:VGNC:88613]	84	-44.14	1	1	2
ssc-miR-10383	ENSSSCG00000040850	GPR17	G protein-coupled receptor 17 [Source:VGNC Symbol;Acc:VGNC:96332]	91	-21.89	1	1	2
ssc-miR-10383	ENSSSCG00000024958	GPR173	G protein-coupled receptor 173 [Source:VGNC Symbol;Acc:VGNC:88616]	85	-21.34	1	1	2
ssc-miR-10383	ENSSSCG00000025772	GPR45	G protein-coupled receptor 45 [Source:VGNC Symbol;Acc:VGNC:88632]	89	-80.98	1	1	2
ssc-miR-10383	ENSSSCG00000035240	GPR63	G protein-coupled receptor 63 [Source:VGNC Symbol;Acc:VGNC:88634]	60	-20.15	1	1	2
ssc-miR-10383	ENSSSCG00000012254	GPR82	G protein-coupled receptor 82 [Source:VGNC Symbol;Acc:VGNC:103955]	99	-39.66	1	1	2
ssc-miR-10383	ENSSSCG00000024634	GPRL15	chromosome 10 open reading frame 99 [Source:HGNC Symbol;Acc:HGNC:31428]	96	-61.09	1	1	2
ssc-miR-10383	ENSSSCG00000002847	GPT2	glutamic--pyruvic transaminase 2 [Source:VGNC Symbol;Acc:VGNC:88651]	62	-23.49	1	1	2
ssc-miR-10383	ENSSSCG00000011599	GRIP2	glutamate receptor interacting protein 2 [Source:VGNC Symbol;Acc:VGNC:88691]	83	-21.39	1	1	2
ssc-miR-10383	ENSSSCG00000012918	GRK2	G protein-coupled receptor kinase 2 [Source:VGNC Symbol;Acc:VGNC:88694]	68	-20.33	1	1	2
ssc-miR-10383	ENSSSCG00000008840	GSX2	GS homeobox 2 [Source:VGNC Symbol;Acc:VGNC:88729]	62	-22.64	1	1	2
ssc-miR-10383	ENSSSCG00000005731	GTF3C4	ral transcription factor IIIC subunit 4 [Source:VGNC Symbol;Acc:VGNC:88740]	85	-19.36	1	1	2
ssc-miR-10383	ENSSSCG00000062483	GVQW3	GVQW motif containing 3 [Source:HGNC Symbol;Acc:HGNC:51239]	86	-76.86	1	1	2
ssc-miR-10383	ENSSSCG00000034786	HACD2	3-hydroxyacyl-CoA dehydratase 2 [Source:VGNC Symbol;Acc:VGNC:88766]	98	-24.24	1	1	2
ssc-miR-10383	ENSSSCG00000017427	HAP1	huntingtin associated protein 1 [Source:VGNC Symbol;Acc:VGNC:88779]	88	-16.11	1	1	2
ssc-miR-10383	ENSSSCG00000028031	HDAC11	histone deacetylase 11 [Source:VGNC Symbol;Acc:VGNC:88812]	65	-26.7	1	1	2
ssc-miR-10383	ENSSSCG00000035432	HDGFL3	HDGF like 3 [Source:VGNC Symbol;Acc:VGNC:109441]	70	-20.57	1	1	2
ssc-miR-10383	ENSSSCG00000005771	HDHD2	haloacid dehalogenase like hydrolase domain containing 2 [Source:VGNC Symbol;Acc:VGNC:88821]	63	-23.68	1	1	2
ssc-miR-10383	ENSSSCG00000039861	HDHD3	haloacid dehalogenase like hydrolase domain containing 3 [Source:VGNC Symbol;Acc:VGNC:88822]	92	-42.66	1	1	2
ssc-miR-10383	ENSSSCG00000011287	HHATL	hedgehog acyltransferase like [Source:VGNC Symbol;Acc:VGNC:88874]	73	-44.07	1	1	2
ssc-miR-10383	ENSSSCG00000001453	HLA-DRA	major histocompatibility complex, class II, DR alpha [Source:HGNC Symbol;Acc:HGNC:4947]	80	-27.02	1	1	2
ssc-miR-10383	ENSSSCG00000026025	HMGCL	3-hydroxy-3-methylglutaryl-CoA lyase [Source:VGNC Symbol;Acc:VGNC:88904]	60	-22.89	1	1	2
ssc-miR-10383	ENSSSCG00000015985	HOXD3	homeobox D3 [Source:VGNC Symbol;Acc:VGNC:96355]	80	-22.56	1	1	2
ssc-miR-10383	ENSSSCG00000010535	HPSE2	heparanase 2 (inactive) [Source:HGNC Symbol;Acc:HGNC:18374]	99	-20.26	1	1	2
ssc-miR-10383	ENSSSCG00000011576	HRH1	histamine receptor H1 [Source:VGNC Symbol;Acc:VGNC:88973]	65	-23.89	1	1	2
ssc-miR-10383	ENSSSCG00000057393	HSD17B13	hydroxysteroid 17-beta dehydrogenase 13 [Source:HGNC Symbol;Acc:HGNC:18685]	64	-47.62	1	1	2
ssc-miR-10383	ENSSSCG00000038221	HSD17B2	hydroxysteroid 17-beta dehydrogenase 2 [Source:VGNC Symbol;Acc:VGNC:88987]	78	-22.98	1	1	2
ssc-miR-10383	ENSSSCG00000015346	ICA1	islet cell autoantigen 1 [Source:VGNC Symbol;Acc:VGNC:89018]	83	-18.9	1	1	2
ssc-miR-10383	ENSSSCG00000032860	IFNLR1	interferon lambda receptor 1 [Source:VGNC Symbol;Acc:VGNC:89043]	61	-22.52	1	1	2
ssc-miR-10383	ENSSSCG00000015085	IL10RA	interleukin 10 receptor subunit alpha [Source:VGNC Symbol;Acc:VGNC:89077]	86	-19.44	1	1	2
ssc-miR-10383	ENSSSCG00000008162	IL1R1	interleukin 1 receptor type 1 [Source:VGNC Symbol;Acc:VGNC:89092]	61	-22.57	1	1	2
ssc-miR-10383	ENSSSCG00000004157	IL20RA	interleukin 20 receptor subunit alpha [Source:VGNC Symbol;Acc:VGNC:89095]	94	-47.98	1	1	2
ssc-miR-10383	ENSSSCG00000007816	IL21R	interleukin 21 receptor [Source:VGNC Symbol;Acc:VGNC:89096]	64	-66.31	1	1	2
ssc-miR-10383	ENSSSCG00000038848	IL22RA1	interleukin 22 receptor subunit alpha 1 [Source:VGNC Symbol;Acc:VGNC:89097]	61	-19.88	1	1	2
ssc-miR-10383	ENSSSCG00000016915	IL31RA	interleukin 31 receptor A [Source:VGNC Symbol;Acc:VGNC:89105]	93	-21.42	1	1	2
ssc-miR-10383	ENSSSCG00000024564	IMMT	inner membrane mitochondrial protein [Source:VGNC Symbol;Acc:VGNC:89124]	96	-19.55	1	1	2
ssc-miR-10383	ENSSSCG00000020771	INHA	inhibin subunit alpha [Source:VGNC Symbol;Acc:VGNC:96372]	86	-27.93	1	1	2
ssc-miR-10383	ENSSSCG00000004753	INO80	INO80 complex ATPase subunit [Source:VGNC Symbol;Acc:VGNC:89138]	79	-46.83	1	1	2
ssc-miR-10383	ENSSSCG00000010765	INPP5A	inositol polyphosphate-5-phosphatase A [Source:VGNC Symbol;Acc:VGNC:89142]	87	-23.53	1	1	2
ssc-miR-10383	ENSSSCG00000001814	IQGAP1	IQ motif containing GTPase activating protein 1 [Source:HGNC Symbol;Acc:HGNC:6110]	67	-18.02	1	1	2
ssc-miR-10383	ENSSSCG00000027812	IQSEC1	IQ motif and Sec7 domain ArfGEF 1 [Source:VGNC Symbol;Acc:VGNC:89194]	64	-17.78	1	1	2
ssc-miR-10383	ENSSSCG00000035297	ISG12(A)	NA	92	-24.97	1	1	2
ssc-miR-10383	ENSSSCG00000016883	ISL1	ISL LIM homeobox 1 [Source:VGNC Symbol;Acc:VGNC:89225]	61	-22.05	1	1	2
ssc-miR-10383	ENSSSCG00000038900	ISY1	ISY1 splicing factor homolog [Source:HGNC Symbol;Acc:HGNC:29201]	67	-23.39	1	1	2
ssc-miR-10383	ENSSSCG00000036237	ITGA7	integrin subunit alpha 7 [Source:VGNC Symbol;Acc:VGNC:89237]	96	-23.16	1	1	2
ssc-miR-10383	ENSSSCG00000011245	ITGA9	integrin subunit alpha 9 [Source:VGNC Symbol;Acc:VGNC:89238]	63	-44.11	1	1	2
ssc-miR-10383	ENSSSCG00000011129	ITIH5	inter-alpha-trypsin inhibitor heavy chain 5 [Source:VGNC Symbol;Acc:VGNC:95966]	72	-16.16	1	1	2
ssc-miR-10383	ENSSSCG00000002457	ITPK1	inositol-tetrakisphosphate 1-kinase [Source:VGNC Symbol;Acc:VGNC:89251]	69	-45.78	1	1	2
ssc-miR-10383	ENSSSCG00000003000	ITPKC	inositol-trisphosphate 3-kinase C [Source:VGNC Symbol;Acc:VGNC:89252]	79	-23.62	1	1	2
ssc-miR-10383	ENSSSCG00000023028	JAM2	junctional adhesion molecule 2 [Source:VGNC Symbol;Acc:VGNC:89276]	62	-19.64	1	1	2
ssc-miR-10383	ENSSSCG00000057430	JMJD7	jumonji domain containing 7 [Source:HGNC Symbol;Acc:HGNC:34397]	93	-26.11	1	1	2
ssc-miR-10383	ENSSSCG00000002014	JPH4	junctophilin 4 [Source:VGNC Symbol;Acc:VGNC:89292]	60	-23.63	1	1	2
ssc-miR-10383	ENSSSCG00000039194	KANK2	KN motif and ankyrin repeat domains 2 [Source:VGNC Symbol;Acc:VGNC:89296]	72	-19.66	1	1	2
ssc-miR-10383	ENSSSCG00000009326	KATNAL1	katanin catalytic subunit A1 like 1 [Source:VGNC Symbol;Acc:VGNC:89310]	71	-37.75	1	1	2
ssc-miR-10383	ENSSSCG00000007814	KATNIP	katanin interacting protein [Source:VGNC Symbol;Acc:VGNC:89434]	71	-30.09	1	1	2
ssc-miR-10383	ENSSSCG00000020749	KCNAB2	potassium voltage-gated channel subfamily A regulatory beta subunit 2 [Source:VGNC Symbol;Acc:VGNC:89329]	60	-43.8	1	1	2
ssc-miR-10383	ENSSSCG00000016448	KCNH2	potassium voltage-gated channel subfamily H member 2 [Source:VGNC Symbol;Acc:VGNC:89343]	77	-49.18	1	1	2
ssc-miR-10383	ENSSSCG00000015898	KCNH7	potassium voltage-gated channel subfamily H member 7 [Source:VGNC Symbol;Acc:VGNC:95897]	97	-27.97	1	1	2
ssc-miR-10383	ENSSSCG00000006393	KCNJ9	potassium inwardly rectifying channel subfamily J member 9 [Source:VGNC Symbol;Acc:VGNC:89362]	88	-44.21	1	1	2
ssc-miR-10383	ENSSSCG00000023451	KCNK2	potassium two pore domain channel subfamily K member 2 [Source:VGNC Symbol;Acc:VGNC:89369]	71	-20.89	1	1	2
ssc-miR-10383	ENSSSCG00000003975	KCNQ4	potassium voltage-gated channel subfamily Q member 4 [Source:VGNC Symbol;Acc:VGNC:89383]	75	-56.62	1	1	2
ssc-miR-10383	ENSSSCG00000031917	KCNS2	potassium voltage-gated channel modifier subfamily S member 2 [Source:VGNC Symbol;Acc:VGNC:89386]	72	-19.44	1	1	2
ssc-miR-10383	ENSSSCG00000033506	KCTD21	potassium channel tetramerization domain containing 21 [Source:VGNC Symbol;Acc:VGNC:89400]	61	-44.31	1	1	2
ssc-miR-10383	ENSSSCG00000022868	KCTD4	potassium channel tetramerization domain containing 4 [Source:VGNC Symbol;Acc:VGNC:89401]	71	-36.08	1	1	2
ssc-miR-10383	ENSSSCG00000010928	KDM5B	lysine demethylase 5B [Source:VGNC Symbol;Acc:VGNC:95870]	62	-20.69	1	1	2
ssc-miR-10383	ENSSSCG00000037121	KIAA0319L	KIAA0319 like [Source:VGNC Symbol;Acc:VGNC:89430]	65	-19.59	1	1	2
ssc-miR-10383	ENSSSCG00000032443	KIAA0895L	KIAA0895 like [Source:VGNC Symbol;Acc:VGNC:89437]	62	-21.59	1	1	2
ssc-miR-10383	ENSSSCG00000013311	KIAA1549L	KIAA1549 like [Source:VGNC Symbol;Acc:VGNC:89445]	71	-22.69	1	1	2
ssc-miR-10383	ENSSSCG00000005469	KIAA1958	KIAA1958 [Source:VGNC Symbol;Acc:VGNC:89448]	82	-22.94	1	1	2
ssc-miR-10383	ENSSSCG00000003401	KIF1B	kinesin family member 1B [Source:VGNC Symbol;Acc:VGNC:89460]	69	-23.22	1	1	2
ssc-miR-10383	ENSSSCG00000014283	KIF3A	kinesin family member 3A [Source:VGNC Symbol;Acc:VGNC:89470]	96	-24.54	1	1	2
ssc-miR-10383	ENSSSCG00000022919	KIF5C	kinesin family member 5C [Source:VGNC Symbol;Acc:VGNC:96394]	88	-22.52	1	1	2
ssc-miR-10383	ENSSSCG00000010248	KIFBP	kinesin family binding protein [Source:VGNC Symbol;Acc:VGNC:89476]	65	-20.18	1	1	2
ssc-miR-10383	ENSSSCG00000024672	KLF16	Kruppel like factor 16 [Source:VGNC Symbol;Acc:VGNC:89496]	69	-22.1	1	1	2
ssc-miR-10383	ENSSSCG00000027131	KLHDC10	kelch domain containing 10 [Source:VGNC Symbol;Acc:VGNC:89502]	77	-17.42	1	1	2
ssc-miR-10383	ENSSSCG00000004996	KLHL28	kelch like family member 28 [Source:VGNC Symbol;Acc:VGNC:89523]	88	-19.25	1	1	2
ssc-miR-10383	ENSSSCG00000036362	KLK14	kallikrein related peptidase 14 [Source:VGNC Symbol;Acc:VGNC:89541]	71	-19.08	1	1	2
ssc-miR-10383	ENSSSCG00000034017	KPNA6	karyopherin subunit alpha 6 [Source:VGNC Symbol;Acc:VGNC:89565]	70	-24.46	1	1	2
ssc-miR-10383	ENSSSCG00000000066	L3MBTL2	L3MBTL histone methyl-lysine binding protein 2 [Source:VGNC Symbol;Acc:VGNC:89613]	84	-30.53	1	1	2
ssc-miR-10383	ENSSSCG00000017006	LCP2	lymphocyte cytosolic protein 2 [Source:VGNC Symbol;Acc:VGNC:89664]	80	-41.89	1	1	2
ssc-miR-10383	ENSSSCG00000013366	LDHA	lactate dehydrogenase A [Source:VGNC Symbol;Acc:VGNC:99784]	60	-16.94	1	1	2
ssc-miR-10383	ENSSSCG00000010146	LGALS8	galectin 8 [Source:VGNC Symbol;Acc:VGNC:89697]	99	-53	1	1	2
ssc-miR-10383	ENSSSCG00000028927	LGI2	leucine rich repeat LGI family member 2 [Source:VGNC Symbol;Acc:VGNC:89699]	85	-21.23	1	1	2
ssc-miR-10383	ENSSSCG00000001553	LHFPL5	LHFPL tetraspan subfamily member 5 [Source:VGNC Symbol;Acc:VGNC:89708]	97	-41.66	1	1	2
ssc-miR-10383	ENSSSCG00000005530	LHX6	LIM homeobox 6 [Source:VGNC Symbol;Acc:VGNC:89716]	89	-18.28	1	1	2
ssc-miR-10383	ENSSSCG00000024060	LIPT2	lipoyl(octanoyl) transferase 2 [Source:VGNC Symbol;Acc:VGNC:108601]	96	-25.54	1	1	2
ssc-miR-10383	ENSSSCG00000010532	LOXL4	lysyl oxidase like 4 [Source:VGNC Symbol;Acc:VGNC:89783]	65	-24.54	1	1	2
ssc-miR-10383	ENSSSCG00000040746	LRP2	LDL receptor related protein 2 [Source:HGNC Symbol;Acc:HGNC:6694]	94	-21.08	1	1	2
ssc-miR-10383	ENSSSCG00000008701	LRPAP1	LDL receptor related protein associated protein 1 [Source:VGNC Symbol;Acc:VGNC:89823]	87	-72.99	1	1	2
ssc-miR-10383	ENSSSCG00000037608	LRRC70	leucine rich repeat containing 70 [Source:HGNC Symbol;Acc:HGNC:35155]	99	-17.28	1	1	2
ssc-miR-10383	ENSSSCG00000015285	LRRN2	leucine rich repeat neuronal 2 [Source:VGNC Symbol;Acc:VGNC:89861]	82	-20.6	1	1	2
ssc-miR-10383	ENSSSCG00000001403	LTA	lymphotoxin alpha [Source:VGNC Symbol;Acc:VGNC:89881]	83	-18.69	1	1	2
ssc-miR-10383	ENSSSCG00000002368	LTBP2	latent transforming growth factor beta binding protein 2 [Source:VGNC Symbol;Acc:VGNC:89886]	89	-22.23	1	1	2
ssc-miR-10383	ENSSSCG00000016509	LUC7L2	LUC7 like 2, pre-mRNA splicing factor [Source:HGNC Symbol;Acc:HGNC:21608]	95	-24	1	1	2
ssc-miR-10383	ENSSSCG00000006250	LYN	LYN proto-onco, Src family tyrosine kinase [Source:VGNC Symbol;Acc:VGNC:89910]	63	-31.07	1	1	2
ssc-miR-10383	ENSSSCG00000023191	LYPLA2	lysophospholipase 2 [Source:VGNC Symbol;Acc:VGNC:89914]	86	-21.91	1	1	2
ssc-miR-10383	ENSSSCG00000031780	MAGI2	membrane associated guanylate kinase, WW and PDZ domain containing 2 [Source:VGNC Symbol;Acc:VGNC:89955]	93	-18.77	1	1	2
ssc-miR-10383	ENSSSCG00000012741	MAMLD1	mastermind like domain containing 1 [Source:HGNC Symbol;Acc:HGNC:2568]	76	-45.71	1	1	2
ssc-miR-10383	ENSSSCG00000009166	MANBA	mannosidase beta [Source:VGNC Symbol;Acc:VGNC:89970]	98	-22.21	1	1	2
ssc-miR-10383	ENSSSCG00000028036	MAP3K10	mitogen-activated protein kinase kinase kinase 10 [Source:VGNC Symbol;Acc:VGNC:89981]	90	-24.05	1	1	2
ssc-miR-10383	ENSSSCG00000011791	MAP3K13	mitogen-activated protein kinase kinase kinase 13 [Source:VGNC Symbol;Acc:VGNC:108672]	64	-16.7	1	1	2
ssc-miR-10383	ENSSSCG00000032328	MAP6D1	MAP6 domain containing 1 [Source:VGNC Symbol;Acc:VGNC:89991]	95	-36.99	1	1	2
ssc-miR-10383	ENSSSCG00000008018	MAPK8IP3	mitogen-activated protein kinase 8 interacting protein 3 [Source:VGNC Symbol;Acc:VGNC:90008]	79	-48.38	1	1	2
ssc-miR-10383	ENSSSCG00000029168	MARF1	meiosis regulator and mRNA stability factor 1 [Source:VGNC Symbol;Acc:VGNC:90025]	94	-18.04	1	1	2
ssc-miR-10383	ENSSSCG00000011806	MASP1	MBL associated serine protease 1 [Source:VGNC Symbol;Acc:VGNC:90032]	87	-19.74	1	1	2
ssc-miR-10383	ENSSSCG00000021158	MCF2L	MCF.2 cell line derived transforming sequence like [Source:VGNC Symbol;Acc:VGNC:90068]	81	-15.16	1	1	2
ssc-miR-10383	ENSSSCG00000039314	MCL1	MCL1 apoptosis regulator, BCL2 family member [Source:VGNC Symbol;Acc:VGNC:90072]	76	-18.49	1	1	2
ssc-miR-10383	ENSSSCG00000015754	MCPH1	microcephalin 1 [Source:VGNC Symbol;Acc:VGNC:96417]	66	-20.11	1	1	2
ssc-miR-10383	ENSSSCG00000060340	MDFIC2	MyoD family inhibitor domain containing 2 [Source:HGNC Symbol;Acc:HGNC:53442]	73	-21.28	1	1	2
ssc-miR-10383	ENSSSCG00000004196	MED23	mediator complex subunit 23 [Source:VGNC Symbol;Acc:VGNC:90114]	96	-23.57	1	1	2
ssc-miR-10383	ENSSSCG00000011837	MELTF	melanotransferrin [Source:VGNC Symbol;Acc:VGNC:90138]	76	-46.63	1	1	2
ssc-miR-10383	ENSSSCG00000029343	MFSD11	major facilitator superfamily domain containing 11 [Source:VGNC Symbol;Acc:VGNC:90184]	63	-16.64	1	1	2
ssc-miR-10383	ENSSSCG00000013524	MICOS13	mitochondrial contact site and cristae organizing system subunit 13 [Source:VGNC Symbol;Acc:VGNC:100171]	97	-28.91	1	1	2
ssc-miR-10383	ENSSSCG00000002350	MIDEAS	mitotic deacetylase associated SANT domain protein [Source:VGNC Symbol;Acc:VGNC:90215]	80	-17.1	1	1	2
ssc-miR-10383	ENSSSCG00000017635	MKS1	MKS transition zone complex subunit 1 [Source:VGNC Symbol;Acc:VGNC:96589]	79	-21.47	1	1	2
ssc-miR-10383	ENSSSCG00000031450	MLYCD	malonyl-CoA decarboxylase [Source:VGNC Symbol;Acc:VGNC:98129]	70	-46.02	1	1	2
ssc-miR-10383	ENSSSCG00000024236	MMP17	matrix metallopeptidase 17 [Source:VGNC Symbol;Acc:VGNC:90272]	96	-76.55	1	1	2
ssc-miR-10383	ENSSSCG00000040160	MMP24	matrix metallopeptidase 24 [Source:VGNC Symbol;Acc:VGNC:96421]	88	-37.16	1	1	2
ssc-miR-10383	ENSSSCG00000046102	MOGAT1	monoacylglycerol O-acyltransferase 1 [Source:HGNC Symbol;Acc:HGNC:18210]	64	-18.18	1	1	2
ssc-miR-10383	ENSSSCG00000021746	MRPL35	mitochondrial ribosomal protein L35 [Source:VGNC Symbol;Acc:VGNC:90361]	63	-40.34	1	1	2
ssc-miR-10383	ENSSSCG00000006187	MSC	musculin [Source:VGNC Symbol;Acc:VGNC:90416]	99	-19.57	1	1	2
ssc-miR-10383	ENSSSCG00000012365	MSN	moesin [Source:VGNC Symbol;Acc:VGNC:90426]	67	-17.41	1	1	2
ssc-miR-10383	ENSSSCG00000008464	MTA3	metastasis associated 1 family member 3 [Source:VGNC Symbol;Acc:VGNC:90436]	66	-23.26	1	1	2
ssc-miR-10383	ENSSSCG00000010143	MTR	5-methyltetrahydrofolate-homocysteine methyltransferase [Source:VGNC Symbol;Acc:VGNC:90468]	63	-19.94	1	1	2
ssc-miR-10383	ENSSSCG00000011251	MYD88	MYD88 innate immune signal transduction adaptor [Source:VGNC Symbol;Acc:VGNC:109468]	72	-38.68	1	1	2
ssc-miR-10383	ENSSSCG00000036402	MYL9	myosin light chain 9 [Source:VGNC Symbol;Acc:VGNC:95651]	87	-18.78	1	1	2
ssc-miR-10383	ENSSSCG00000004620	MYO5A	myosin VA [Source:HGNC Symbol;Acc:HGNC:7602]	97	-23.66	1	1	2
ssc-miR-10383	ENSSSCG00000013876	MYO9B	myosin IXB [Source:VGNC Symbol;Acc:VGNC:90534]	81	-24.53	1	1	2
ssc-miR-10383	ENSSSCG00000034654	MYOG	myogenin [Source:VGNC Symbol;Acc:VGNC:90539]	83	-21.19	1	1	2
ssc-miR-10383	ENSSSCG00000033196	MYORG	myogenesis regulating glycosidase (putative) [Source:HGNC Symbol;Acc:HGNC:19918]	72	-22.3	1	1	2
ssc-miR-10383	ENSSSCG00000009061	NAA15	N-alpha-acetyltransferase 15, NatA auxiliary subunit [Source:VGNC Symbol;Acc:VGNC:96747]	60	-39.66	1	1	2
ssc-miR-10383	ENSSSCG00000038967	NADK	NAD kinase [Source:VGNC Symbol;Acc:VGNC:90565]	79	-48.78	1	1	2
ssc-miR-10383	ENSSSCG00000005373	NANS	N-acetylneuraminate synthase [Source:HGNC Symbol;Acc:HGNC:19237]	90	-74.84	1	1	2
ssc-miR-10383	ENSSSCG00000015045	NCAM1	neural cell adhesion molecule 1 [Source:VGNC Symbol;Acc:VGNC:108603]	93	-26.48	1	1	2
ssc-miR-10383	ENSSSCG00000025701	NCK1	NCK adaptor protein 1 [Source:VGNC Symbol;Acc:VGNC:90609]	64	-19.67	1	1	2
ssc-miR-10383	ENSSSCG00000011364	NCKIPSD	NCK interacting protein with SH3 domain [Source:VGNC Symbol;Acc:VGNC:90612]	69	-17.53	1	1	2
ssc-miR-10383	ENSSSCG00000007458	NCOA3	nuclear receptor coactivator 3 [Source:VGNC Symbol;Acc:VGNC:96434]	81	-16.85	1	1	2
ssc-miR-10383	ENSSSCG00000029656	NDP	norrin cystine knot growth factor NDP [Source:VGNC Symbol;Acc:VGNC:90631]	94	-19.66	1	1	2
ssc-miR-10383	ENSSSCG00000010310	NDST2	N-deacetylase and N-sulfotransferase 2 [Source:HGNC Symbol;Acc:HGNC:7681]	83	-38.29	1	1	2
ssc-miR-10383	ENSSSCG00000033834	NDST4	N-deacetylase and N-sulfotransferase 4 [Source:VGNC Symbol;Acc:VGNC:98944]	83	-42.66	1	1	2
ssc-miR-10383	ENSSSCG00000010795	NDUFAB1	NADH:ubiquinone oxidoreductase subunit AB1 [Source:VGNC Symbol;Acc:VGNC:104004]	85	-39.95	1	1	2
ssc-miR-10383	ENSSSCG00000016893	NDUFS4	NADH:ubiquinone oxidoreductase subunit S4 [Source:VGNC Symbol;Acc:VGNC:90652]	68	-23.1	1	1	2
ssc-miR-10383	ENSSSCG00000038826	NDUFV2	NADH:ubiquinone oxidoreductase core subunit V2 [Source:VGNC Symbol;Acc:VGNC:98517]	64	-26.3	1	1	2
ssc-miR-10383	ENSSSCG00000023956	NEDD9	neural cell expressed, developmentally down-regulated 9 [Source:VGNC Symbol;Acc:VGNC:90668]	68	-20.42	1	1	2
ssc-miR-10383	ENSSSCG00000016992	NEURL1B	neuralized E3 ubiquitin protein ligase 1B [Source:VGNC Symbol;Acc:VGNC:90695]	75	-103	1	1	2
ssc-miR-10383	ENSSSCG00000007808	NFATC2IP	nuclear factor of activated T cells 2 interacting protein [Source:VGNC Symbol;Acc:VGNC:90709]	62	-26.03	1	1	2
ssc-miR-10383	ENSSSCG00000015242	NFRKB	nuclear factor related to kappaB binding protein [Source:VGNC Symbol;Acc:VGNC:90727]	96	-21.75	1	1	2
ssc-miR-10383	ENSSSCG00000037746	NHLRC3	NHL repeat containing 3 [Source:HGNC Symbol;Acc:HGNC:33751]	98	-29.14	1	1	2
ssc-miR-10383	ENSSSCG00000012408	NHSL2	NHS like 2 [Source:VGNC Symbol;Acc:VGNC:98155]	72	-95.45	1	1	2
ssc-miR-10383	ENSSSCG00000054188	NOL11	nucleolar protein 11 [Source:HGNC Symbol;Acc:HGNC:24557]	78	-15.76	1	1	2
ssc-miR-10383	ENSSSCG00000006344	NOS1AP	nitric oxide synthase 1 adaptor protein [Source:HGNC Symbol;Acc:HGNC:16859]	85	-17.81	1	1	2
ssc-miR-10383	ENSSSCG00000006709	NOTCH2	notch receptor 2 [Source:HGNC Symbol;Acc:HGNC:7882]	63	-24.96	1	1	2
ssc-miR-10383	ENSSSCG00000025176	NOTCH3	notch receptor 3 [Source:VGNC Symbol;Acc:VGNC:100314]	83	-21.51	1	1	2
ssc-miR-10383	ENSSSCG00000029843	NPHP4	nephrocystin 4 [Source:HGNC Symbol;Acc:HGNC:19104]	77	-18.43	1	1	2
ssc-miR-10383	ENSSSCG00000016566	NRF1	nuclear respiratory factor 1 [Source:VGNC Symbol;Acc:VGNC:90895]	97	-18.69	1	1	2
ssc-miR-10383	ENSSSCG00000052301	NRG4	neuregulin 4 [Source:HGNC Symbol;Acc:HGNC:29862]	94	-63.02	1	1	2
ssc-miR-10383	ENSSSCG00000015820	NSD3	nuclear receptor binding SET domain protein 3 [Source:VGNC Symbol;Acc:VGNC:95567]	62	-22.08	1	1	2
ssc-miR-10383	ENSSSCG00000012758	NSDHL	NAD(P) dependent steroid dehydrogenase-like [Source:HGNC Symbol;Acc:HGNC:13398]	63	-20.17	1	1	2
ssc-miR-10383	ENSSSCG00000002697	NUDT7	nudix hydrolase 7 [Source:VGNC Symbol;Acc:VGNC:90964]	87	-26.56	1	1	2
ssc-miR-10383	ENSSSCG00000022866	NXF1	nuclear RNA export factor 1 [Source:VGNC Symbol;Acc:VGNC:90993]	97	-24.28	1	1	2
ssc-miR-10383	ENSSSCG00000040328	NXNL1	nucleoredoxin like 1 [Source:VGNC Symbol;Acc:VGNC:90995]	78	-27.43	1	1	2
ssc-miR-10383	ENSSSCG00000013874	OCEL1	occludin/ELL domain containing 1 [Source:VGNC Symbol;Acc:VGNC:98167]	89	-16.97	1	1	2
ssc-miR-10383	ENSSSCG00000012650	OCRL	OCRL inositol polyphosphate-5-phosphatase [Source:VGNC Symbol;Acc:VGNC:91014]	82	-21.45	1	1	2
ssc-miR-10383	ENSSSCG00000004279	OGFRL1	opioid growth factor receptor like 1 [Source:VGNC Symbol;Acc:VGNC:91026]	89	-28.08	1	1	2
ssc-miR-10383	ENSSSCG00000005593	OLFML2A	olfactomedin like 2A [Source:VGNC Symbol;Acc:VGNC:98170]	66	-35.12	1	1	2
ssc-miR-10383	ENSSSCG00000000647	OLR1	oxidized low density lipoprotein receptor 1 [Source:VGNC Symbol;Acc:VGNC:91038]	77	-17.85	1	1	2
ssc-miR-10383	ENSSSCG00000013439	ONECUT3	one cut homeobox 3 [Source:VGNC Symbol;Acc:VGNC:91044]	80	-18.16	1	1	2
ssc-miR-10383	ENSSSCG00000031228	OPRL1	opioid related nociceptin receptor 1 [Source:VGNC Symbol;Acc:VGNC:96461]	83	-26.73	1	1	2
ssc-miR-10383	ENSSSCG00000042866	OR51B5	olfactory receptor family 51 subfamily B member 5 [Source:HGNC Symbol;Acc:HGNC:19599]	62	-17.52	1	1	2
ssc-miR-10383	ENSSSCG00000016715	OSBPL3	oxysterol binding protein like 3 [Source:VGNC Symbol;Acc:VGNC:91071]	90	-20.87	1	1	2
ssc-miR-10383	ENSSSCG00000026478	PADI2	peptidyl arginine deiminase 2 [Source:VGNC Symbol;Acc:VGNC:91146]	78	-25.77	1	1	2
ssc-miR-10383	ENSSSCG00000011843	PAK2	p21 (RAC1) activated kinase 2 [Source:HGNC Symbol;Acc:HGNC:8591]	85	-17.39	1	1	2
ssc-miR-10383	ENSSSCG00000025306	PAK3	p21 (RAC1) activated kinase 3 [Source:HGNC Symbol;Acc:HGNC:8592]	72	-28.05	1	1	2
ssc-miR-10383	ENSSSCG00000008389	PAPOLG	poly(A) polymerase gamma [Source:HGNC Symbol;Acc:HGNC:14982]	86	-23.59	1	1	2
ssc-miR-10383	ENSSSCG00000010556	PAX2	paired box 2 [Source:VGNC Symbol;Acc:VGNC:91192]	70	-44.74	1	1	2
ssc-miR-10383	ENSSSCG00000025876	PBLD	phenazine biosynthesis like protein domain containing [Source:VGNC Symbol;Acc:VGNC:91201]	62	-52.15	1	1	2
ssc-miR-10383	ENSSSCG00000024379	PCSK4	proprotein convertase subtilisin/kexin type 4 [Source:VGNC Symbol;Acc:VGNC:91232]	76	-25.54	1	1	2
ssc-miR-10383	ENSSSCG00000011739	PDCD10	programmed cell death 10 [Source:VGNC Symbol;Acc:VGNC:91241]	73	-19.42	1	1	2
ssc-miR-10383	ENSSSCG00000016668	PDE1C	phosphodiesterase 1C [Source:VGNC Symbol;Acc:VGNC:91250]	78	-24.33	1	1	2
ssc-miR-10383	ENSSSCG00000036168	PDSS2	decaprenyl diphosphate synthase subunit 2 [Source:VGNC Symbol;Acc:VGNC:91291]	90	-22.39	1	1	2
ssc-miR-10383	ENSSSCG00000026686	PDZD9	PDZ domain containing 9 [Source:VGNC Symbol;Acc:VGNC:91297]	81	-18.16	1	1	2
ssc-miR-10383	ENSSSCG00000027287	PEDS1	plasmanylethanolamine desaturase 1 [Source:HGNC Symbol;Acc:HGNC:16735]	84	-20.97	1	1	2
ssc-miR-10383	ENSSSCG00000016884	PELO	pelota mRNA surveillance and ribosome rescue factor [Source:VGNC Symbol;Acc:VGNC:91309]	81	-21.85	1	1	2
ssc-miR-10383	ENSSSCG00000027052	PEX11A	peroxisomal biosis factor 11 alpha [Source:VGNC Symbol;Acc:VGNC:91321]	84	-21.22	1	1	2
ssc-miR-10383	ENSSSCG00000016720	PGAM2	phosphoglycerate mutase 2 [Source:VGNC Symbol;Acc:VGNC:91341]	65	-37.53	1	1	2
ssc-miR-10383	ENSSSCG00000035653	PGAP2	post-GPI attachment to proteins 2 [Source:VGNC Symbol;Acc:VGNC:91342]	91	-21.72	1	1	2
ssc-miR-10383	ENSSSCG00000050616	PGF	placental growth factor [Source:HGNC Symbol;Acc:HGNC:8893]	95	-24.29	1	1	2
ssc-miR-10383	ENSSSCG00000005243	PGM5	phosphoglucomutase 5 [Source:VGNC Symbol;Acc:VGNC:91358]	89	-16.42	1	1	2
ssc-miR-10383	ENSSSCG00000001052	PHACTR1	phosphatase and actin regulator 1 [Source:VGNC Symbol;Acc:VGNC:91365]	64	-61.66	1	1	2
ssc-miR-10383	ENSSSCG00000030467	PHC3	polyhomeotic homolog 3 [Source:VGNC Symbol;Acc:VGNC:91372]	71	-24.03	1	1	2
ssc-miR-10383	ENSSSCG00000009832	PHETA1	PH domain containing endocytic trafficking adaptor 1 [Source:VGNC Symbol;Acc:VGNC:91373]	70	-19.61	1	1	2
ssc-miR-10383	ENSSSCG00000005510	PHF19	PHD finger protein 19 [Source:VGNC Symbol;Acc:VGNC:91381]	80	-19.92	1	1	2
ssc-miR-10383	ENSSSCG00000023974	PHF21A	PHD finger protein 21A [Source:VGNC Symbol;Acc:VGNC:91384]	68	-17.92	1	1	2
ssc-miR-10383	ENSSSCG00000012157	PHKA2	phosphorylase kinase regulatory subunit alpha 2 [Source:VGNC Symbol;Acc:VGNC:91394]	61	-23.81	1	1	2
ssc-miR-10383	ENSSSCG00000035058	PID1	phosphotyrosine interaction domain containing 1 [Source:VGNC Symbol;Acc:VGNC:96114]	73	-15.21	1	1	2
ssc-miR-10383	ENSSSCG00000016958	PIK3R1	phosphoinositide-3-kinase regulatory subunit 1 [Source:VGNC Symbol;Acc:VGNC:91445]	75	-20.73	1	1	2
ssc-miR-10383	ENSSSCG00000029094	PIK3R4	phosphoinositide-3-kinase regulatory subunit 4 [Source:VGNC Symbol;Acc:VGNC:91446]	83	-17.93	1	1	2
ssc-miR-10383	ENSSSCG00000003506	PINK1	PTEN induced kinase 1 [Source:VGNC Symbol;Acc:VGNC:98195]	79	-17.18	1	1	2
ssc-miR-10383	ENSSSCG00000013490	PIP5K1C	phosphatidylinositol-4-phosphate 5-kinase type 1 gamma [Source:VGNC Symbol;Acc:VGNC:91459]	69	-66.16	1	1	2
ssc-miR-10383	ENSSSCG00000025248	PITPNA	phosphatidylinositol transfer protein alpha [Source:VGNC Symbol;Acc:VGNC:91464]	95	-25.32	1	1	2
ssc-miR-10383	ENSSSCG00000006163	PKIA	cAMP-dependent protein kinase inhibitor alpha [Source:VGNC Symbol;Acc:VGNC:91477]	94	-15.21	1	1	2
ssc-miR-10383	ENSSSCG00000000528	PKP2	plakophilin 2 [Source:VGNC Symbol;Acc:VGNC:91486]	95	-15.05	1	1	2
ssc-miR-10383	ENSSSCG00000010332	PLAC9	placenta associated 9 [Source:VGNC Symbol;Acc:VGNC:91508]	94	-22.2	1	1	2
ssc-miR-10383	ENSSSCG00000010312	PLAU	plasminogen activator, urokinase [Source:VGNC Symbol;Acc:VGNC:91511]	63	-22.4	1	1	2
ssc-miR-10383	ENSSSCG00000002688	PLCG2	phospholipase C gamma 2 [Source:VGNC Symbol;Acc:VGNC:91520]	72	-23.39	1	1	2
ssc-miR-10383	ENSSSCG00000016912	PLPP1	phospholipid phosphatase 1 [Source:VGNC Symbol;Acc:VGNC:91570]	82	-22.08	1	1	2
ssc-miR-10383	ENSSSCG00000032444	PLXDC2	plexin domain containing 2 [Source:VGNC Symbol;Acc:VGNC:95958]	60	-22.99	1	1	2
ssc-miR-10383	ENSSSCG00000034259	PMEPA1	prostate transmembrane protein, androgen induced 1 [Source:VGNC Symbol;Acc:VGNC:95606]	73	-44.77	1	1	2
ssc-miR-10383	ENSSSCG00000027266	PNPLA3	patatin like phospholipase domain containing 3 [Source:VGNC Symbol;Acc:VGNC:103312]	61	-24.55	1	1	2
ssc-miR-10383	ENSSSCG00000023326	PNRC2	proline rich nuclear receptor coactivator 2 [Source:VGNC Symbol;Acc:VGNC:91614]	94	-26.45	1	1	2
ssc-miR-10383	ENSSSCG00000022240	POLA1	DNA polymerase alpha 1, catalytic subunit [Source:VGNC Symbol;Acc:VGNC:91626]	64	-20.86	1	1	2
ssc-miR-10383	ENSSSCG00000010564	POLL	DNA polymerase lambda [Source:VGNC Symbol;Acc:VGNC:91638]	65	-45.83	1	1	2
ssc-miR-10383	ENSSSCG00000026015	POU4F2	POU class 4 homeobox 2 [Source:VGNC Symbol;Acc:VGNC:91679]	70	-20.01	1	1	2
ssc-miR-10383	ENSSSCG00000010083	PPIL2	peptidylprolyl isomerase like 2 [Source:VGNC Symbol;Acc:VGNC:91698]	67	-18.58	1	1	2
ssc-miR-10383	ENSSSCG00000010079	PPM1F	protein phosphatase, Mg2+/Mn2+ dependent 1F [Source:VGNC Symbol;Acc:VGNC:91706]	73	-56.44	1	1	2
ssc-miR-10383	ENSSSCG00000027189	PPP1R12C	protein phosphatase 1 regulatory subunit 12C [Source:VGNC Symbol;Acc:VGNC:91720]	97	-23.72	1	1	2
ssc-miR-10383	ENSSSCG00000031492	PPP1R18	protein phosphatase 1 regulatory subunit 18 [Source:VGNC Symbol;Acc:VGNC:104034]	77	-17.24	1	1	2
ssc-miR-10383	ENSSSCG00000016376	PPP1R7	protein phosphatase 1 regulatory subunit 7 [Source:HGNC Symbol;Acc:HGNC:9295]	90	-19.11	1	1	2
ssc-miR-10383	ENSSSCG00000014406	PRELID2	PRELI domain containing 2 [Source:VGNC Symbol;Acc:VGNC:91787]	98	-44.18	1	1	2
ssc-miR-10383	ENSSSCG00000002464	PRIMA1	proline rich membrane anchor 1 [Source:HGNC Symbol;Acc:HGNC:18319]	62	-28.63	1	1	2
ssc-miR-10383	ENSSSCG00000017259	PRKAR1A	protein kinase cAMP-dependent type I regulatory subunit alpha [Source:VGNC Symbol;Acc:VGNC:91802]	78	-19.58	1	1	2
ssc-miR-10383	ENSSSCG00000033674	PRKCB	protein kinase C beta [Source:HGNC Symbol;Acc:HGNC:9395]	76	-17.95	1	1	2
ssc-miR-10383	ENSSSCG00000056561	PRR29	proline rich 29 [Source:HGNC Symbol;Acc:HGNC:25673]	62	-20.47	1	1	2
ssc-miR-10383	ENSSSCG00000027777	PRRG1	proline rich and Gla domain 1 [Source:VGNC Symbol;Acc:VGNC:101494]	71	-20.48	1	1	2
ssc-miR-10383	ENSSSCG00000028135	PRTFDC1	phosphoribosyl transferase domain containing 1 [Source:VGNC Symbol;Acc:VGNC:95996]	87	-18.52	1	1	2
ssc-miR-10383	ENSSSCG00000007034	PSD3	pleckstrin and Sec7 domain containing 3 [Source:VGNC Symbol;Acc:VGNC:107166]	88	-18.14	1	1	2
ssc-miR-10383	ENSSSCG00000002340	PSEN1	presenilin 1 [Source:VGNC Symbol;Acc:VGNC:91897]	85	-24.29	1	1	2
ssc-miR-10383	ENSSSCG00000010860	PSEN2	presenilin 2 [Source:VGNC Symbol;Acc:VGNC:96508]	90	-22.23	1	1	2
ssc-miR-10383	ENSSSCG00000039582	PSMA2	proteasome 20S subunit alpha 2 [Source:HGNC Symbol;Acc:HGNC:9531]	95	-27.68	1	1	2
ssc-miR-10383	ENSSSCG00000039548	PTGFR	prostaglandin F receptor [Source:VGNC Symbol;Acc:VGNC:91954]	98	-42.12	1	1	2
ssc-miR-10383	ENSSSCG00000007463	PTGIS	prostaglandin I2 synthase [Source:VGNC Symbol;Acc:VGNC:96515]	70	-24.09	1	1	2
ssc-miR-10383	ENSSSCG00000038397	PTK2	protein tyrosine kinase 2 [Source:VGNC Symbol;Acc:VGNC:98840]	71	-57.39	1	1	2
ssc-miR-10383	ENSSSCG00000031716	PTPRQ	protein tyrosine phosphatase receptor type Q [Source:VGNC Symbol;Acc:VGNC:109481]	93	-25.76	1	1	2
ssc-miR-10383	ENSSSCG00000017038	PWWP2A	PWWP domain containing 2A [Source:VGNC Symbol;Acc:VGNC:104040]	98	-24.29	1	1	2
ssc-miR-10383	ENSSSCG00000008491	QPCT	glutaminyl-peptide cyclotransferase [Source:VGNC Symbol;Acc:VGNC:92026]	99	-19.43	1	1	2
ssc-miR-10383	ENSSSCG00000036039	RAB4A	RAB4A, member RAS onco family [Source:VGNC Symbol;Acc:VGNC:98270]	95	-24.19	1	1	2
ssc-miR-10383	ENSSSCG00000036503	RAB6B	RAB6B, member RAS onco family [Source:VGNC Symbol;Acc:VGNC:98272]	77	-74.27	1	1	2
ssc-miR-10383	ENSSSCG00000004766	RAD51	RAD51 recombinase [Source:VGNC Symbol;Acc:VGNC:92056]	92	-22.69	1	1	2
ssc-miR-10383	ENSSSCG00000009824	RAD9B	RAD9 checkpoint clamp component B [Source:VGNC Symbol;Acc:VGNC:92063]	89	-19.84	1	1	2
ssc-miR-10383	ENSSSCG00000007575	RADIL	Rap associating with DIL domain [Source:VGNC Symbol;Acc:VGNC:92064]	71	-27.58	1	1	2
ssc-miR-10383	ENSSSCG00000022029	RAP1GAP	RAP1 GTPase activating protein [Source:VGNC Symbol;Acc:VGNC:92085]	98	-23.66	1	1	2
ssc-miR-10383	ENSSSCG00000000258	RARG	retinoic acid receptor gamma [Source:HGNC Symbol;Acc:HGNC:9866]	68	-19.62	1	1	2
ssc-miR-10383	ENSSSCG00000009567	RASA3	RAS p21 protein activator 3 [Source:VGNC Symbol;Acc:VGNC:92103]	62	-15.7	1	1	2
ssc-miR-10383	ENSSSCG00000001771	RASGRF1	Ras protein specific guanine nucleotide releasing factor 1 [Source:VGNC Symbol;Acc:VGNC:92111]	95	-51.66	1	1	2
ssc-miR-10383	ENSSSCG00000000152	RBFOX2	RNA binding fox-1 homolog 2 [Source:VGNC Symbol;Acc:VGNC:92140]	76	-23.79	1	1	2
ssc-miR-10383	ENSSSCG00000037517	RBM11	RNA binding motif protein 11 [Source:VGNC Symbol;Acc:VGNC:92145]	97	-19.64	1	1	2
ssc-miR-10383	ENSSSCG00000028663	RBM25	RNA binding motif protein 25 [Source:HGNC Symbol;Acc:HGNC:23244]	99	-23.42	1	1	2
ssc-miR-10383	ENSSSCG00000015315	RBM48	RNA binding motif protein 48 [Source:VGNC Symbol;Acc:VGNC:92159]	94	-21.25	1	1	2
ssc-miR-10383	ENSSSCG00000015498	RC3H1	ring finger and CCCH-type domains 1 [Source:VGNC Symbol;Acc:VGNC:92168]	76	-25.22	1	1	2
ssc-miR-10383	ENSSSCG00000005575	RC3H2	ring finger and CCCH-type domains 2 [Source:VGNC Symbol;Acc:VGNC:92169]	95	-19.91	1	1	2
ssc-miR-10383	ENSSSCG00000012050	RCAN1	regulator of calcineurin 1 [Source:VGNC Symbol;Acc:VGNC:92170]	71	-23.96	1	1	2
ssc-miR-10383	ENSSSCG00000024818	RCAN3	RCAN family member 3 [Source:VGNC Symbol;Acc:VGNC:92172]	86	-33.48	1	1	2
ssc-miR-10383	ENSSSCG00000033669	RDH10	retinol dehydrogenase 10 [Source:VGNC Symbol;Acc:VGNC:92190]	61	-17.63	1	1	2
ssc-miR-10383	ENSSSCG00000023710	REEP1	receptor accessory protein 1 [Source:VGNC Symbol;Acc:VGNC:92197]	69	-21.59	1	1	2
ssc-miR-10383	ENSSSCG00000014389	RELL2	RELT like 2 [Source:VGNC Symbol;Acc:VGNC:92207]	78	-39.85	1	1	2
ssc-miR-10383	ENSSSCG00000012792	RENBP	renin binding protein [Source:VGNC Symbol;Acc:VGNC:109483]	85	-27.02	1	1	2
ssc-miR-10383	ENSSSCG00000035760	RFLNA	refilin A [Source:VGNC Symbol;Acc:VGNC:92238]	79	-23.09	1	1	2
ssc-miR-10383	ENSSSCG00000006625	RFX5	regulatory factor X5 [Source:VGNC Symbol;Acc:VGNC:92246]	87	-26.27	1	1	2
ssc-miR-10383	ENSSSCG00000036541	RGS11	regulator of G protein signaling 11 [Source:HGNC Symbol;Acc:HGNC:9993]	65	-20.37	1	1	2
ssc-miR-10383	ENSSSCG00000033093	RGS6	regulator of G protein signaling 6 [Source:VGNC Symbol;Acc:VGNC:92267]	80	-95.97	1	1	2
ssc-miR-10383	ENSSSCG00000033581	RGS7BP	regulator of G protein signaling 7 binding protein [Source:VGNC Symbol;Acc:VGNC:92268]	90	-26.95	1	1	2
ssc-miR-10383	ENSSSCG00000017734	RHBDL3	rhomboid like 3 [Source:VGNC Symbol;Acc:VGNC:92279]	77	-16.6	1	1	2
ssc-miR-10383	ENSSSCG00000035121	RHBG	Rh family B glycoprotein [Source:VGNC Symbol;Acc:VGNC:98845]	77	-23.66	1	1	2
ssc-miR-10383	ENSSSCG00000009807	RHOF	ras homolog family member F, filopodia associated [Source:VGNC Symbol;Acc:VGNC:92288]	77	-22.12	1	1	2
ssc-miR-10383	ENSSSCG00000006957	RHPN1	rhophilin Rho GTPase binding protein 1 [Source:VGNC Symbol;Acc:VGNC:92296]	69	-47.92	1	1	2
ssc-miR-10383	ENSSSCG00000022692	RINL	Ras and Rab interactor like [Source:VGNC Symbol;Acc:VGNC:92313]	60	-20.57	1	1	2
ssc-miR-10383	ENSSSCG00000002774	RIPOR1	RHO family interacting cell polarization regulator 1 [Source:VGNC Symbol;Acc:VGNC:98600]	94	-25.47	1	1	2
ssc-miR-10383	ENSSSCG00000034479	RITA1	RBPJ interacting and tubulin associated 1 [Source:VGNC Symbol;Acc:VGNC:92326]	90	-47.07	1	1	2
ssc-miR-10383	ENSSSCG00000004765	RMDN3	regulator of microtubule dynamics 3 [Source:VGNC Symbol;Acc:VGNC:92333]	94	-24.82	1	1	2
ssc-miR-10383	ENSSSCG00000014033	RMND5B	required for meiotic nuclear division 5 homolog B [Source:VGNC Symbol;Acc:VGNC:92337]	94	-21.03	1	1	2
ssc-miR-10383	ENSSSCG00000015549	RNASEL	ribonuclease L [Source:VGNC Symbol;Acc:VGNC:92342]	70	-20.24	1	1	2
ssc-miR-10383	ENSSSCG00000057993	RNF130	ring finger protein 130 [Source:HGNC Symbol;Acc:HGNC:18280]	83	-24.87	1	1	2
ssc-miR-10383	ENSSSCG00000009053	RNF150	ring finger protein 150 [Source:VGNC Symbol;Acc:VGNC:98293]	63	-27	1	1	2
ssc-miR-10383	ENSSSCG00000058877	RNF185	ring finger protein 185 [Source:HGNC Symbol;Acc:HGNC:26783]	96	-37.33	1	1	2
ssc-miR-10383	ENSSSCG00000003811	ROR1	receptor tyrosine kinase like orphan receptor 1 [Source:VGNC Symbol;Acc:VGNC:98295]	87	-23.11	1	1	2
ssc-miR-10383	ENSSSCG00000031652	RPGRIP1L	RPGRIP1 like [Source:VGNC Symbol;Acc:VGNC:92424]	94	-18.39	1	1	2
ssc-miR-10383	ENSSSCG00000026472	RPL7L1	ribosomal protein L7 like 1 [Source:VGNC Symbol;Acc:VGNC:98297]	75	-40.41	1	1	2
ssc-miR-10383	ENSSSCG00000003558	RPS6KA1	ribosomal protein S6 kinase A1 [Source:VGNC Symbol;Acc:VGNC:92440]	75	-24.15	1	1	2
ssc-miR-10383	ENSSSCG00000004022	RPS6KA2	ribosomal protein S6 kinase A2 [Source:VGNC Symbol;Acc:VGNC:92441]	61	-29.95	1	1	2
ssc-miR-10383	ENSSSCG00000012163	RPS6KA3	ribosomal protein S6 kinase A3 [Source:VGNC Symbol;Acc:VGNC:92442]	97	-24.8	1	1	2
ssc-miR-10383	ENSSSCG00000033983	RRP7A	ribosomal RNA processing 7 homolog A [Source:HGNC Symbol;Acc:HGNC:24286]	75	-25.83	1	1	2
ssc-miR-10383	ENSSSCG00000012589	RTL4	retrotransposon Gag like 4 [Source:VGNC Symbol;Acc:VGNC:92497]	86	-27.72	1	1	2
ssc-miR-10383	ENSSSCG00000035537	RUNX1	RUNX family transcription factor 1 [Source:VGNC Symbol;Acc:VGNC:92516]	60	-25.06	1	1	2
ssc-miR-10383	ENSSSCG00000004446	RWDD1	RWD domain containing 1 [Source:VGNC Symbol;Acc:VGNC:104051]	93	-19.86	1	1	2
ssc-miR-10383	ENSSSCG00000009336	RXFP2	relaxin family peptide receptor 2 [Source:VGNC Symbol;Acc:VGNC:92526]	62	-20.69	1	1	2
ssc-miR-10383	ENSSSCG00000036553	SAMD12	sterile alpha motif domain containing 12 [Source:VGNC Symbol;Acc:VGNC:92565]	98	-72.03	1	1	2
ssc-miR-10383	ENSSSCG00000027806	SAMHD1	SAM and HD domain containing deoxynucleoside triphosphate triphosphohydrolase 1 [Source:VGNC Symbol;Acc:VGNC:95712]	98	-28.47	1	1	2
ssc-miR-10383	ENSSSCG00000033176	SAP30L	SAP30 like [Source:VGNC Symbol;Acc:VGNC:92577]	77	-16.21	1	1	2
ssc-miR-10383	ENSSSCG00000004630	SCG3	secretogranin III [Source:VGNC Symbol;Acc:VGNC:92620]	95	-24.96	1	1	2
ssc-miR-10383	ENSSSCG00000033392	SCML4	Scm polycomb group protein like 4 [Source:VGNC Symbol;Acc:VGNC:92629]	90	-22.93	1	1	2
ssc-miR-10383	ENSSSCG00000024204	SCN1A	sodium voltage-gated channel alpha subunit 1 [Source:VGNC Symbol;Acc:VGNC:95478]	94	-16.59	1	1	2
ssc-miR-10383	ENSSSCG00000039028	SCRT2	scratch family transcriptional repressor 2 [Source:VGNC Symbol;Acc:VGNC:95721]	84	-51.52	1	1	2
ssc-miR-10383	ENSSSCG00000000029	SCUBE1	signal peptide, CUB domain and EGF like domain containing 1 [Source:VGNC Symbol;Acc:VGNC:92650]	61	-44.01	1	1	2
ssc-miR-10383	ENSSSCG00000003592	SDC3	syndecan 3 [Source:VGNC Symbol;Acc:VGNC:92656]	85	-17.88	1	1	2
ssc-miR-10383	ENSSSCG00000029183	SEC11A	SEC11 homolog A, signal peptidase complex subunit [Source:HGNC Symbol;Acc:HGNC:17718]	94	-18.78	1	1	2
ssc-miR-10383	ENSSSCG00000011572	SEC13	SEC13 homolog, nuclear pore and COPII coat complex component [Source:VGNC Symbol;Acc:VGNC:92668]	98	-51.17	1	1	2
ssc-miR-10383	ENSSSCG00000029608	SEC62	SEC62 homolog, preprotein translocation factor [Source:VGNC Symbol;Acc:VGNC:108691]	70	-15.55	1	1	2
ssc-miR-10383	ENSSSCG00000030643	SELENOI	selenoprotein I [Source:VGNC Symbol;Acc:VGNC:92690]	94	-34.8	1	1	2
ssc-miR-10383	ENSSSCG00000011440	SEMA3G	semaphorin 3G [Source:VGNC Symbol;Acc:VGNC:92699]	89	-17.13	1	1	2
ssc-miR-10383	ENSSSCG00000008197	SEMA4C	semaphorin 4C [Source:VGNC Symbol;Acc:VGNC:92702]	91	-64.45	1	1	2
ssc-miR-10383	ENSSSCG00000011872	SEMA5B	semaphorin 5B [Source:VGNC Symbol;Acc:VGNC:92707]	90	-38	1	1	2
ssc-miR-10383	ENSSSCG00000014224	SEMA6A	semaphorin 6A [Source:VGNC Symbol;Acc:VGNC:92708]	85	-42.12	1	1	2
ssc-miR-10383	ENSSSCG00000000816	SENP1	SUMO specific peptidase 1 [Source:VGNC Symbol;Acc:VGNC:92712]	93	-19.61	1	1	2
ssc-miR-10383	ENSSSCG00000031659	SEPHS1	selenophosphate synthetase 1 [Source:VGNC Symbol;Acc:VGNC:104053]	74	-24.3	1	1	2
ssc-miR-10383	ENSSSCG00000008986	SEPTIN11	septin 11 [Source:VGNC Symbol;Acc:VGNC:92720]	84	-28.02	1	1	2
ssc-miR-10383	ENSSSCG00000012619	SEPTIN6	septin 6 [Source:VGNC Symbol;Acc:VGNC:92723]	65	-22.64	1	1	2
ssc-miR-10383	ENSSSCG00000040557	SERTM1	serine rich and transmembrane domain containing 1 [Source:VGNC Symbol;Acc:VGNC:98311]	65	-61.45	1	1	2
ssc-miR-10383	ENSSSCG00000025822	SFRP1	secreted frizzled related protein 1 [Source:VGNC Symbol;Acc:VGNC:95493]	82	-42.33	1	1	2
ssc-miR-10383	ENSSSCG00000010589	SFXN2	sideroflexin 2 [Source:VGNC Symbol;Acc:VGNC:92784]	85	-37.41	1	1	2
ssc-miR-10383	ENSSSCG00000008307	SFXN5	sideroflexin 5 [Source:VGNC Symbol;Acc:VGNC:92787]	66	-61.41	1	1	2
ssc-miR-10383	ENSSSCG00000010274	SGPL1	sphingosine-1-phosphate lyase 1 [Source:VGNC Symbol;Acc:VGNC:92797]	86	-27.86	1	1	2
ssc-miR-10383	ENSSSCG00000007682	SH2B2	SH2B adaptor protein 2 [Source:VGNC Symbol;Acc:VGNC:92806]	89	-18.55	1	1	2
ssc-miR-10383	ENSSSCG00000001764	SH2D7	SH2 domain containing 7 [Source:VGNC Symbol;Acc:VGNC:92814]	84	-39.88	1	1	2
ssc-miR-10383	ENSSSCG00000014410	SH3RF2	SH3 domain containing ring finger 2 [Source:VGNC Symbol;Acc:VGNC:92831]	72	-20.82	1	1	2
ssc-miR-10383	ENSSSCG00000038296	SH3RF3	SH3 domain containing ring finger 3 [Source:VGNC Symbol;Acc:VGNC:92832]	89	-107.84	1	1	2
ssc-miR-10383	ENSSSCG00000054480	SHISA4	shisa family member 4 [Source:HGNC Symbol;Acc:HGNC:27139]	87	-52.2	1	1	2
ssc-miR-10383	ENSSSCG00000032878	SHISA9	shisa family member 9 [Source:HGNC Symbol;Acc:HGNC:37231]	66	-21.79	1	1	2
ssc-miR-10383	ENSSSCG00000037263	SIAH1	siah E3 ubiquitin protein ligase 1 [Source:VGNC Symbol;Acc:VGNC:92865]	93	-16.98	1	1	2
ssc-miR-10383	ENSSSCG00000035037	SIK1	salt inducible kinase 1 [Source:HGNC Symbol;Acc:HGNC:11142]	82	-23.15	1	1	2
ssc-miR-10383	ENSSSCG00000005086	SIX6	SIX homeobox 6 [Source:VGNC Symbol;Acc:VGNC:92897]	80	-16.25	1	1	2
ssc-miR-10383	ENSSSCG00000004419	SLC16A10	solute carrier family 16 member 10 [Source:VGNC Symbol;Acc:VGNC:103178]	71	-19.3	1	1	2
ssc-miR-10383	ENSSSCG00000013296	SLC1A2	solute carrier family 1 member 2 [Source:VGNC Symbol;Acc:VGNC:92964]	86	-23.19	1	1	2
ssc-miR-10383	ENSSSCG00000006743	SLC22A15	solute carrier family 22 member 15 [Source:VGNC Symbol;Acc:VGNC:92975]	65	-28.2	1	1	2
ssc-miR-10383	ENSSSCG00000002025	SLC22A17	solute carrier family 22 member 17 [Source:VGNC Symbol;Acc:VGNC:92977]	66	-30.37	1	1	2
ssc-miR-10383	ENSSSCG00000013550	SLC25A23	solute carrier family 25 member 23 [Source:VGNC Symbol;Acc:VGNC:93000]	89	-46.79	1	1	2
ssc-miR-10383	ENSSSCG00000005636	SLC25A25	solute carrier family 25 member 25 [Source:VGNC Symbol;Acc:VGNC:93002]	88	-27.67	1	1	2
ssc-miR-10383	ENSSSCG00000011498	SLC25A26	solute carrier family 25 member 26 [Source:VGNC Symbol;Acc:VGNC:93003]	97	-19.93	1	1	2
ssc-miR-10383	ENSSSCG00000032950	SLC25A34	solute carrier family 25 member 34 [Source:VGNC Symbol;Acc:VGNC:93010]	72	-23.41	1	1	2
ssc-miR-10383	ENSSSCG00000036855	SLC25A36	solute carrier family 25 member 36 [Source:VGNC Symbol;Acc:VGNC:93012]	98	-19.78	1	1	2
ssc-miR-10383	ENSSSCG00000012993	SLC25A45	solute carrier family 25 member 45 [Source:VGNC Symbol;Acc:VGNC:93018]	73	-20.18	1	1	2
ssc-miR-10383	ENSSSCG00000035739	SLC26A1	solute carrier family 26 member 1 [Source:VGNC Symbol;Acc:VGNC:93024]	81	-68.85	1	1	2
ssc-miR-10383	ENSSSCG00000013879	SLC27A1	solute carrier family 27 member 1 [Source:VGNC Symbol;Acc:VGNC:93035]	60	-19.84	1	1	2
ssc-miR-10383	ENSSSCG00000004643	SLC27A2	solute carrier family 27 member 2 [Source:VGNC Symbol;Acc:VGNC:93036]	74	-49.86	1	1	2
ssc-miR-10383	ENSSSCG00000001702	SLC35B2	solute carrier family 35 member B2 [Source:VGNC Symbol;Acc:VGNC:93072]	64	-19.04	1	1	2
ssc-miR-10383	ENSSSCG00000016541	SLC35B4	solute carrier family 35 member B4 [Source:VGNC Symbol;Acc:VGNC:93074]	78	-27.26	1	1	2
ssc-miR-10383	ENSSSCG00000024933	SLC36A4	solute carrier family 36 member 4 [Source:VGNC Symbol;Acc:VGNC:93091]	98	-24.73	1	1	2
ssc-miR-10383	ENSSSCG00000026597	SLC38A4	solute carrier family 38 member 4 [Source:VGNC Symbol;Acc:VGNC:93096]	73	-23.32	1	1	2
ssc-miR-10383	ENSSSCG00000005092	SLC38A6	solute carrier family 38 member 6 [Source:VGNC Symbol;Acc:VGNC:93098]	90	-15.65	1	1	2
ssc-miR-10383	ENSSSCG00000024108	SLC43A2	solute carrier family 43 member 2 [Source:VGNC Symbol;Acc:VGNC:93117]	61	-93.95	1	1	2
ssc-miR-10383	ENSSSCG00000003882	SLC5A9	solute carrier family 5 member 9 [Source:VGNC Symbol;Acc:VGNC:93149]	84	-20.9	1	1	2
ssc-miR-10383	ENSSSCG00000011686	SLC9A9	solute carrier family 9 member A9 [Source:VGNC Symbol;Acc:VGNC:93190]	75	-23.82	1	1	2
ssc-miR-10383	ENSSSCG00000011641	SLCO2A1	solute carrier organic anion transporter family member 2A1 [Source:VGNC Symbol;Acc:VGNC:93195]	80	-24.14	1	1	2
ssc-miR-10383	ENSSSCG00000039419	SLCO4A1	solute carrier organic anion transporter family member 4A1 [Source:VGNC Symbol;Acc:VGNC:95500]	93	-22.6	1	1	2
ssc-miR-10383	ENSSSCG00000003972	SLFNL1	schlafen like 1 [Source:VGNC Symbol;Acc:VGNC:93202]	65	-16.25	1	1	2
ssc-miR-10383	ENSSSCG00000005403	SMC2	structural maintenance of chromosomes 2 [Source:VGNC Symbol;Acc:VGNC:93238]	98	-17.87	1	1	2
ssc-miR-10383	ENSSSCG00000003068	SMG9	SMG9 nonsense mediated mRNA decay factor [Source:VGNC Symbol;Acc:VGNC:93251]	80	-27.67	1	1	2
ssc-miR-10383	ENSSSCG00000036305	SMIM1	small integral membrane protein 1 (Vel blood group) [Source:HGNC Symbol;Acc:HGNC:44204]	80	-45.51	1	1	2
ssc-miR-10383	ENSSSCG00000004300	SMIM8	small integral membrane protein 8 [Source:VGNC Symbol;Acc:VGNC:93256]	90	-26.41	1	1	2
ssc-miR-10383	ENSSSCG00000002764	SMPD3	sphingomyelin phosphodiesterase 3 [Source:VGNC Symbol;Acc:VGNC:93263]	79	-21.97	1	1	2
ssc-miR-10383	ENSSSCG00000004453	SNAP91	synaptosome associated protein 91 [Source:VGNC Symbol;Acc:VGNC:93279]	82	-16.35	1	1	2
ssc-miR-10383	ENSSSCG00000000058	SNU13	NA	96	-24.38	1	1	2
ssc-miR-10383	ENSSSCG00000017528	SNX11	sorting nexin 11 [Source:VGNC Symbol;Acc:VGNC:93304]	80	-23.06	1	1	2
ssc-miR-10383	ENSSSCG00000007088	SNX5	sorting nexin 5 [Source:HGNC Symbol;Acc:HGNC:14969]	90	-21.05	1	1	2
ssc-miR-10383	ENSSSCG00000040977	SNX8	sorting nexin 8 [Source:VGNC Symbol;Acc:VGNC:93325]	70	-24.01	1	1	2
ssc-miR-10383	ENSSSCG00000028814	SOD3	superoxide dismutase 3 [Source:VGNC Symbol;Acc:VGNC:93335]	63	-36.75	1	1	2
ssc-miR-10383	ENSSSCG00000012618	SOWAHD	sosondowah ankyrin repeat domain family member D [Source:VGNC Symbol;Acc:VGNC:93349]	72	-24.02	1	1	2
ssc-miR-10383	ENSSSCG00000005923	SPATC1	spermatosis and centriole associated 1 [Source:VGNC Symbol;Acc:VGNC:93391]	97	-18.42	1	1	2
ssc-miR-10383	ENSSSCG00000033444	SPC24	SPC24 component of NDC80 kinetochore complex [Source:VGNC Symbol;Acc:VGNC:93393]	82	-22.95	1	1	2
ssc-miR-10383	ENSSSCG00000034364	SPECC1	sperm antigen with calponin homology and coiled-coil domains 1 [Source:VGNC Symbol;Acc:VGNC:93398]	73	-43.95	1	1	2
ssc-miR-10383	ENSSSCG00000016831	SPEF2	sperm flagellar 2 [Source:HGNC Symbol;Acc:HGNC:26293]	99	-19.34	1	1	2
ssc-miR-10383	ENSSSCG00000010283	SPOCK2	SPARC (osteonectin), cwcv and kazal like domains proteoglycan 2 [Source:VGNC Symbol;Acc:VGNC:107362]	65	-20.33	1	1	2
ssc-miR-10383	ENSSSCG00000032198	SPOPL	speckle type BTB/POZ protein like [Source:VGNC Symbol;Acc:VGNC:96161]	71	-17.06	1	1	2
ssc-miR-10383	ENSSSCG00000016315	SPP2	secreted phosphoprotein 2 [Source:VGNC Symbol;Acc:VGNC:95515]	74	-23.11	1	1	2
ssc-miR-10383	ENSSSCG00000035873	SPRING1	SREBF pathway regulator in golgi 1 [Source:VGNC Symbol;Acc:VGNC:85944]	73	-26.61	1	1	2
ssc-miR-10383	ENSSSCG00000036322	SPRY4	sprouty RTK signaling antagonist 4 [Source:VGNC Symbol;Acc:VGNC:93427]	79	-23.97	1	1	2
ssc-miR-10383	ENSSSCG00000061257	ST3GAL2	ST3 beta-galactoside alpha-2,3-sialyltransferase 2 [Source:HGNC Symbol;Acc:HGNC:10863]	88	-23.76	1	1	2
ssc-miR-10383	ENSSSCG00000033425	ST6GALNAC5	ST6 N-acetylgalactosaminide alpha-2,6-sialyltransferase 5 [Source:VGNC Symbol;Acc:VGNC:93513]	85	-20.49	1	1	2
ssc-miR-10383	ENSSSCG00000038971	ST8SIA3	ST8 alpha-N-acetyl-neuraminide alpha-2,8-sialyltransferase 3 [Source:VGNC Symbol;Acc:VGNC:93518]	67	-29.33	1	1	2
ssc-miR-10383	ENSSSCG00000017403	STAT3	signal transducer and activator of transcription 3 [Source:VGNC Symbol;Acc:VGNC:93540]	69	-35.5	1	1	2
ssc-miR-10383	ENSSSCG00000007179	STK35	serine/threonine kinase 35 [Source:VGNC Symbol;Acc:VGNC:95802]	95	-26.36	1	1	2
ssc-miR-10383	ENSSSCG00000015780	STOX2	storkhead box 2 [Source:VGNC Symbol;Acc:VGNC:96082]	98	-19.14	1	1	2
ssc-miR-10383	ENSSSCG00000013119	STX3	syntaxin 3 [Source:VGNC Symbol;Acc:VGNC:93591]	66	-23.03	1	1	2
ssc-miR-10383	ENSSSCG00000015539	STX6	syntaxin 6 [Source:VGNC Symbol;Acc:VGNC:93594]	94	-26.5	1	1	2
ssc-miR-10383	ENSSSCG00000022153	SULT1C2	sulfotransferase family 1C member 2 [Source:HGNC Symbol;Acc:HGNC:11456]	99	-19.7	1	1	2
ssc-miR-10383	ENSSSCG00000008548	SUPT7L	SPT7 like, STAGA complex subunit gamma [Source:VGNC Symbol;Acc:VGNC:93627]	92	-19.09	1	1	2
ssc-miR-10383	ENSSSCG00000010779	SYCE1	synaptonemal complex central element protein 1 [Source:VGNC Symbol;Acc:VGNC:93650]	99	-24.26	1	1	2
ssc-miR-10383	ENSSSCG00000004294	SYNCRIP	synaptotagmin binding cytoplasmic RNA interacting protein [Source:VGNC Symbol;Acc:VGNC:103185]	91	-19.19	1	1	2
ssc-miR-10383	ENSSSCG00000007130	SYNDIG1	synapse differentiation inducing 1 [Source:VGNC Symbol;Acc:VGNC:95689]	66	-25.25	1	1	2
ssc-miR-10383	ENSSSCG00000002495	SYNE3	spectrin repeat containing nuclear envelope family member 3 [Source:VGNC Symbol;Acc:VGNC:98353]	88	-21.26	1	1	2
ssc-miR-10383	ENSSSCG00000020873	SYNGR1	synaptogyrin 1 [Source:VGNC Symbol;Acc:VGNC:93665]	64	-29.52	1	1	2
ssc-miR-10383	ENSSSCG00000012315	SYNJ2	synaptojanin 2 [Source:VGNC Symbol;Acc:VGNC:93669]	86	-58.24	1	1	2
ssc-miR-10383	ENSSSCG00000021906	SYT7	synaptotagmin 7 [Source:VGNC Symbol;Acc:VGNC:100868]	83	-18.03	1	1	2
ssc-miR-10383	ENSSSCG00000010254	TACR2	tachykinin receptor 2 [Source:VGNC Symbol;Acc:VGNC:93702]	92	-23.62	1	1	2
ssc-miR-10383	ENSSSCG00000003718	TAF4B	TATA-box binding protein associated factor 4b [Source:VGNC Symbol;Acc:VGNC:93716]	92	-22.23	1	1	2
ssc-miR-10383	ENSSSCG00000022224	TAF8	TATA-box binding protein associated factor 8 [Source:VGNC Symbol;Acc:VGNC:93723]	77	-15.96	1	1	2
ssc-miR-10383	ENSSSCG00000000704	TAPBPL	TAP binding protein like [Source:VGNC Symbol;Acc:VGNC:93735]	95	-24.35	1	1	2
ssc-miR-10383	ENSSSCG00000036081	TBC1D20	TBC1 domain family member 20 [Source:VGNC Symbol;Acc:VGNC:95752]	82	-47.01	1	1	2
ssc-miR-10383	ENSSSCG00000000955	TBC1D22A	TBC1 domain family member 22A [Source:VGNC Symbol;Acc:VGNC:93770]	93	-28.34	1	1	2
ssc-miR-10383	ENSSSCG00000011760	TBL1XR1	TBL1X/Y related 1 [Source:VGNC Symbol;Acc:VGNC:96600]	76	-30	1	1	2
ssc-miR-10383	ENSSSCG00000022387	TBPL1	TATA-box binding protein like 1 [Source:VGNC Symbol;Acc:VGNC:93792]	83	-20.64	1	1	2
ssc-miR-10383	ENSSSCG00000016662	TBX20	T-box transcription factor 20 [Source:VGNC Symbol;Acc:VGNC:93799]	96	-24.31	1	1	2
ssc-miR-10383	ENSSSCG00000022980	TBX4	T-box transcription factor 4 [Source:VGNC Symbol;Acc:VGNC:93803]	91	-24.69	1	1	2
ssc-miR-10383	ENSSSCG00000004600	TCF12	transcription factor 12 [Source:VGNC Symbol;Acc:VGNC:93817]	67	-17.34	1	1	2
ssc-miR-10383	ENSSSCG00000037299	TIMM10B	translocase of inner mitochondrial membrane 10B [Source:HGNC Symbol;Acc:HGNC:4022]	66	-61.25	1	1	2
ssc-miR-10383	ENSSSCG00000012494	TIMM8A	translocase of inner mitochondrial membrane 8A [Source:VGNC Symbol;Acc:VGNC:93992]	90	-28.18	1	1	2
ssc-miR-10383	ENSSSCG00000003600	TINAGL1	tubulointerstitial nephritis antigen like 1 [Source:VGNC Symbol;Acc:VGNC:93999]	62	-23.56	1	1	2
ssc-miR-10383	ENSSSCG00000042523	TINCR	TINCR ubiquitin domain containing [Source:HGNC Symbol;Acc:HGNC:14607]	66	-22.27	1	1	2
ssc-miR-10383	ENSSSCG00000015944	TLK1	tousled like kinase 1 [Source:VGNC Symbol;Acc:VGNC:95543]	98	-19.33	1	1	2
ssc-miR-10383	ENSSSCG00000000553	TM7SF3	transmembrane 7 superfamily member 3 [Source:VGNC Symbol;Acc:VGNC:94035]	93	-24.86	1	1	2
ssc-miR-10383	ENSSSCG00000008890	TMA16	translation machinery associated 16 homolog [Source:VGNC Symbol;Acc:VGNC:94038]	80	-43.41	1	1	2
ssc-miR-10383	ENSSSCG00000032562	TMC6	transmembrane channel like 6 [Source:VGNC Symbol;Acc:VGNC:94043]	61	-47.62	1	1	2
ssc-miR-10383	ENSSSCG00000017230	TMEM104	transmembrane protein 104 [Source:VGNC Symbol;Acc:VGNC:94062]	71	-41.24	1	1	2
ssc-miR-10383	ENSSSCG00000025856	TMEM106A	transmembrane protein 106A [Source:VGNC Symbol;Acc:VGNC:94063]	77	-65.28	1	1	2
ssc-miR-10383	ENSSSCG00000014905	TMEM126B	transmembrane protein 126B [Source:VGNC Symbol;Acc:VGNC:104078]	91	-20.61	1	1	2
ssc-miR-10383	ENSSSCG00000008678	TMEM129	transmembrane protein 129, E3 ubiquitin ligase [Source:VGNC Symbol;Acc:VGNC:94076]	85	-23.04	1	1	2
ssc-miR-10383	ENSSSCG00000026729	TMEM150C	transmembrane protein 150C [Source:VGNC Symbol;Acc:VGNC:94096]	65	-22.43	1	1	2
ssc-miR-10383	ENSSSCG00000009012	TMEM154	transmembrane protein 154 [Source:VGNC Symbol;Acc:VGNC:94098]	82	-22.37	1	1	2
ssc-miR-10383	ENSSSCG00000058017	TMEM200B	transmembrane protein 200B [Source:HGNC Symbol;Acc:HGNC:33785]	82	-21.08	1	1	2
ssc-miR-10383	ENSSSCG00000013084	TMEM216	transmembrane protein 216 [Source:VGNC Symbol;Acc:VGNC:94140]	67	-24.94	1	1	2
ssc-miR-10383	ENSSSCG00000012607	TMEM255A	transmembrane protein 255A [Source:VGNC Symbol;Acc:VGNC:104079]	99	-16.84	1	1	2
ssc-miR-10383	ENSSSCG00000032979	TMEM267	transmembrane protein 267 [Source:VGNC Symbol;Acc:VGNC:94167]	80	-21.5	1	1	2
ssc-miR-10383	ENSSSCG00000033155	TMEM30A	transmembrane protein 30A [Source:VGNC Symbol;Acc:VGNC:94170]	96	-17.47	1	1	2
ssc-miR-10383	ENSSSCG00000011583	TMEM40	transmembrane protein 40 [Source:VGNC Symbol;Acc:VGNC:94178]	97	-21.38	1	1	2
ssc-miR-10383	ENSSSCG00000025921	TMEM41A	transmembrane protein 41A [Source:VGNC Symbol;Acc:VGNC:104080]	96	-22.56	1	1	2
ssc-miR-10383	ENSSSCG00000011603	TMEM43	transmembrane protein 43 [Source:VGNC Symbol;Acc:VGNC:99732]	85	-70.22	1	1	2
ssc-miR-10383	ENSSSCG00000027928	TMEM9	transmembrane protein 9 [Source:VGNC Symbol;Acc:VGNC:95896]	94	-20.51	1	1	2
ssc-miR-10383	ENSSSCG00000013176	TMX2	thioredoxin related transmembrane protein 2 [Source:VGNC Symbol;Acc:VGNC:98379]	70	-24.06	1	1	2
ssc-miR-10383	ENSSSCG00000004884	TMX3	thioredoxin related transmembrane protein 3 [Source:VGNC Symbol;Acc:VGNC:94248]	99	-22.82	1	1	2
ssc-miR-10383	ENSSSCG00000004154	TNFAIP3	TNF alpha induced protein 3 [Source:VGNC Symbol;Acc:VGNC:94252]	69	-50.46	1	1	2
ssc-miR-10383	ENSSSCG00000038351	TNFRSF18	TNF receptor superfamily member 18 [Source:VGNC Symbol;Acc:VGNC:94262]	79	-25.97	1	1	2
ssc-miR-10383	ENSSSCG00000009283	TNFRSF19	TNF receptor superfamily member 19 [Source:VGNC Symbol;Acc:VGNC:94263]	89	-18.99	1	1	2
ssc-miR-10383	ENSSSCG00000036457	TNFSF8	TNF superfamily member 8 [Source:VGNC Symbol;Acc:VGNC:94273]	84	-22.55	1	1	2
ssc-miR-10383	ENSSSCG00000006354	TOMM40L	translocase of outer mitochondrial membrane 40 like [Source:VGNC Symbol;Acc:VGNC:94306]	65	-49.52	1	1	2
ssc-miR-10383	ENSSSCG00000014805	TOMT	transmembrane O-methyltransferase [Source:HGNC Symbol;Acc:HGNC:55527]	71	-18.88	1	1	2
ssc-miR-10383	ENSSSCG00000021966	TOPBP1	DNA topoisomerase II binding protein 1 [Source:VGNC Symbol;Acc:VGNC:94315]	92	-27.71	1	1	2
ssc-miR-10383	ENSSSCG00000022099	TP53INP2	tumor protein p53 inducible nuclear protein 2 [Source:VGNC Symbol;Acc:VGNC:95737]	63	-23.17	1	1	2
ssc-miR-10383	ENSSSCG00000054840	TPH1	tryptophan hydroxylase 1 [Source:HGNC Symbol;Acc:HGNC:12008]	92	-49.5	1	1	2
ssc-miR-10383	ENSSSCG00000006216	TRIM55	tripartite motif containing 55 [Source:VGNC Symbol;Acc:VGNC:94420]	94	-18.88	1	1	2
ssc-miR-10383	ENSSSCG00000034347	TRIM56	tripartite motif containing 56 [Source:VGNC Symbol;Acc:VGNC:94421]	88	-28.42	1	1	2
ssc-miR-10383	ENSSSCG00000030147	TRMT61B	tRNA methyltransferase 61B [Source:VGNC Symbol;Acc:VGNC:94453]	98	-16.6	1	1	2
ssc-miR-10383	ENSSSCG00000016314	TRPM8	transient receptor potential cation channel subfamily M member 8 [Source:VGNC Symbol;Acc:VGNC:95867]	89	-37.56	1	1	2
ssc-miR-10383	ENSSSCG00000006018	TRPS1	transcriptional repressor GATA binding 1 [Source:VGNC Symbol;Acc:VGNC:94471]	94	-20.32	1	1	2
ssc-miR-10383	ENSSSCG00000016469	TRPV6	transient receptor potential cation channel subfamily V member 5 [Source:VGNC Symbol;Acc:VGNC:108162]	78	-25.33	1	1	2
ssc-miR-10383	ENSSSCG00000031121	TSEN15	tRNA splicing endonuclease subunit 15 [Source:VGNC Symbol;Acc:VGNC:104086]	98	-18.91	1	1	2
ssc-miR-10383	ENSSSCG00000037767	TSFM	Ts translation elongation factor, mitochondrial [Source:VGNC Symbol;Acc:VGNC:94486]	97	-18.84	1	1	2
ssc-miR-10383	ENSSSCG00000025214	TSHZ3	teashirt zinc finger homeobox 3 [Source:VGNC Symbol;Acc:VGNC:94493]	74	-23.87	1	1	2
ssc-miR-10383	ENSSSCG00000033112	TSPYL5	TSPY like 5 [Source:VGNC Symbol;Acc:VGNC:94520]	88	-20	1	1	2
ssc-miR-10383	ENSSSCG00000016216	TUBA4A	tubulin alpha 4a [Source:VGNC Symbol;Acc:VGNC:95557]	66	-19.01	1	1	2
ssc-miR-10383	ENSSSCG00000004708	TUBGCP4	tubulin gamma complex associated protein 4 [Source:VGNC Symbol;Acc:VGNC:94586]	97	-23.24	1	1	2
ssc-miR-10383	ENSSSCG00000008819	TXK	TXK tyrosine kinase [Source:VGNC Symbol;Acc:VGNC:94599]	64	-18.18	1	1	2
ssc-miR-10383	ENSSSCG00000029511	UBASH3A	ubiquitin associated and SH3 domain containing A [Source:VGNC Symbol;Acc:VGNC:94636]	87	-22.86	1	1	2
ssc-miR-10383	ENSSSCG00000033602	UBE2K	ubiquitin conjugating enzyme E2 K [Source:VGNC Symbol;Acc:VGNC:94646]	99	-28.43	1	1	2
ssc-miR-10383	ENSSSCG00000006544	UBE2Q1	ubiquitin conjugating enzyme E2 Q1 [Source:VGNC Symbol;Acc:VGNC:98888]	90	-20.4	1	1	2
ssc-miR-10383	ENSSSCG00000014834	UCP3	uncoupling protein 3 [Source:VGNC Symbol;Acc:VGNC:108624]	73	-55.82	1	1	2
ssc-miR-10383	ENSSSCG00000025408	ULK4	unc-51 like kinase 4 [Source:VGNC Symbol;Acc:VGNC:94697]	94	-18.76	1	1	2
ssc-miR-10383	ENSSSCG00000009938	UNG	uracil DNA glycosylase [Source:VGNC Symbol;Acc:VGNC:94714]	91	-18.84	1	1	2
ssc-miR-10383	ENSSSCG00000015100	UPK2	uroplakin 2 [Source:VGNC Symbol;Acc:VGNC:94723]	89	-50.03	1	1	2
ssc-miR-10383	ENSSSCG00000012425	UPRT	uracil phosphoribosyltransferase homolog [Source:VGNC Symbol;Acc:VGNC:98403]	90	-23.66	1	1	2
ssc-miR-10383	ENSSSCG00000003820	USP1	ubiquitin specific peptidase 1 [Source:VGNC Symbol;Acc:VGNC:94742]	91	-21.8	1	1	2
ssc-miR-10383	ENSSSCG00000001629	USP49	ubiquitin specific peptidase 49 [Source:VGNC Symbol;Acc:VGNC:94771]	63	-44.61	1	1	2
ssc-miR-10383	ENSSSCG00000015482	VAMP4	vesicle associated membrane protein 4 [Source:VGNC Symbol;Acc:VGNC:94794]	80	-24.63	1	1	2
ssc-miR-10383	ENSSSCG00000014136	VCAN	versican [Source:VGNC Symbol;Acc:VGNC:108163]	81	-19.52	1	1	2
ssc-miR-10383	ENSSSCG00000012063	VPS26C	VPS26 endosomal protein sorting factor C [Source:VGNC Symbol;Acc:VGNC:94845]	66	-88.53	1	1	2
ssc-miR-10383	ENSSSCG00000026239	VPS35	VPS35 retromer complex component [Source:VGNC Symbol;Acc:VGNC:94848]	96	-22.24	1	1	2
ssc-miR-10383	ENSSSCG00000003204	VRK3	VRK serine/threonine kinase 3 [Source:VGNC Symbol;Acc:VGNC:98409]	83	-18.98	1	1	2
ssc-miR-10383	ENSSSCG00000002295	VTI1B	vesicle transport through interaction with t-SNAREs 1B [Source:VGNC Symbol;Acc:VGNC:94880]	83	-18.73	1	1	2
ssc-miR-10383	ENSSSCG00000023848	VXN	vexin [Source:VGNC Symbol;Acc:VGNC:94889]	78	-18.42	1	1	2
ssc-miR-10383	ENSSSCG00000025174	WDFY1	WD repeat and FYVE domain containing 1 [Source:VGNC Symbol;Acc:VGNC:99733]	75	-43.08	1	1	2
ssc-miR-10383	ENSSSCG00000011433	WDR82	WD repeat domain 82 [Source:VGNC Symbol;Acc:VGNC:94944]	74	-44.37	1	1	2
ssc-miR-10383	ENSSSCG00000016685	WIPF3	WAS/WASL interacting protein family member 3 [Source:VGNC Symbol;Acc:VGNC:94958]	96	-20.28	1	1	2
ssc-miR-10383	ENSSSCG00000006164	WNT8B	Wnt family member 8B [Source:VGNC Symbol;Acc:VGNC:94977]	92	-23.1	1	1	2
ssc-miR-10383	ENSSSCG00000039261	WSCD2	WSC domain containing 2 [Source:VGNC Symbol;Acc:VGNC:109443]	95	-31.7	1	1	2
ssc-miR-10383	ENSSSCG00000013582	XAB2	XPA binding protein 2 [Source:VGNC Symbol;Acc:VGNC:94992]	62	-21.69	1	1	2
ssc-miR-10383	ENSSSCG00000030996	XBP1	X-box binding protein 1 [Source:VGNC Symbol;Acc:VGNC:94993]	83	-25.87	1	1	2
ssc-miR-10383	ENSSSCG00000025028	XIAP	X-linked inhibitor of apoptosis [Source:HGNC Symbol;Acc:HGNC:592]	98	-38.12	1	1	2
ssc-miR-10383	ENSSSCG00000031868	XK	X-linked Kx blood group [Source:HGNC Symbol;Acc:HGNC:12811]	94	-23.65	1	1	2
ssc-miR-10383	ENSSSCG00000012487	XKRX	XK related X-linked [Source:HGNC Symbol;Acc:HGNC:29845]	74	-22.35	1	1	2
ssc-miR-10383	ENSSSCG00000033823	XPNPEP3	X-prolyl aminopeptidase 3 [Source:VGNC Symbol;Acc:VGNC:95002]	64	-23.93	1	1	2
ssc-miR-10383	ENSSSCG00000017938	YBX2	Y-box binding protein 2 [Source:VGNC Symbol;Acc:VGNC:95020]	93	-19.75	1	1	2
ssc-miR-10383	ENSSSCG00000013634	YIPF2	Yip1 domain family member 2 [Source:VGNC Symbol;Acc:VGNC:95028]	80	-126.76	1	1	2
ssc-miR-10383	ENSSSCG00000032752	ZBTB43	zinc finger and BTB domain containing 43 [Source:VGNC Symbol;Acc:VGNC:95075]	91	-22.1	1	1	2
ssc-miR-10383	ENSSSCG00000002656	ZCCHC14	zinc finger CCHC-type containing 14 [Source:VGNC Symbol;Acc:VGNC:95107]	60	-24.86	1	1	2
ssc-miR-10383	ENSSSCG00000028581	ZCCHC4	zinc finger CCHC-type containing 4 [Source:VGNC Symbol;Acc:VGNC:95110]	94	-19.49	1	1	2
ssc-miR-10383	ENSSSCG00000012426	ZDHHC15	zinc finger DHHC-type palmitoyltransferase 15 [Source:VGNC Symbol;Acc:VGNC:95118]	95	-17.94	1	1	2
ssc-miR-10383	ENSSSCG00000006982	ZDHHC2	zinc finger DHHC-type palmitoyltransferase 2 [Source:VGNC Symbol;Acc:VGNC:95886]	97	-21.67	1	1	2
ssc-miR-10383	ENSSSCG00000029380	ZFP2	ZFP2 zinc finger protein [Source:HGNC Symbol;Acc:HGNC:26138]	79	-16.74	1	1	2
ssc-miR-10383	ENSSSCG00000027076	ZFTRAF1	zinc finger TRAF-type containing 1 [Source:HGNC Symbol;Acc:HGNC:17806]	95	-18.09	1	1	2
ssc-miR-10383	ENSSSCG00000021586	ZHX2	zinc fingers and homeoboxes 2 [Source:VGNC Symbol;Acc:VGNC:95165]	80	-18.58	1	1	2
ssc-miR-10383	ENSSSCG00000032566	ZHX3	zinc fingers and homeoboxes 3 [Source:VGNC Symbol;Acc:VGNC:95717]	72	-63.83	1	1	2
ssc-miR-10383	ENSSSCG00000008117	ZNF2	zinc finger protein 2 [Source:VGNC Symbol;Acc:VGNC:98421]	90	-75.55	1	1	2
ssc-miR-10383	ENSSSCG00000022999	ZNF232	zinc finger protein 232 [Source:VGNC Symbol;Acc:VGNC:95208]	98	-23.76	1	1	2
ssc-miR-10383	ENSSSCG00000030018	ZNF396	zinc finger protein 396 [Source:VGNC Symbol;Acc:VGNC:98751]	79	-23.4	1	1	2
ssc-miR-10383	ENSSSCG00000021654	ZNF641	zinc finger protein 641 [Source:VGNC Symbol;Acc:VGNC:109450]	75	-20.51	1	1	2
ssc-miR-10383	ENSSSCG00000006939	ZNHIT6	zinc finger HIT-type containing 6 [Source:VGNC Symbol;Acc:VGNC:98909]	84	-27.19	1	1	2
ssc-miR-10383	ENSSSCG00000037116	ZNRF2	zinc and ring finger 2 [Source:VGNC Symbol;Acc:VGNC:95317]	63	-17.7	1	1	2
ssc-miR-10383	ENSSSCG00000004946	ZWILCH	zwilch kinetochore protein [Source:VGNC Symbol;Acc:VGNC:95341]	77	-23.99	1	1	2
ssc-miR-10390	ENSSSCG00000004710	ADAL	adenosine deaminase like [Source:VGNC Symbol;Acc:VGNC:85060]	73	-17.68	1	1	2
ssc-miR-10390	ENSSSCG00000004139	ADGRG6	adhesion G protein-coupled receptor G6 [Source:VGNC Symbol;Acc:VGNC:85133]	98	-16.46	1	1	2
ssc-miR-10390	ENSSSCG00000005383	ALG2	ALG2 alpha-1,3/1,6-mannosyltransferase [Source:VGNC Symbol;Acc:VGNC:85250]	90	-15.85	1	1	2
ssc-miR-10390	ENSSSCG00000036074	AP1S2	adaptor related protein complex 1 subunit sigma 2 [Source:VGNC Symbol;Acc:VGNC:85382]	82	-15.56	1	1	2
ssc-miR-10390	ENSSSCG00000008346	APLF	aprataxin and PNKP like factor [Source:VGNC Symbol;Acc:VGNC:97033]	77	-31.23	1	1	2
ssc-miR-10390	ENSSSCG00000017678	APPBP2	amyloid beta protein binding protein 2 [Source:VGNC Symbol;Acc:VGNC:85425]	80	-21.07	1	1	2
ssc-miR-10390	ENSSSCG00000001966	ARHGAP5	Rho GTPase activating protein 5 [Source:VGNC Symbol;Acc:VGNC:85480]	76	-17.38	1	1	2
ssc-miR-10390	ENSSSCG00000006995	ASAH1	N-acylsphingosine amidohydrolase 1 [Source:VGNC Symbol;Acc:VGNC:96424]	92	-18.16	1	1	2
ssc-miR-10390	ENSSSCG00000009766	ATP6V0A2	ATPase H+ transporting V0 subunit a2 [Source:VGNC Symbol;Acc:VGNC:85664]	86	-33.73	1	1	2
ssc-miR-10390	ENSSSCG00000034351	B3GALT1	beta-1,3-galactosyltransferase 1 [Source:VGNC Symbol;Acc:VGNC:96494]	79	-20.45	1	1	2
ssc-miR-10390	ENSSSCG00000025005	B4GALT6	beta-1,4-galactosyltransferase 6 [Source:VGNC Symbol;Acc:VGNC:85734]	71	-30.47	1	1	2
ssc-miR-10390	ENSSSCG00000025417	BBS2	Bardet-Biedl syndrome 2 [Source:HGNC Symbol;Acc:HGNC:967]	64	-15.28	1	1	2
ssc-miR-10390	ENSSSCG00000029163	BCAT1	branched chain amino acid transaminase 1 [Source:VGNC Symbol;Acc:VGNC:85773]	77	-16.31	1	1	2
ssc-miR-10390	ENSSSCG00000001798	BNC1	basonuclin 1 [Source:VGNC Symbol;Acc:VGNC:85851]	80	-16.54	1	1	2
ssc-miR-10390	ENSSSCG00000009658	BNIP3L	BCL2 interacting protein 3 like [Source:VGNC Symbol;Acc:VGNC:85856]	79	-18.84	1	1	2
ssc-miR-10390	ENSSSCG00000010726	BUB3	BUB3 mitotic checkpoint protein [Source:VGNC Symbol;Acc:VGNC:97905]	75	-17.06	1	1	2
ssc-miR-10390	ENSSSCG00000034415	C18orf32	chromosome 18 open reading frame 32 [Source:HGNC Symbol;Acc:HGNC:31690]	91	-15.25	1	1	2
ssc-miR-10390	ENSSSCG00000033913	C1RL	complement C1r subcomponent like [Source:VGNC Symbol;Acc:VGNC:85988]	73	-19.88	1	1	2
ssc-miR-10390	ENSSSCG00000030697	CAPN7	calpain 7 [Source:HGNC Symbol;Acc:HGNC:1484]	80	-18.73	1	1	2
ssc-miR-10390	ENSSSCG00000028113	CAPZA2	capping actin protein of muscle Z-line subunit alpha 2 [Source:VGNC Symbol;Acc:VGNC:103910]	88	-31.35	1	1	2
ssc-miR-10390	ENSSSCG00000015115	CBL	Cbl proto-onco [Source:VGNC Symbol;Acc:VGNC:86222]	69	-15.22	1	1	2
ssc-miR-10390	ENSSSCG00000010243	CCAR1	cell division cycle and apoptosis regulator 1 [Source:VGNC Symbol;Acc:VGNC:86238]	90	-17.24	1	1	2
ssc-miR-10390	ENSSSCG00000017024	CCNG1	cyclin G1 [Source:VGNC Symbol;Acc:VGNC:86357]	79	-20.17	1	1	2
ssc-miR-10390	ENSSSCG00000024696	CCNYL1	cyclin Y like 1 [Source:HGNC Symbol;Acc:HGNC:26868]	78	-16.3	1	1	2
ssc-miR-10390	ENSSSCG00000026761	CCT8	chaperonin containing TCP1 subunit 8 [Source:VGNC Symbol;Acc:VGNC:86386]	79	-35.87	1	1	2
ssc-miR-10390	ENSSSCG00000004485	CD109	CD109 molecule [Source:VGNC Symbol;Acc:VGNC:86388]	64	-17.05	1	1	2
ssc-miR-10390	ENSSSCG00000004414	CD164	CD164 molecule [Source:VGNC Symbol;Acc:VGNC:109374]	71	-31.21	1	1	2
ssc-miR-10390	ENSSSCG00000010995	CHMP5	charged multivesicular body protein 5 [Source:VGNC Symbol;Acc:VGNC:103920]	76	-15.88	1	1	2
ssc-miR-10390	ENSSSCG00000011236	CLASP2	cytoplasmic linker associated protein 2 [Source:VGNC Symbol;Acc:VGNC:86720]	81	-17.16	1	1	2
ssc-miR-10390	ENSSSCG00000016076	COQ10B	coenzyme Q10B [Source:VGNC Symbol;Acc:VGNC:96107]	72	-17.55	1	1	2
ssc-miR-10390	ENSSSCG00000060790	COX6C	cytochrome c oxidase subunit 6C [Source:HGNC Symbol;Acc:HGNC:2285]	78	-16.2	1	1	2
ssc-miR-10390	ENSSSCG00000032129	COX7B	cytochrome c oxidase subunit 7B [Source:VGNC Symbol;Acc:VGNC:106446]	85	-21.79	1	1	2
ssc-miR-10390	ENSSSCG00000038410	CPEB2	cytoplasmic polyadenylation element binding protein 2 [Source:VGNC Symbol;Acc:VGNC:86937]	99	-23.54	1	1	2
ssc-miR-10390	ENSSSCG00000011530	CRBN	cereblon [Source:VGNC Symbol;Acc:VGNC:86978]	81	-17.56	1	1	2
ssc-miR-10390	ENSSSCG00000040286	CYLD	CYLD lysine 63 deubiquitinase [Source:VGNC Symbol;Acc:VGNC:87130]	74	-19.49	1	1	2
ssc-miR-10390	ENSSSCG00000030408	DDX58	DExD/H-box helicase 58 [Source:VGNC Symbol;Acc:VGNC:95905]	90	-17.56	1	1	2
ssc-miR-10390	ENSSSCG00000015393	DMTF1	cyclin D binding myb like transcription factor 1 [Source:VGNC Symbol;Acc:VGNC:87357]	87	-16.26	1	1	2
ssc-miR-10390	ENSSSCG00000007098	DTD1	D-aminoacyl-tRNA deacylase 1 [Source:HGNC Symbol;Acc:HGNC:16219]	96	-34.04	1	1	2
ssc-miR-10390	ENSSSCG00000028047	DTNA	dystrobrevin alpha [Source:VGNC Symbol;Acc:VGNC:87462]	92	-18.18	1	1	2
ssc-miR-10390	ENSSSCG00000014225	DTWD2	DTW domain containing 2 [Source:VGNC Symbol;Acc:VGNC:87465]	96	-16.39	1	1	2
ssc-miR-10390	ENSSSCG00000011233	DYNC1LI1	dynein cytoplasmic 1 light intermediate chain 1 [Source:VGNC Symbol;Acc:VGNC:87497]	74	-19.5	1	1	2
ssc-miR-10390	ENSSSCG00000015566	EDEM3	ER degradation enhancing alpha-mannosidase like protein 3 [Source:VGNC Symbol;Acc:VGNC:87546]	77	-20.84	1	1	2
ssc-miR-10390	ENSSSCG00000026617	EIF2S2	eukaryotic translation initiation factor 2 subunit beta [Source:VGNC Symbol;Acc:VGNC:96265]	64	-15.05	1	1	2
ssc-miR-10390	ENSSSCG00000022864	EIF6	eukaryotic translation initiation factor 6 [Source:VGNC Symbol;Acc:VGNC:97974]	87	-15.77	1	1	2
ssc-miR-10390	ENSSSCG00000005255	ENSSSCG00000005255	structural maintenance of chromosomes 5 [Source:VGNC Symbol;Acc:VGNC:103181]	67	-21.66	1	1	2
ssc-miR-10390	ENSSSCG00000007023	ENSSSCG00000007023	lysine acetyltransferase 6A [Source:VGNC Symbol;Acc:VGNC:95574]	84	-15.44	1	1	2
ssc-miR-10390	ENSSSCG00000008942	ENSSSCG00000008942	MOB kinase activator 1B [Source:VGNC Symbol;Acc:VGNC:109578]	81	-16.91	1	1	2
ssc-miR-10390	ENSSSCG00000009211	ENSSSCG00000009211	NA	83	-22.78	1	1	2
ssc-miR-10390	ENSSSCG00000010669	ENSSSCG00000010669	PDZ domain containing 8 [Source:VGNC Symbol;Acc:VGNC:104021]	73	-15.33	1	1	2
ssc-miR-10390	ENSSSCG00000011307	ENSSSCG00000011307	NA	89	-17.82	1	1	2
ssc-miR-10390	ENSSSCG00000012165	ENSSSCG00000012165	NA	97	-33.6	1	1	2
ssc-miR-10390	ENSSSCG00000012602	ENSSSCG00000012602	NA	66	-16.37	1	1	2
ssc-miR-10390	ENSSSCG00000016711	ENSSSCG00000016711	NA	79	-16.35	1	1	2
ssc-miR-10390	ENSSSCG00000027557	ENSSSCG00000027557	NA	84	-19.13	1	1	2
ssc-miR-10390	ENSSSCG00000028423	ENSSSCG00000028423	RB binding protein 4, chromatin remodeling factor [Source:VGNC Symbol;Acc:VGNC:98598]	82	-27.68	1	1	2
ssc-miR-10390	ENSSSCG00000029771	ENSSSCG00000029771	NA	85	-23.58	1	1	2
ssc-miR-10390	ENSSSCG00000033497	ENSSSCG00000033497	arginine-glutamic acid dipeptide repeats [Source:VGNC Symbol;Acc:VGNC:92216]	77	-17.81	1	1	2
ssc-miR-10390	ENSSSCG00000035650	ENSSSCG00000035650	NA	84	-22.19	1	1	2
ssc-miR-10390	ENSSSCG00000035663	ENSSSCG00000035663	NA	68	-15.04	1	1	2
ssc-miR-10390	ENSSSCG00000039977	ENSSSCG00000039977	NA	99	-17.55	1	1	2
ssc-miR-10390	ENSSSCG00000040688	ENSSSCG00000040688	NA	86	-17.85	1	1	2
ssc-miR-10390	ENSSSCG00000043390	ENSSSCG00000043390	NA	72	-17.44	1	1	2
ssc-miR-10390	ENSSSCG00000047165	ENSSSCG00000047165	NA	62	-16.94	1	1	2
ssc-miR-10390	ENSSSCG00000048893	ENSSSCG00000048893	NA	93	-17.03	1	1	2
ssc-miR-10390	ENSSSCG00000050569	ENSSSCG00000050569	NA	66	-17.89	1	1	2
ssc-miR-10390	ENSSSCG00000053589	ENSSSCG00000053589	NA	83	-16.32	1	1	2
ssc-miR-10390	ENSSSCG00000058554	ENSSSCG00000058554	NA	97	-15.49	1	1	2
ssc-miR-10390	ENSSSCG00000025777	ESR1	estrogen receptor 1 [Source:VGNC Symbol;Acc:VGNC:103089]	70	-19.2	1	1	2
ssc-miR-10390	ENSSSCG00000006901	EVI5	ecotropic viral integration site 5 [Source:VGNC Symbol;Acc:VGNC:98793]	76	-21.76	1	1	2
ssc-miR-10390	ENSSSCG00000017190	EXOC7	exocyst complex component 7 [Source:VGNC Symbol;Acc:VGNC:87833]	65	-16.5	1	1	2
ssc-miR-10390	ENSSSCG00000006850	FAM102B	family with sequence similarity 102 member B [Source:VGNC Symbol;Acc:VGNC:87884]	65	-17.96	1	1	2
ssc-miR-10390	ENSSSCG00000038792	FAM221A	family with sequence similarity 221 member A [Source:VGNC Symbol;Acc:VGNC:87957]	93	-18.18	1	1	2
ssc-miR-10390	ENSSSCG00000024618	FBXO28	F-box protein 28 [Source:HGNC Symbol;Acc:HGNC:29046]	96	-16.22	1	1	2
ssc-miR-10390	ENSSSCG00000004405	FIG4	FIG4 phosphoinositide 5-phosphatase [Source:VGNC Symbol;Acc:VGNC:88136]	64	-19.75	1	1	2
ssc-miR-10390	ENSSSCG00000017288	FTSJ3	FtsJ RNA 2'-O-methyltransferase 3 [Source:VGNC Symbol;Acc:VGNC:88261]	86	-16.91	1	1	2
ssc-miR-10390	ENSSSCG00000011769	FXR1	FMR1 autosomal homolog 1 [Source:VGNC Symbol;Acc:VGNC:108659]	69	-16.73	1	1	2
ssc-miR-10390	ENSSSCG00000022940	G3BP2	G3BP stress granule assembly factor 2 [Source:VGNC Symbol;Acc:VGNC:88289]	76	-16.11	1	1	2
ssc-miR-10390	ENSSSCG00000030515	GABRA4	gamma-aminobutyric acid type A receptor subunit alpha4 [Source:VGNC Symbol;Acc:VGNC:88303]	67	-16.11	1	1	2
ssc-miR-10390	ENSSSCG00000004632	GLDN	gliomedin [Source:VGNC Symbol;Acc:VGNC:88479]	89	-16.17	1	1	2
ssc-miR-10390	ENSSSCG00000006904	GLMN	glomulin, FKBP associated protein [Source:VGNC Symbol;Acc:VGNC:88486]	78	-16.04	1	1	2
ssc-miR-10390	ENSSSCG00000058669	GPR15	G protein-coupled receptor 15 [Source:HGNC Symbol;Acc:HGNC:4469]	97	-17.84	1	1	2
ssc-miR-10390	ENSSSCG00000021734	GPR174	G protein-coupled receptor 174 [Source:VGNC Symbol;Acc:VGNC:88617]	84	-19.54	1	1	2
ssc-miR-10390	ENSSSCG00000031701	GXYLT1	glucoside xylosyltransferase 1 [Source:VGNC Symbol;Acc:VGNC:88756]	93	-16.46	1	1	2
ssc-miR-10390	ENSSSCG00000017673	INTS2	integrator complex subunit 2 [Source:VGNC Symbol;Acc:VGNC:89162]	93	-15.26	1	1	2
[truncated: 3,477 more rows]

## Sheet: SUMs
miRNA ID	Gene ID	Gene Symbol	Gene Annoation	TargetScan_score	miranda_Energy	TargetScan	miRanda	Total
ssc-miR-101	ENSSSCG00000031147	ACAP2	ArfGAP with coiled-coil, ankyrin repeat and PH domains 2 [Source:VGNC Symbol;Acc:VGNC:85002]	99	-18.06	1	1	2
ssc-miR-101	ENSSSCG00000024180	ACBD3	acyl-CoA binding domain containing 3 [Source:VGNC Symbol;Acc:VGNC:95641]	80	-15.02	1	1	2
ssc-miR-101	ENSSSCG00000000939	ACSS3	acyl-CoA synthetase short chain family member 3 [Source:VGNC Symbol;Acc:VGNC:85037]	73	-16.41	1	1	2
ssc-miR-101	ENSSSCG00000025682	ACTR6	actin related protein 6 [Source:VGNC Symbol;Acc:VGNC:85052]	92	-15.79	1	1	2
ssc-miR-101	ENSSSCG00000015873	ACVR1C	activin A receptor type 1C [Source:VGNC Symbol;Acc:VGNC:95873]	88	-16.1	1	1	2
ssc-miR-101	ENSSSCG00000009644	ADAM28	ADAM metallopeptidase domain 28 [Source:VGNC Symbol;Acc:VGNC:85068]	66	-16.33	1	1	2
ssc-miR-101	ENSSSCG00000038452	ADAMTS17	ADAM metallopeptidase with thrombospondin type 1 motif 17 [Source:VGNC Symbol;Acc:VGNC:85079]	92	-35.41	1	1	2
ssc-miR-101	ENSSSCG00000040199	AFG1L	AFG1 like ATPase [Source:VGNC Symbol;Acc:VGNC:85170]	61	-15.29	1	1	2
ssc-miR-101	ENSSSCG00000016248	AGFG1	ArfGAP with FG repeats 1 [Source:VGNC Symbol;Acc:VGNC:96359]	94	-20.32	1	1	2
ssc-miR-101	ENSSSCG00000015356	AGMO	alkylglycerol monooxygenase [Source:VGNC Symbol;Acc:VGNC:85182]	83	-15.66	1	1	2
ssc-miR-101	ENSSSCG00000023983	AGPS	alkylglycerone phosphate synthase [Source:VGNC Symbol;Acc:VGNC:96267]	86	-15.5	1	1	2
ssc-miR-101	ENSSSCG00000010863	AHCTF1	AT-hook containing transcription factor 1 [Source:VGNC Symbol;Acc:VGNC:96050]	62	-15.52	1	1	2
ssc-miR-101	ENSSSCG00000023595	AK3	adenylate kinase 3 [Source:VGNC Symbol;Acc:VGNC:97876]	80	-17.81	1	1	2
ssc-miR-101	ENSSSCG00000004822	ALDH1A3	aldehyde dehydrogenase 1 family member A3 [Source:VGNC Symbol;Acc:VGNC:97879]	66	-17.18	1	1	2
ssc-miR-101	ENSSSCG00000003819	ANGPTL3	angiopoietin like 3 [Source:VGNC Symbol;Acc:VGNC:85305]	84	-16.94	1	1	2
ssc-miR-101	ENSSSCG00000016784	ANKH	ANKH inorganic pyrophosphate transport regulator [Source:VGNC Symbol;Acc:VGNC:85315]	77	-19.7	1	1	2
ssc-miR-101	ENSSSCG00000024592	ANKRD17	ankyrin repeat domain 17 [Source:VGNC Symbol;Acc:VGNC:85328]	95	-19.38	1	1	2
ssc-miR-101	ENSSSCG00000032430	ANKRD34C	ankyrin repeat domain 34C [Source:HGNC Symbol;Acc:HGNC:33888]	70	-15.04	1	1	2
ssc-miR-101	ENSSSCG00000036286	APMAP	adipocyte plasma membrane associated protein [Source:VGNC Symbol;Acc:VGNC:95578]	60	-17.41	1	1	2
ssc-miR-101	ENSSSCG00000032357	APPL1	adaptor protein, phosphotyrosine interacting with PH domain and leucine zipper 1 [Source:VGNC Symbol;Acc:VGNC:85426]	66	-20.48	1	1	2
ssc-miR-101	ENSSSCG00000015129	ARHGEF12	Rho guanine nucleotide exchange factor 12 [Source:VGNC Symbol;Acc:VGNC:85488]	72	-18.12	1	1	2
ssc-miR-101	ENSSSCG00000030359	ARHGEF3	Rho guanine nucleotide exchange factor 3 [Source:VGNC Symbol;Acc:VGNC:85496]	79	-16.92	1	1	2
ssc-miR-101	ENSSSCG00000032709	ARL4A	ADP ribosylation factor like GTPase 4A [Source:VGNC Symbol;Acc:VGNC:85522]	60	-15.41	1	1	2
ssc-miR-101	ENSSSCG00000000551	ARNTL2	aryl hydrocarbon receptor nuclear translocator like 2 [Source:VGNC Symbol;Acc:VGNC:103217]	98	-19	1	1	2
ssc-miR-101	ENSSSCG00000028759	ASAP1	ArfGAP with SH3 domain, ankyrin repeat and PH domain 1 [Source:VGNC Symbol;Acc:VGNC:98734]	97	-20.82	1	1	2
ssc-miR-101	ENSSSCG00000004247	ASF1A	anti-silencing function 1A histone chaperone [Source:VGNC Symbol;Acc:VGNC:85573]	87	-19.23	1	1	2
ssc-miR-101	ENSSSCG00000025087	ASPH	aspartate beta-hydroxylase [Source:VGNC Symbol;Acc:VGNC:85584]	69	-18.51	1	1	2
ssc-miR-101	ENSSSCG00000006346	ATF6	activating transcription factor 6 [Source:VGNC Symbol;Acc:VGNC:85609]	76	-18.47	1	1	2
ssc-miR-101	ENSSSCG00000013645	ATG4D	autophagy related 4D cysteine peptidase [Source:VGNC Symbol;Acc:VGNC:85624]	86	-16.94	1	1	2
ssc-miR-101	ENSSSCG00000008803	ATP8A1	ATPase phospholipid transporting 8A1 [Source:VGNC Symbol;Acc:VGNC:97894]	82	-16.61	1	1	2
ssc-miR-101	ENSSSCG00000012434	ATRX	ATRX chromatin remodeler [Source:VGNC Symbol;Acc:VGNC:85686]	97	-65.54	1	1	2
ssc-miR-101	ENSSSCG00000001065	ATXN1	ataxin 1 [Source:VGNC Symbol;Acc:VGNC:85687]	96	-51.12	1	1	2
ssc-miR-101	ENSSSCG00000021774	B3GALNT1	beta-1,3-N-acetylgalactosaminyltransferase 1 [Source:VGNC Symbol;Acc:VGNC:108632]	88	-15.85	1	1	2
ssc-miR-101	ENSSSCG00000025417	BBS2	Bardet-Biedl syndrome 2 [Source:HGNC Symbol;Acc:HGNC:967]	78	-16.15	1	1	2
ssc-miR-101	ENSSSCG00000006698	BCL9	BCL9 transcription coactivator [Source:VGNC Symbol;Acc:VGNC:96567]	65	-15.54	1	1	2
ssc-miR-101	ENSSSCG00000036589	BEGAIN	brain enriched guanylate kinase associated [Source:VGNC Symbol;Acc:VGNC:85799]	94	-19.68	1	1	2
ssc-miR-101	ENSSSCG00000037384	BLOC1S6	biosis of lysosomal organelles complex 1 subunit 6 [Source:VGNC Symbol;Acc:VGNC:85832]	97	-38.75	1	1	2
ssc-miR-101	ENSSSCG00000010360	BMPR1A	bone morphotic protein receptor type 1A [Source:VGNC Symbol;Acc:VGNC:85846]	79	-18.32	1	1	2
ssc-miR-101	ENSSSCG00000004582	BNIP2	BCL2 interacting protein 2 [Source:VGNC Symbol;Acc:VGNC:85854]	75	-41.18	1	1	2
ssc-miR-101	ENSSSCG00000001560	BNIP5	BCL2 interacting protein 5 [Source:VGNC Symbol;Acc:VGNC:85857]	90	-16.22	1	1	2
ssc-miR-101	ENSSSCG00000010467	BTAF1	B-TFIID TATA-box binding protein associated factor 1 [Source:VGNC Symbol;Acc:VGNC:85899]	88	-19.94	1	1	2
ssc-miR-101	ENSSSCG00000020853	BTBD3	BTB domain containing 3 [Source:VGNC Symbol;Acc:VGNC:95673]	99	-15.06	1	1	2
ssc-miR-101	ENSSSCG00000040570	C11orf58	chromosome 2 C11orf58 homolog [Source:VGNC Symbol;Acc:VGNC:85998]	82	-32.95	1	1	2
ssc-miR-101	ENSSSCG00000055651	C1S	complement C1s [Source:HGNC Symbol;Acc:HGNC:1247]	60	-16.16	1	1	2
ssc-miR-101	ENSSSCG00000034645	C3orf38	chromosome 13 C3orf38 homolog [Source:VGNC Symbol;Acc:VGNC:85934]	60	-35.47	1	1	2
ssc-miR-101	ENSSSCG00000035935	C3orf80	chromosome 13 C3orf80 homolog [Source:VGNC Symbol;Acc:VGNC:85938]	83	-15.42	1	1	2
ssc-miR-101	ENSSSCG00000016535	CALD1	caldesmon 1 [Source:VGNC Symbol;Acc:VGNC:86143]	68	-16.5	1	1	2
ssc-miR-101	ENSSSCG00000010311	CAMK2G	calcium/calmodulin dependent protein kinase II gamma [Source:VGNC Symbol;Acc:VGNC:86157]	73	-16.56	1	1	2
ssc-miR-101	ENSSSCG00000036772	CAMTA1	calmodulin binding transcription activator 1 [Source:VGNC Symbol;Acc:VGNC:86164]	70	-15.5	1	1	2
ssc-miR-101	ENSSSCG00000029411	CAPN2	calpain 2 [Source:VGNC Symbol;Acc:VGNC:95630]	79	-15.12	1	1	2
ssc-miR-101	ENSSSCG00000024045	CASTOR2	cytosolic arginine sensor for mTORC1 subunit 2 [Source:HGNC Symbol;Acc:HGNC:37073]	95	-16.05	1	1	2
ssc-miR-101	ENSSSCG00000056902	CAV3	caveolin 3 [Source:HGNC Symbol;Acc:HGNC:1529]	96	-16.27	1	1	2
ssc-miR-101	ENSSSCG00000027410	CBFA2T2	CBFA2/RUNX1 partner transcriptional co-repressor 2 [Source:VGNC Symbol;Acc:VGNC:96573]	99	-16.68	1	1	2
ssc-miR-101	ENSSSCG00000015115	CBL	Cbl proto-onco [Source:VGNC Symbol;Acc:VGNC:86222]	64	-18.75	1	1	2
ssc-miR-101	ENSSSCG00000022486	CBLB	Cbl proto-onco B [Source:VGNC Symbol;Acc:VGNC:86223]	75	-20.54	1	1	2
ssc-miR-101	ENSSSCG00000009717	CBR4	carbonyl reductase 4 [Source:VGNC Symbol;Acc:VGNC:86229]	60	-17.47	1	1	2
ssc-miR-101	ENSSSCG00000004087	CCDC170	coiled-coil domain containing 170 [Source:VGNC Symbol;Acc:VGNC:86271]	95	-20.76	1	1	2
ssc-miR-101	ENSSSCG00000014147	CCNH	cyclin H [Source:VGNC Symbol;Acc:VGNC:86359]	76	-16.82	1	1	2
ssc-miR-101	ENSSSCG00000026849	CCNO	cyclin O [Source:VGNC Symbol;Acc:VGNC:86365]	90	-33.31	1	1	2
ssc-miR-101	ENSSSCG00000015697	CCNT2	cyclin T2 [Source:VGNC Symbol;Acc:VGNC:103916]	75	-16.25	1	1	2
ssc-miR-101	ENSSSCG00000010351	CCSER2	coiled-coil serine rich protein 2 [Source:VGNC Symbol;Acc:VGNC:86379]	79	-16.89	1	1	2
ssc-miR-101	ENSSSCG00000056379	CD24	CD24 molecule [Source:HGNC Symbol;Acc:HGNC:1645]	69	-18.99	1	1	2
ssc-miR-101	ENSSSCG00000004886	CDH7	cadherin 7 [Source:VGNC Symbol;Acc:VGNC:97923]	66	-22.08	1	1	2
ssc-miR-101	ENSSSCG00000030123	CDS2	CDP-diacylglycerol synthase 2 [Source:VGNC Symbol;Acc:VGNC:95869]	88	-34.94	1	1	2
ssc-miR-101	ENSSSCG00000000999	CDYL	chromodomain Y like [Source:HGNC Symbol;Acc:HGNC:1811]	98	-16.08	1	1	2
ssc-miR-101	ENSSSCG00000002866	CEBPA	CCAAT enhancer binding protein alpha [Source:VGNC Symbol;Acc:VGNC:86531]	82	-18.18	1	1	2
ssc-miR-101	ENSSSCG00000002805	CFAP20	cilia and flagella associated protein 20 [Source:VGNC Symbol;Acc:VGNC:86597]	63	-19.25	1	1	2
ssc-miR-101	ENSSSCG00000015791	CFAP97	cilia and flagella associated protein 97 [Source:HGNC Symbol;Acc:HGNC:29276]	72	-16.48	1	1	2
ssc-miR-101	ENSSSCG00000032645	CHIC2	cysteine rich hydrophobic domain 2 [Source:VGNC Symbol;Acc:VGNC:86643]	83	-15.5	1	1	2
ssc-miR-101	ENSSSCG00000062464	CHST12	carbohydrate sulfotransferase 12 [Source:HGNC Symbol;Acc:HGNC:17423]	78	-16.54	1	1	2
ssc-miR-101	ENSSSCG00000002628	CILK1	ciliosis associated kinase 1 [Source:VGNC Symbol;Acc:VGNC:86702]	98	-20.48	1	1	2
ssc-miR-101	ENSSSCG00000008535	CLIP4	CAP-Gly domain containing linker protein family member 4 [Source:VGNC Symbol;Acc:VGNC:97932]	83	-15.67	1	1	2
ssc-miR-101	ENSSSCG00000036005	CNEP1R1	CTD nuclear envelope phosphatase 1 regulatory subunit 1 [Source:VGNC Symbol;Acc:VGNC:86813]	61	-17.8	1	1	2
ssc-miR-101	ENSSSCG00000009442	CNMD	chondromodulin [Source:VGNC Symbol;Acc:VGNC:86824]	74	-16.23	1	1	2
ssc-miR-101	ENSSSCG00000004484	COL12A1	collagen type XII alpha 1 chain [Source:VGNC Symbol;Acc:VGNC:86864]	86	-22.73	1	1	2
ssc-miR-101	ENSSSCG00000001500	COL21A1	collagen type XXI alpha 1 chain [Source:HGNC Symbol;Acc:HGNC:17025]	96	-16.23	1	1	2
ssc-miR-101	ENSSSCG00000008376	COMMD1	copper metabolism domain containing 1 [Source:VGNC Symbol;Acc:VGNC:86885]	82	-15.92	1	1	2
ssc-miR-101	ENSSSCG00000011662	COPB2	COPI coat complex subunit beta 2 [Source:VGNC Symbol;Acc:VGNC:86896]	92	-15.95	1	1	2
ssc-miR-101	ENSSSCG00000060790	COX6C	cytochrome c oxidase subunit 6C [Source:HGNC Symbol;Acc:HGNC:2285]	80	-17.89	1	1	2
ssc-miR-101	ENSSSCG00000038031	CPSF6	cleavage and polyadenylation specific factor 6 [Source:VGNC Symbol;Acc:VGNC:86962]	70	-15.12	1	1	2
ssc-miR-101	ENSSSCG00000006202	CSPP1	centrosome and spindle pole associated protein 1 [Source:VGNC Symbol;Acc:VGNC:87045]	92	-19.97	1	1	2
ssc-miR-101	ENSSSCG00000059716	CYP2C49	NA	84	-15.35	1	1	2
ssc-miR-101	ENSSSCG00000017294	DCAF7	DDB1 and CUL4 associated factor 7 [Source:VGNC Symbol;Acc:VGNC:87178]	93	-32.86	1	1	2
ssc-miR-101	ENSSSCG00000011977	DCBLD2	discoidin, CUB and LCCL domain containing 2 [Source:VGNC Symbol;Acc:VGNC:87180]	88	-15.08	1	1	2
ssc-miR-101	ENSSSCG00000040943	DCTN5	dynactin subunit 5 [Source:VGNC Symbol;Acc:VGNC:87194]	74	-18.32	1	1	2
ssc-miR-101	ENSSSCG00000015818	DDHD2	DDHD domain containing 2 [Source:VGNC Symbol;Acc:VGNC:96197]	92	-47.39	1	1	2
ssc-miR-101	ENSSSCG00000009788	DENR	density regulated re-initiation and release factor [Source:VGNC Symbol;Acc:VGNC:97963]	81	-44.86	1	1	2
ssc-miR-101	ENSSSCG00000029196	DIP2B	disco interacting B [Source:VGNC Symbol;Acc:VGNC:87306]	89	-20.45	1	1	2
ssc-miR-101	ENSSSCG00000036206	DIPK2A	divergent protein kinase domain 2A [Source:VGNC Symbol;Acc:VGNC:87310]	85	-15.08	1	1	2
ssc-miR-101	ENSSSCG00000026268	DLG5	discs large MAGUK scaffold protein 5 [Source:VGNC Symbol;Acc:VGNC:87329]	80	-40.71	1	1	2
ssc-miR-101	ENSSSCG00000040173	DLGAP3	DLG associated protein 3 [Source:VGNC Symbol;Acc:VGNC:87331]	67	-19.15	1	1	2
ssc-miR-101	ENSSSCG00000003766	DNAJB4	DnaJ heat shock protein family (Hsp40) member B4 [Source:VGNC Symbol;Acc:VGNC:96623]	96	-18.8	1	1	2
ssc-miR-101	ENSSSCG00000003464	DNAJC16	DnaJ heat shock protein family (Hsp40) member C16 [Source:VGNC Symbol;Acc:VGNC:96624]	66	-34.61	1	1	2
ssc-miR-101	ENSSSCG00000046881	DPRX	divergent-paired related homeobox [Source:VGNC Symbol;Acc:VGNC:108073]	67	-21.23	1	1	2
ssc-miR-101	ENSSSCG00000006098	DPY19L4	dpy-19 like 4 [Source:VGNC Symbol;Acc:VGNC:87427]	83	-16.85	1	1	2
ssc-miR-101	ENSSSCG00000007085	DSTN	destrin, actin depolymerizing factor [Source:VGNC Symbol;Acc:VGNC:108715]	72	-15.58	1	1	2
ssc-miR-101	ENSSSCG00000014225	DTWD2	DTW domain containing 2 [Source:VGNC Symbol;Acc:VGNC:87465]	69	-18.89	1	1	2
ssc-miR-101	ENSSSCG00000030480	DYRK1A	dual specificity tyrosine phosphorylation regulated kinase 1A [Source:VGNC Symbol;Acc:VGNC:87505]	80	-20.17	1	1	2
ssc-miR-101	ENSSSCG00000015566	EDEM3	ER degradation enhancing alpha-mannosidase like protein 3 [Source:VGNC Symbol;Acc:VGNC:87546]	83	-16.69	1	1	2
ssc-miR-101	ENSSSCG00000014915	EED	embryonic ectoderm development [Source:VGNC Symbol;Acc:VGNC:87552]	78	-16.6	1	1	2
ssc-miR-101	ENSSSCG00000012121	EGFL6	EGF like domain multiple 6 [Source:VGNC Symbol;Acc:VGNC:87583]	96	-19.13	1	1	2
ssc-miR-101	ENSSSCG00000002377	EIF2B2	eukaryotic translation initiation factor 2B subunit beta [Source:VGNC Symbol;Acc:VGNC:87610]	83	-15.84	1	1	2
ssc-miR-101	ENSSSCG00000040946	EIF5A2	eukaryotic translation initiation factor 5A2 [Source:VGNC Symbol;Acc:VGNC:87633]	80	-15.23	1	1	2
ssc-miR-101	ENSSSCG00000036723	EMP1	epithelial membrane protein 1 [Source:VGNC Symbol;Acc:VGNC:87688]	89	-23.71	1	1	2
ssc-miR-101	ENSSSCG00000037065	EMP2	epithelial membrane protein 2 [Source:VGNC Symbol;Acc:VGNC:87689]	99	-15.24	1	1	2
ssc-miR-101	ENSSSCG00000014868	EMSY	EMSY transcriptional repressor, BRCA2 interacting [Source:VGNC Symbol;Acc:VGNC:87691]	81	-15.76	1	1	2
ssc-miR-101	ENSSSCG00000006001	ENPP2	ectonucleotide pyrophosphatase/phosphodiesterase 2 [Source:VGNC Symbol;Acc:VGNC:87709]	95	-21.74	1	1	2
ssc-miR-101	ENSSSCG00000002935	ENSSSCG00000002935	zinc finger protein 568 [Source:VGNC Symbol;Acc:VGNC:95266]	87	-15.35	1	1	2
ssc-miR-101	ENSSSCG00000003741	ENSSSCG00000003741	NA	84	-18.94	1	1	2
ssc-miR-101	ENSSSCG00000007525	ENSSSCG00000007525	NA	81	-18.02	1	1	2
ssc-miR-101	ENSSSCG00000010719	ENSSSCG00000010719	NA	95	-20.15	1	1	2
ssc-miR-101	ENSSSCG00000011334	ENSSSCG00000011334	NA	73	-15.74	1	1	2
ssc-miR-101	ENSSSCG00000011729	ENSSSCG00000011729	NA	86	-17.14	1	1	2
ssc-miR-101	ENSSSCG00000015337	ENSSSCG00000015337	NA	81	-15.67	1	1	2
ssc-miR-101	ENSSSCG00000018027	ENSSSCG00000018027	NA	94	-17.97	1	1	2
ssc-miR-101	ENSSSCG00000021380	ENSSSCG00000021380	UBX domain protein 7 [Source:VGNC Symbol;Acc:VGNC:108702]	82	-16.44	1	1	2
ssc-miR-101	ENSSSCG00000026233	ENSSSCG00000026233	RNA polymerase III subunit G [Source:VGNC Symbol;Acc:VGNC:100335]	92	-32.27	1	1	2
ssc-miR-101	ENSSSCG00000028203	ENSSSCG00000028203	inhibitor of carbonic anhydrase [Source:VGNC Symbol;Acc:VGNC:109177]	98	-18.22	1	1	2
ssc-miR-101	ENSSSCG00000032439	ENSSSCG00000032439	NA	89	-21.98	1	1	2
ssc-miR-101	ENSSSCG00000032554	ENSSSCG00000032554	NA	64	-21.49	1	1	2
ssc-miR-101	ENSSSCG00000033643	ENSSSCG00000033643	NA	89	-21.98	1	1	2
ssc-miR-101	ENSSSCG00000033700	ENSSSCG00000033700	NA	77	-16.22	1	1	2
ssc-miR-101	ENSSSCG00000035189	ENSSSCG00000035189	NA	73	-17.6	1	1	2
ssc-miR-101	ENSSSCG00000035670	ENSSSCG00000035670	NA	97	-15.61	1	1	2
ssc-miR-101	ENSSSCG00000037595	ENSSSCG00000037595	adaptor related protein complex 3 subunit sigma 1 [Source:VGNC Symbol;Acc:VGNC:108747]	94	-16.21	1	1	2
ssc-miR-101	ENSSSCG00000038187	ENSSSCG00000038187	NA	62	-19.07	1	1	2
ssc-miR-101	ENSSSCG00000038304	ENSSSCG00000038304	NA	69	-20.6	1	1	2
ssc-miR-101	ENSSSCG00000039545	ENSSSCG00000039545	NA	77	-15.05	1	1	2
ssc-miR-101	ENSSSCG00000039778	ENSSSCG00000039778	NA	70	-18.02	1	1	2
ssc-miR-101	ENSSSCG00000042278	ENSSSCG00000042278	NA	86	-17.55	1	1	2
ssc-miR-101	ENSSSCG00000052435	ENSSSCG00000052435	NA	70	-37.05	1	1	2
ssc-miR-101	ENSSSCG00000053113	ENSSSCG00000053113	NA	86	-36.23	1	1	2
ssc-miR-101	ENSSSCG00000055830	ENSSSCG00000055830	NA	85	-25.38	1	1	2
ssc-miR-101	ENSSSCG00000057079	ENSSSCG00000057079	NA	90	-17.32	1	1	2
ssc-miR-101	ENSSSCG00000058563	ENSSSCG00000058563	NA	84	-16.88	1	1	2
ssc-miR-101	ENSSSCG00000058828	ENSSSCG00000058828	NA	80	-23.62	1	1	2
ssc-miR-101	ENSSSCG00000039185	EPB41L5	erythrocyte membrane protein band 4.1 like 5 [Source:VGNC Symbol;Acc:VGNC:97979]	74	-19.59	1	1	2
ssc-miR-101	ENSSSCG00000033898	EPHA6	EPH receptor A6 [Source:VGNC Symbol;Acc:VGNC:108655]	78	-17.9	1	1	2
ssc-miR-101	ENSSSCG00000003872	EPS15	epidermal growth factor receptor pathway substrate 15 [Source:VGNC Symbol;Acc:VGNC:87747]	82	-17.85	1	1	2
ssc-miR-101	ENSSSCG00000000600	EPS8	epidermal growth factor receptor pathway substrate 8 [Source:VGNC Symbol;Acc:VGNC:87749]	87	-15.75	1	1	2
ssc-miR-101	ENSSSCG00000016954	ERBIN	erbb2 interacting protein [Source:HGNC Symbol;Acc:HGNC:15842]	99	-31.16	1	1	2
ssc-miR-101	ENSSSCG00000005207	ERMP1	endoplasmic reticulum metallopeptidase 1 [Source:VGNC Symbol;Acc:VGNC:87777]	92	-22.02	1	1	2
ssc-miR-101	ENSSSCG00000040634	ERP44	endoplasmic reticulum protein 44 [Source:VGNC Symbol;Acc:VGNC:87783]	71	-30.91	1	1	2
ssc-miR-101	ENSSSCG00000003700	ESCO1	establishment of sister chromatid cohesion N-acetyltransferase 1 [Source:VGNC Symbol;Acc:VGNC:87786]	92	-18.48	1	1	2
ssc-miR-101	ENSSSCG00000023229	ETV5	ETS variant transcription factor 5 [Source:VGNC Symbol;Acc:VGNC:87814]	89	-17.27	1	1	2
ssc-miR-101	ENSSSCG00000010473	EXOC6	exocyst complex component 6 [Source:VGNC Symbol;Acc:VGNC:87832]	90	-17.41	1	1	2
ssc-miR-101	ENSSSCG00000040728	EYA1	EYA transcriptional coactivator and phosphatase 1 [Source:VGNC Symbol;Acc:VGNC:87851]	75	-33.94	1	1	2
ssc-miR-101	ENSSSCG00000028840	EZH2	enhancer of zeste 2 polycomb repressive complex 2 subunit [Source:VGNC Symbol;Acc:VGNC:87855]	99	-34.99	1	1	2
ssc-miR-101	ENSSSCG00000003877	FAF1	Fas associated factor 1 [Source:VGNC Symbol;Acc:VGNC:87879]	68	-17.53	1	1	2
ssc-miR-101	ENSSSCG00000006850	FAM102B	family with sequence similarity 102 member B [Source:VGNC Symbol;Acc:VGNC:87884]	89	-15.36	1	1	2
ssc-miR-101	ENSSSCG00000014179	FAM174A	family with sequence similarity 174 member A [Source:VGNC Symbol;Acc:VGNC:87931]	98	-18.61	1	1	2
ssc-miR-101	ENSSSCG00000009927	FAM222A	family with sequence similarity 222 member A [Source:VGNC Symbol;Acc:VGNC:87959]	75	-16.84	1	1	2
ssc-miR-101	ENSSSCG00000020879	FBXW7	F-box and WD repeat domain containing 7 [Source:VGNC Symbol;Acc:VGNC:98925]	87	-18.51	1	1	2
ssc-miR-101	ENSSSCG00000004541	FECH	ferrochelatase [Source:VGNC Symbol;Acc:VGNC:88081]	65	-18.65	1	1	2
ssc-miR-101	ENSSSCG00000022419	FEM1B	fem-1 homolog B [Source:VGNC Symbol;Acc:VGNC:88083]	61	-20.65	1	1	2
ssc-miR-101	ENSSSCG00000036213	FGF2	fibroblast growth factor 2 [Source:VGNC Symbol;Acc:VGNC:98928]	73	-32.62	1	1	2
ssc-miR-101	ENSSSCG00000040166	FLRT2	fibronectin leucine rich transmembrane protein 2 [Source:VGNC Symbol;Acc:VGNC:88161]	93	-20.11	1	1	2
ssc-miR-101	ENSSSCG00000007079	FLRT3	fibronectin leucine rich transmembrane protein 3 [Source:VGNC Symbol;Acc:VGNC:96304]	99	-15.87	1	1	2
ssc-miR-101	ENSSSCG00000015866	FMNL2	formin like 2 [Source:VGNC Symbol;Acc:VGNC:95879]	64	-16.31	1	1	2
ssc-miR-101	ENSSSCG00000022159	FNDC3A	fibronectin type III domain containing 3A [Source:VGNC Symbol;Acc:VGNC:88182]	83	-20.56	1	1	2
ssc-miR-101	ENSSSCG00000002383	FOS	Fos proto-oncogene, AP-1 transcription factor subunit [Source:HGNC Symbol;Acc:HGNC:3796]	92	-17.44	1	1	2
ssc-miR-101	ENSSSCG00000003092	FOXA3	forkhead box A3 [Source:VGNC Symbol;Acc:VGNC:88194]	71	-30.73	1	1	2
ssc-miR-101	ENSSSCG00000016639	FOXP2	forkhead box P2 [Source:VGNC Symbol;Acc:VGNC:98014]	78	-16.65	1	1	2
ssc-miR-101	ENSSSCG00000006052	FZD6	frizzled class receptor 6 [Source:VGNC Symbol;Acc:VGNC:88283]	99	-16.5	1	1	2
ssc-miR-101	ENSSSCG00000009048	GAB1	GRB2 associated binding protein 1 [Source:VGNC Symbol;Acc:VGNC:88294]	70	-15.9	1	1	2
ssc-miR-101	ENSSSCG00000027558	GABBR2	gamma-aminobutyric acid type B receptor subunit 2 [Source:VGNC Symbol;Acc:VGNC:88298]	64	-17.4	1	1	2
ssc-miR-101	ENSSSCG00000033558	GABRB2	gamma-aminobutyric acid type A receptor subunit beta2 [Source:VGNC Symbol;Acc:VGNC:88307]	82	-16.28	1	1	2
ssc-miR-101	ENSSSCG00000008873	GASK1B	golgi associated kinase 1B [Source:VGNC Symbol;Acc:VGNC:88362]	77	-17.66	1	1	2
ssc-miR-101	ENSSSCG00000037549	GCLM	glutamate-cysteine ligase modifier subunit [Source:VGNC Symbol;Acc:VGNC:88387]	91	-15.48	1	1	2
ssc-miR-101	ENSSSCG00000029710	GCNT4	glucosaminyl (N-acetyl) transferase 4 [Source:VGNC Symbol;Acc:VGNC:96616]	98	-16.97	1	1	2
ssc-miR-101	ENSSSCG00000029212	GDE1	glycerophosphodiester phosphodiesterase 1 [Source:VGNC Symbol;Acc:VGNC:88396]	96	-18.55	1	1	2
ssc-miR-101	ENSSSCG00000008613	GEN1	GEN1 Holliday junction 5' flap endonuclease [Source:VGNC Symbol;Acc:VGNC:88417]	81	-16.4	1	1	2
ssc-miR-101	ENSSSCG00000004241	GJA1	gap junction protein alpha 1 [Source:VGNC Symbol;Acc:VGNC:103098]	92	-16.14	1	1	2
ssc-miR-101	ENSSSCG00000015345	GLCCI1	glucocorticoid induced 1 [Source:VGNC Symbol;Acc:VGNC:88476]	75	-16.88	1	1	2
ssc-miR-101	ENSSSCG00000028855	GMPS	guanine monophosphate synthase [Source:VGNC Symbol;Acc:VGNC:88516]	73	-16.92	1	1	2
ssc-miR-101	ENSSSCG00000004622	GNB5	G protein subunit beta 5 [Source:VGNC Symbol;Acc:VGNC:88534]	95	-15.67	1	1	2
ssc-miR-101	ENSSSCG00000002455	GOLGA5	golgin A5 [Source:VGNC Symbol;Acc:VGNC:88552]	83	-19.76	1	1	2
ssc-miR-101	ENSSSCG00000020715	GOLGA7	golgin A7 [Source:VGNC Symbol;Acc:VGNC:96059]	70	-18.74	1	1	2
ssc-miR-101	ENSSSCG00000023996	GOLM2	golgi membrane protein 2 [Source:VGNC Symbol;Acc:VGNC:96582]	80	-19.33	1	1	2
ssc-miR-101	ENSSSCG00000007043	GPCPD1	glycerophosphocholine phosphodiesterase 1 [Source:VGNC Symbol;Acc:VGNC:96148]	92	-15.51	1	1	2
ssc-miR-101	ENSSSCG00000021440	GPSM2	G protein signaling modulator 2 [Source:VGNC Symbol;Acc:VGNC:88649]	99	-15.1	1	1	2
ssc-miR-101	ENSSSCG00000036113	GSAP	gamma-secretase activating protein [Source:VGNC Symbol;Acc:VGNC:108589]	64	-19.95	1	1	2
ssc-miR-101	ENSSSCG00000011889	GSK3B	glycogen synthase kinase 3 beta [Source:VGNC Symbol;Acc:VGNC:88723]	96	-18.12	1	1	2
ssc-miR-101	ENSSSCG00000032134	GSKIP	GSK3B interacting protein [Source:VGNC Symbol;Acc:VGNC:103956]	87	-17.93	1	1	2
ssc-miR-101	ENSSSCG00000002411	GTF2A1	ral transcription factor IIA subunit 1 [Source:VGNC Symbol;Acc:VGNC:88730]	65	-18.27	1	1	2
ssc-miR-101	ENSSSCG00000036952	GTPBP8	GTP binding protein 8 (putative) [Source:HGNC Symbol;Acc:HGNC:25007]	72	-16.56	1	1	2
ssc-miR-101	ENSSSCG00000031701	GXYLT1	glucoside xylosyltransferase 1 [Source:VGNC Symbol;Acc:VGNC:88756]	70	-22.28	1	1	2
ssc-miR-101	ENSSSCG00000016738	H2AZ2	H2A.Z variant histone 2 [Source:HGNC Symbol;Acc:HGNC:20664]	94	-15.73	1	1	2
ssc-miR-101	ENSSSCG00000011859	HEG1	heart development protein with EGF like domains 1 [Source:VGNC Symbol;Acc:VGNC:88836]	96	-18.12	1	1	2
ssc-miR-101	ENSSSCG00000015403	HGF	hepatocyte growth factor [Source:VGNC Symbol;Acc:VGNC:88869]	92	-15.01	1	1	2
ssc-miR-101	ENSSSCG00000001479	HMGCLL1	3-hydroxymethyl-3-methylglutaryl-CoA lyase like 1 [Source:VGNC Symbol;Acc:VGNC:88905]	87	-18.56	1	1	2
ssc-miR-101	ENSSSCG00000023264	IDH1	isocitrate dehydrogenase (NADP(+)) 1 [Source:HGNC Symbol;Acc:HGNC:5382]	88	-15.01	1	1	2
ssc-miR-101	ENSSSCG00000016916	IL6ST	interleukin 6 cytokine family signal transducer [Source:VGNC Symbol;Acc:VGNC:89113]	67	-17.4	1	1	2
ssc-miR-101	ENSSSCG00000024564	IMMT	inner membrane mitochondrial protein [Source:VGNC Symbol;Acc:VGNC:89124]	81	-15.76	1	1	2
ssc-miR-101	ENSSSCG00000033791	IMPA1	inositol monophosphatase 1 [Source:VGNC Symbol;Acc:VGNC:89125]	87	-15.71	1	1	2
ssc-miR-101	ENSSSCG00000016619	ING3	inhibitor of growth family member 3 [Source:VGNC Symbol;Acc:VGNC:89132]	94	-15.24	1	1	2
ssc-miR-101	ENSSSCG00000014088	IQGAP2	IQ motif containing GTPase activating protein 2 [Source:VGNC Symbol;Acc:VGNC:89192]	67	-15.06	1	1	2
ssc-miR-101	ENSSSCG00000001756	IREB2	iron responsive element binding protein 2 [Source:HGNC Symbol;Acc:HGNC:6115]	80	-15.3	1	1	2
ssc-miR-101	ENSSSCG00000016009	ITGA4	integrin subunit alpha 4 [Source:VGNC Symbol;Acc:VGNC:96377]	92	-16.28	1	1	2
ssc-miR-101	ENSSSCG00000011101	ITGB1	integrin subunit beta 1 [Source:VGNC Symbol;Acc:VGNC:96381]	60	-20.15	1	1	2
ssc-miR-101	ENSSSCG00000016691	JAZF1	JAZF zinc finger 1 [Source:VGNC Symbol;Acc:VGNC:89280]	83	-15.97	1	1	2
ssc-miR-101	ENSSSCG00000010316	KAT6B	lysine acetyltransferase 6B [Source:VGNC Symbol;Acc:VGNC:89306]	91	-21.36	1	1	2
ssc-miR-101	ENSSSCG00000009326	KATNAL1	katanin catalytic subunit A1 like 1 [Source:VGNC Symbol;Acc:VGNC:89310]	70	-16.33	1	1	2
ssc-miR-101	ENSSSCG00000011500	KBTBD8	kelch repeat and BTB domain containing 8 [Source:VGNC Symbol;Acc:VGNC:89321]	84	-34.74	1	1	2
ssc-miR-101	ENSSSCG00000006185	KCNB2	potassium voltage-gated channel subfamily B member 2 [Source:VGNC Symbol;Acc:VGNC:89331]	90	-16.43	1	1	2
ssc-miR-101	ENSSSCG00000000516	KCNC2	potassium voltage-gated channel subfamily C member 2 [Source:VGNC Symbol;Acc:VGNC:89333]	90	-17.33	1	1	2
ssc-miR-101	ENSSSCG00000006542	KCNN3	potassium calcium-activated channel subfamily N member 3 [Source:VGNC Symbol;Acc:VGNC:98056]	64	-20.26	1	1	2
ssc-miR-101	ENSSSCG00000013311	KIAA1549L	KIAA1549 like [Source:VGNC Symbol;Acc:VGNC:89445]	65	-15.49	1	1	2
ssc-miR-101	ENSSSCG00000010471	KIF11	kinesin family member 11 [Source:VGNC Symbol;Acc:VGNC:89452]	93	-20.12	1	1	2
ssc-miR-101	ENSSSCG00000014283	KIF3A	kinesin family member 3A [Source:VGNC Symbol;Acc:VGNC:89470]	78	-50.62	1	1	2
ssc-miR-101	ENSSSCG00000011027	KIF5B	kinesin family member 5B [Source:VGNC Symbol;Acc:VGNC:96393]	94	-35.99	1	1	2
ssc-miR-101	ENSSSCG00000025130	KLF12	Kruppel like factor 12 [Source:VGNC Symbol;Acc:VGNC:89492]	69	-15.44	1	1	2
ssc-miR-101	ENSSSCG00000009456	KLHL1	kelch like family member 1 [Source:VGNC Symbol;Acc:VGNC:89511]	82	-16.82	1	1	2
ssc-miR-101	ENSSSCG00000017514	KPNB1	karyopherin subunit beta 1 [Source:VGNC Symbol;Acc:VGNC:89567]	68	-16.71	1	1	2
ssc-miR-101	ENSSSCG00000011312	LARS2	leucyl-tRNA synthetase 2, mitochondrial [Source:VGNC Symbol;Acc:VGNC:89644]	72	-17.28	1	1	2
ssc-miR-101	ENSSSCG00000033768	LAX1	lymphocyte transmembrane adaptor 1 [Source:VGNC Symbol;Acc:VGNC:89650]	93	-17.41	1	1	2
ssc-miR-101	ENSSSCG00000010513	LCOR	ligand dependent nuclear receptor corepressor [Source:HGNC Symbol;Acc:HGNC:29503]	89	-32.74	1	1	2
ssc-miR-101	ENSSSCG00000008748	LCORL	ligand dependent nuclear receptor corepressor like [Source:VGNC Symbol;Acc:VGNC:98937]	80	-18.28	1	1	2
ssc-miR-101	ENSSSCG00000038085	LEPROTL1	leptin receptor overlapping transcript like 1 [Source:VGNC Symbol;Acc:VGNC:96404]	78	-35.64	1	1	2
ssc-miR-101	ENSSSCG00000010903	LHX9	LIM homeobox 9 [Source:VGNC Symbol;Acc:VGNC:95608]	89	-20.66	1	1	2
ssc-miR-101	ENSSSCG00000014248	LMNB1	lamin B1 [Source:VGNC Symbol;Acc:VGNC:89760]	72	-17.22	1	1	2
ssc-miR-101	ENSSSCG00000012595	LRCH2	leucine rich repeats and calponin homology domain containing 2 [Source:VGNC Symbol;Acc:VGNC:89802]	93	-16.02	1	1	2
ssc-miR-101	ENSSSCG00000011854	LRCH3	leucine rich repeats and calponin homology domain containing 3 [Source:VGNC Symbol;Acc:VGNC:89803]	84	-20.42	1	1	2
ssc-miR-101	ENSSSCG00000006039	LRP12	LDL receptor related protein 12 [Source:VGNC Symbol;Acc:VGNC:89818]	88	-15.88	1	1	2
ssc-miR-101	ENSSSCG00000015792	LRP2BP	LRP2 binding protein [Source:VGNC Symbol;Acc:VGNC:96080]	80	-16.97	1	1	2
ssc-miR-101	ENSSSCG00000023806	LRRN1	leucine rich repeat neuronal 1 [Source:VGNC Symbol;Acc:VGNC:89860]	95	-19.03	1	1	2
ssc-miR-101	ENSSSCG00000024802	MACC1	MET transcriptional regulator MACC1 [Source:VGNC Symbol;Acc:VGNC:89935]	79	-18.2	1	1	2
ssc-miR-101	ENSSSCG00000011497	MAGI1	membrane associated guanylate kinase, WW and PDZ domain containing 1 [Source:VGNC Symbol;Acc:VGNC:98097]	85	-15.14	1	1	2
ssc-miR-101	ENSSSCG00000023215	MAOB	monoamine oxidase B [Source:VGNC Symbol;Acc:VGNC:89976]	76	-15.25	1	1	2
ssc-miR-101	ENSSSCG00000011791	MAP3K13	mitogen-activated protein kinase kinase kinase 13 [Source:VGNC Symbol;Acc:VGNC:108672]	98	-15.41	1	1	2
ssc-miR-101	ENSSSCG00000039175	MARCHF1	membrane associated ring-CH-type finger 1 [Source:VGNC Symbol;Acc:VGNC:98939]	87	-19.23	1	1	2
ssc-miR-101	ENSSSCG00000016956	MAST4	microtubule associated serine/threonine kinase family member 4 [Source:VGNC Symbol;Acc:VGNC:90037]	63	-16.24	1	1	2
ssc-miR-101	ENSSSCG00000011065	MASTL	microtubule associated serine/threonine kinase like [Source:VGNC Symbol;Acc:VGNC:95902]	74	-16.94	1	1	2
ssc-miR-101	ENSSSCG00000021325	MCFD2	multiple coagulation factor deficiency 2, ER cargo receptor complex subunit [Source:VGNC Symbol;Acc:VGNC:103980]	74	-15.17	1	1	2
ssc-miR-101	ENSSSCG00000017505	MED1	mediator complex subunit 1 [Source:VGNC Symbol;Acc:VGNC:90102]	79	-16.6	1	1	2
ssc-miR-101	ENSSSCG00000008515	MEMO1	mediator of cell motility 1 [Source:VGNC Symbol;Acc:VGNC:90139]	92	-15.8	1	1	2
ssc-miR-101	ENSSSCG00000009113	METTL14	methyltransferase 14, N6-adenosine-methyltransferase subunit [Source:VGNC Symbol;Acc:VGNC:90156]	96	-15.97	1	1	2
ssc-miR-101	ENSSSCG00000006285	METTL18	methyltransferase like 18 [Source:VGNC Symbol;Acc:VGNC:90158]	90	-35.23	1	1	2
ssc-miR-101	ENSSSCG00000000941	METTL25	methyltransferase like 25 [Source:VGNC Symbol;Acc:VGNC:90162]	76	-15.8	1	1	2
ssc-miR-101	ENSSSCG00000038491	MEX3B	mex-3 RNA binding family member B [Source:VGNC Symbol;Acc:VGNC:90169]	89	-17.05	1	1	2
ssc-miR-101	ENSSSCG00000034427	MEX3C	mex-3 RNA binding family member C [Source:VGNC Symbol;Acc:VGNC:90170]	80	-15.02	1	1	2
ssc-miR-101	ENSSSCG00000009075	MFSD8	major facilitator superfamily domain containing 8 [Source:VGNC Symbol;Acc:VGNC:90193]	70	-18.42	1	1	2
ssc-miR-101	ENSSSCG00000008188	MGAT4A	alpha-1,3-mannosyl-glycoprotein 4-beta-N-acetylglucosaminyltransferase A [Source:VGNC Symbol;Acc:VGNC:108158]	68	-18.71	1	1	2
ssc-miR-101	ENSSSCG00000015701	MGAT5	alpha-1,6-mannosylglycoprotein 6-beta-N-acetylglucosaminyltransferase [Source:VGNC Symbol;Acc:VGNC:96741]	94	-17.58	1	1	2
ssc-miR-101	ENSSSCG00000011514	MITF	melanocyte inducing transcription factor [Source:VGNC Symbol;Acc:VGNC:90243]	89	-16.24	1	1	2
ssc-miR-101	ENSSSCG00000011723	MME	membrane metalloendopeptidase [Source:VGNC Symbol;Acc:VGNC:90265]	88	-17.14	1	1	2
ssc-miR-101	ENSSSCG00000002806	MMP15	matrix metallopeptidase 15 [Source:VGNC Symbol;Acc:VGNC:90270]	68	-17.57	1	1	2
ssc-miR-101	ENSSSCG00000004601	MNS1	meiosis specific nuclear structural 1 [Source:VGNC Symbol;Acc:VGNC:90288]	94	-17.51	1	1	2
ssc-miR-101	ENSSSCG00000011070	MPP7	MAGUK p55 scaffold protein 7 [Source:VGNC Symbol;Acc:VGNC:98138]	93	-21.32	1	1	2
ssc-miR-101	ENSSSCG00000001087	MRS2	magnesium transporter MRS2 [Source:VGNC Symbol;Acc:VGNC:90403]	70	-16.1	1	1	2
ssc-miR-101	ENSSSCG00000002269	MTHFD1	methylenetetrahydrofolate dehydrogenase, cyclohydrolase and formyltetrahydrofolate synthetase 1 [Source:VGNC Symbol;Acc:VGNC:90450]	72	-18.62	1	1	2
ssc-miR-101	ENSSSCG00000014970	MTMR2	myotubularin related protein 2 [Source:VGNC Symbol;Acc:VGNC:90460]	71	-15.11	1	1	2
ssc-miR-101	ENSSSCG00000016911	MTREX	Mtr4 exosome RNA helicase [Source:VGNC Symbol;Acc:VGNC:90470]	66	-19.83	1	1	2
ssc-miR-101	ENSSSCG00000040037	MTSS2	MTSS I-BAR domain containing 2 [Source:VGNC Symbol;Acc:VGNC:90475]	99	-15.12	1	1	2
ssc-miR-101	ENSSSCG00000014116	MTX3	metaxin 3 [Source:VGNC Symbol;Acc:VGNC:90479]	93	-15.48	1	1	2
ssc-miR-101	ENSSSCG00000012076	MX2	MX dynamin like GTPase 2 [Source:HGNC Symbol;Acc:HGNC:7533]	87	-21.55	1	1	2
ssc-miR-101	ENSSSCG00000008618	MYCN	MYCN proto-onco, bHLH transcription factor [Source:VGNC Symbol;Acc:VGNC:90504]	96	-31.53	1	1	2
ssc-miR-101	ENSSSCG00000004661	MYEF2	myelin expression factor 2 [Source:VGNC Symbol;Acc:VGNC:90507]	71	-22.61	1	1	2
ssc-miR-101	ENSSSCG00000026829	MYNN	myoneurin [Source:VGNC Symbol;Acc:VGNC:90521]	68	-16.14	1	1	2
ssc-miR-101	ENSSSCG00000008792	N4BP2	NEDD4 binding protein 2 [Source:VGNC Symbol;Acc:VGNC:90554]	71	-18.04	1	1	2
ssc-miR-101	ENSSSCG00000046466	NAGLU	N-acetyl-alpha-glucosaminidase [Source:HGNC Symbol;Acc:HGNC:7632]	89	-16.69	1	1	2
ssc-miR-101	ENSSSCG00000012020	NCAM2	neural cell adhesion molecule 2 [Source:VGNC Symbol;Acc:VGNC:90595]	78	-20.27	1	1	2
ssc-miR-101	ENSSSCG00000015559	NCF2	neutrophil cytosolic factor 2 [Source:VGNC Symbol;Acc:VGNC:90607]	91	-18.38	1	1	2
ssc-miR-101	ENSSSCG00000010904	NEK7	NIMA related kinase 7 [Source:VGNC Symbol;Acc:VGNC:98152]	99	-17.51	1	1	2
ssc-miR-101	ENSSSCG00000026318	NETO2	neuropilin and tolloid like 2 [Source:VGNC Symbol;Acc:VGNC:90691]	70	-16.48	1	1	2
ssc-miR-101	ENSSSCG00000016011	NEUROD1	neuronal differentiation 1 [Source:VGNC Symbol;Acc:VGNC:96439]	95	-15.56	1	1	2
ssc-miR-101	ENSSSCG00000017525	NFE2L1	NFE2 like bZIP transcription factor 1 [Source:VGNC Symbol;Acc:VGNC:90713]	86	-17.85	1	1	2
ssc-miR-101	ENSSSCG00000015044	NKAPD1	NKAP domain containing 1 [Source:VGNC Symbol;Acc:VGNC:90757]	92	-16.14	1	1	2
ssc-miR-101	ENSSSCG00000017756	NLK	nemo like kinase [Source:VGNC Symbol;Acc:VGNC:90779]	98	-16.92	1	1	2
ssc-miR-101	ENSSSCG00000038801	NPNT	nephronectin [Source:VGNC Symbol;Acc:VGNC:90855]	99	-22.08	1	1	2
ssc-miR-101	ENSSSCG00000002434	NRDE2	NRDE-2, necessary for RNA interference, domain containing [Source:VGNC Symbol;Acc:VGNC:90894]	77	-17.95	1	1	2
ssc-miR-101	ENSSSCG00000012546	NRK	Nik related kinase [Source:VGNC Symbol;Acc:VGNC:98161]	90	-17.62	1	1	2
ssc-miR-101	ENSSSCG00000010594	NT5C2	5'-nucleotidase, cytosolic II [Source:VGNC Symbol;Acc:VGNC:90920]	62	-19.53	1	1	2
ssc-miR-101	ENSSSCG00000004435	NT5DC1	5'-nucleotidase domain containing 1 [Source:VGNC Symbol;Acc:VGNC:90922]	76	-15.21	1	1	2
ssc-miR-101	ENSSSCG00000006029	NUDCD1	NudC domain containing 1 [Source:VGNC Symbol;Acc:VGNC:90949]	92	-17.09	1	1	2
ssc-miR-101	ENSSSCG00000026705	NVL	nuclear VCP like [Source:VGNC Symbol;Acc:VGNC:96459]	76	-34.79	1	1	2
ssc-miR-101	ENSSSCG00000029113	OBI1	ORC ubiquitin ligase 1 [Source:VGNC Symbol;Acc:VGNC:91011]	80	-15.42	1	1	2
ssc-miR-101	ENSSSCG00000004279	OGFRL1	opioid growth factor receptor like 1 [Source:VGNC Symbol;Acc:VGNC:91026]	74	-35.51	1	1	2
ssc-miR-101	ENSSSCG00000005273	OSTF1	osteoclast stimulating factor 1 [Source:VGNC Symbol;Acc:VGNC:91085]	74	-15.79	1	1	2
ssc-miR-101	ENSSSCG00000039652	OTUD3	OTU deubiquitinase 3 [Source:VGNC Symbol;Acc:VGNC:91099]	97	-15.22	1	1	2
ssc-miR-101	ENSSSCG00000009042	OTUD4	OTU deubiquitinase 4 [Source:VGNC Symbol;Acc:VGNC:91100]	61	-16	1	1	2
ssc-miR-101	ENSSSCG00000040208	PAG1	phosphoprotein membrane anchor with glycosphingolipid microdomains 1 [Source:VGNC Symbol;Acc:VGNC:91154]	77	-20.27	1	1	2
ssc-miR-101	ENSSSCG00000038394	PAIP2B	poly(A) binding protein interacting protein 2B [Source:HGNC Symbol;Acc:HGNC:29200]	67	-18.35	1	1	2
ssc-miR-101	ENSSSCG00000009319	PAN3	poly(A) specific ribonuclease subunit PAN3 [Source:HGNC Symbol;Acc:HGNC:29991]	83	-17.82	1	1	2
ssc-miR-101	ENSSSCG00000017014	PANK3	pantothenate kinase 3 [Source:VGNC Symbol;Acc:VGNC:91165]	93	-35.99	1	1	2
ssc-miR-101	ENSSSCG00000001942	PAX9	paired box 9 [Source:HGNC Symbol;Acc:HGNC:8623]	70	-16.83	1	1	2
ssc-miR-101	ENSSSCG00000005604	PBX3	PBX homeobox 3 [Source:VGNC Symbol;Acc:VGNC:91205]	90	-22.29	1	1	2
ssc-miR-101	ENSSSCG00000031955	PCDH20	protocadherin 20 [Source:HGNC Symbol;Acc:HGNC:14257]	94	-16.54	1	1	2
ssc-miR-101	ENSSSCG00000009445	PCDH8	protocadherin 8 [Source:HGNC Symbol;Acc:HGNC:8660]	81	-15.9	1	1	2
ssc-miR-101	ENSSSCG00000005082	PCNX4	pecanex 4 [Source:VGNC Symbol;Acc:VGNC:106015]	82	-17.4	1	1	2
ssc-miR-101	ENSSSCG00000016929	PDE4D	phosphodiesterase 4D [Source:VGNC Symbol;Acc:VGNC:91256]	95	-34.61	1	1	2
ssc-miR-101	ENSSSCG00000014977	PGR	progesterone receptor [Source:VGNC Symbol;Acc:VGNC:91362]	88	-15.03	1	1	2
ssc-miR-101	ENSSSCG00000044141	PHLDA1	pleckstrin homology like domain family A member 1 [Source:HGNC Symbol;Acc:HGNC:8933]	97	-16.8	1	1	2
ssc-miR-101	ENSSSCG00000035230	PIEZO1	piezo type mechanosensitive ion channel component 1 [Source:VGNC Symbol;Acc:VGNC:91417]	84	-16.8	1	1	2
ssc-miR-101	ENSSSCG00000038329	PIGK	phosphatidylinositol glycan anchor biosynthesis class K [Source:VGNC Symbol;Acc:VGNC:98194]	98	-15.91	1	1	2
ssc-miR-101	ENSSSCG00000025406	PIK3C2A	phosphatidylinositol-4-phosphate 3-kinase catalytic subunit type 2 alpha [Source:VGNC Symbol;Acc:VGNC:91436]	70	-16.33	1	1	2
ssc-miR-101	ENSSSCG00000013490	PIP5K1C	phosphatidylinositol-4-phosphate 5-kinase type 1 gamma [Source:VGNC Symbol;Acc:VGNC:91459]	85	-16.02	1	1	2
ssc-miR-101	ENSSSCG00000006163	PKIA	cAMP-dependent protein kinase inhibitor alpha [Source:VGNC Symbol;Acc:VGNC:91477]	86	-37.1	1	1	2
ssc-miR-101	ENSSSCG00000010702	PLEKHA1	pleckstrin homology domain containing A1 [Source:VGNC Symbol;Acc:VGNC:91533]	72	-17.72	1	1	2
ssc-miR-101	ENSSSCG00000032778	PLEKHG1	pleckstrin homology and RhoGEF domain containing G1 [Source:VGNC Symbol;Acc:VGNC:91542]	89	-15.48	1	1	2
ssc-miR-101	ENSSSCG00000035634	PLSCR1	phospholipid scramblase 1 [Source:HGNC Symbol;Acc:HGNC:9092]	97	-16.62	1	1	2
ssc-miR-101	ENSSSCG00000032444	PLXDC2	plexin domain containing 2 [Source:VGNC Symbol;Acc:VGNC:95958]	68	-38.39	1	1	2
ssc-miR-101	ENSSSCG00000001683	POLH	DNA polymerase eta [Source:VGNC Symbol;Acc:VGNC:91635]	93	-19.3	1	1	2
ssc-miR-101	ENSSSCG00000007095	POLR3F	RNA polymerase III subunit F [Source:VGNC Symbol;Acc:VGNC:95655]	77	-16.05	1	1	2
ssc-miR-101	ENSSSCG00000015474	PPFIA4	PTPRF interacting protein alpha 4 [Source:VGNC Symbol;Acc:VGNC:91694]	90	-18.22	1	1	2
ssc-miR-101	ENSSSCG00000014298	PPP2CA	protein phosphatase 2 catalytic subunit alpha [Source:VGNC Symbol;Acc:VGNC:91745]	68	-19.59	1	1	2
ssc-miR-101	ENSSSCG00000026382	PPP2R5E	protein phosphatase 2 regulatory subunit B'epsilon [Source:VGNC Symbol;Acc:VGNC:91754]	72	-17.46	1	1	2
ssc-miR-101	ENSSSCG00000010301	PPP3CB	protein phosphatase 3 catalytic subunit beta [Source:VGNC Symbol;Acc:VGNC:104035]	77	-24.32	1	1	2
ssc-miR-101	ENSSSCG00000024598	PRKAA1	protein kinase AMP-activated catalytic subunit alpha 1 [Source:VGNC Symbol;Acc:VGNC:91797]	98	-17.4	1	1	2
ssc-miR-101	ENSSSCG00000010429	PRKG1	protein kinase cGMP-dependent 1 [Source:VGNC Symbol;Acc:VGNC:91816]	78	-15.21	1	1	2
ssc-miR-101	ENSSSCG00000013347	PRMT3	protein arginine methyltransferase 3 [Source:VGNC Symbol;Acc:VGNC:91821]	71	-37.7	1	1	2
ssc-miR-101	ENSSSCG00000026254	PRRG3	proline rich and Gla domain 3 [Source:VGNC Symbol;Acc:VGNC:91869]	86	-21.28	1	1	2
ssc-miR-101	ENSSSCG00000009569	PSPC1	paraspeckle component 1 [Source:VGNC Symbol;Acc:VGNC:91930]	83	-21.62	1	1	2
ssc-miR-101	ENSSSCG00000005466	PTBP3	polypyrimidine tract binding protein 3 [Source:VGNC Symbol;Acc:VGNC:91938]	95	-16.45	1	1	2
ssc-miR-101	ENSSSCG00000027312	PTCH1	patched 1 [Source:VGNC Symbol;Acc:VGNC:96513]	75	-40	1	1	2
ssc-miR-101	ENSSSCG00000021862	PTGER2	prostaglandin E receptor 2 [Source:HGNC Symbol;Acc:HGNC:9594]	63	-16.3	1	1	2
ssc-miR-101	ENSSSCG00000008600	PUM2	pumilio RNA binding family member 2 [Source:VGNC Symbol;Acc:VGNC:92002]	79	-33.33	1	1	2
ssc-miR-101	ENSSSCG00000017038	PWWP2A	PWWP domain containing 2A [Source:VGNC Symbol;Acc:VGNC:104040]	85	-17.97	1	1	2
ssc-miR-101	ENSSSCG00000011670	PXYLP1	2-phosphoxylose phosphatase 1 [Source:VGNC Symbol;Acc:VGNC:92017]	92	-15.16	1	1	2
ssc-miR-101	ENSSSCG00000004029	QKI	QKI, KH domain containing RNA binding [Source:VGNC Symbol;Acc:VGNC:92025]	80	-21.9	1	1	2
ssc-miR-101	ENSSSCG00000008491	QPCT	glutaminyl-peptide cyclotransferase [Source:VGNC Symbol;Acc:VGNC:92026]	91	-16.2	1	1	2
ssc-miR-101	ENSSSCG00000020711	RAB33B	RAB33B, member RAS onco family [Source:VGNC Symbol;Acc:VGNC:98257]	62	-16.2	1	1	2
ssc-miR-101	ENSSSCG00000037653	RAB5A	RAB5A, member RAS onco family [Source:VGNC Symbol;Acc:VGNC:108687]	85	-21.99	1	1	2
ssc-miR-101	ENSSSCG00000017895	RABEP1	rabaptin, RAB GTPase binding effector protein 1 [Source:VGNC Symbol;Acc:VGNC:99032]	72	-19.96	1	1	2
ssc-miR-101	ENSSSCG00000026158	RAD18	RAD18 E3 ubiquitin protein ligase [Source:VGNC Symbol;Acc:VGNC:92053]	94	-16.85	1	1	2
ssc-miR-101	ENSSSCG00000013747	RAD23A	RAD23 homolog A, nucleotide excision repair protein [Source:VGNC Symbol;Acc:VGNC:92055]	78	-15.57	1	1	2
ssc-miR-101	ENSSSCG00000028877	RAD51B	RAD51 paralog B [Source:VGNC Symbol;Acc:VGNC:92058]	69	-15.02	1	1	2
ssc-miR-101	ENSSSCG00000007503	RAE1	ribonucleic acid export 1 [Source:VGNC Symbol;Acc:VGNC:96528]	91	-17.43	1	1	2
ssc-miR-101	ENSSSCG00000025455	RALB	RAS like proto-onco B [Source:VGNC Symbol;Acc:VGNC:96529]	72	-21.61	1	1	2
ssc-miR-101	ENSSSCG00000015523	RALGPS2	Ral GEF with PH domain and SH3 binding motif 2 [Source:VGNC Symbol;Acc:VGNC:92073]	90	-15.38	1	1	2
ssc-miR-101	ENSSSCG00000032595	RAP1B	RAP1B, member of RAS oncogene family [Source:HGNC Symbol;Acc:HGNC:9857]	93	-18.78	1	1	2
ssc-miR-101	ENSSSCG00000026301	RAP2C	RAP2C, member of RAS onco family [Source:VGNC Symbol;Acc:VGNC:92090]	98	-15.36	1	1	2
ssc-miR-101	ENSSSCG00000001771	RASGRF1	Ras protein specific guanine nucleotide releasing factor 1 [Source:VGNC Symbol;Acc:VGNC:92111]	96	-21.66	1	1	2
ssc-miR-101	ENSSSCG00000015288	RBBP5	RB binding protein 5, histone lysine methyltransferase complex subunit [Source:VGNC Symbol;Acc:VGNC:92135]	69	-43.4	1	1	2
ssc-miR-101	ENSSSCG00000012149	RBBP7	RB binding protein 7, chromatin remodeling factor [Source:VGNC Symbol;Acc:VGNC:92137]	61	-15.87	1	1	2
ssc-miR-101	ENSSSCG00000007309	RBM39	RNA binding motif protein 39 [Source:VGNC Symbol;Acc:VGNC:95711]	78	-16.05	1	1	2
ssc-miR-101	ENSSSCG00000022155	RBPJ	recombination signal binding protein for immunoglobulin kappa J region [Source:VGNC Symbol;Acc:VGNC:98956]	60	-18.53	1	1	2
ssc-miR-101	ENSSSCG00000001866	RCN2	reticulocalbin 2 [Source:VGNC Symbol;Acc:VGNC:92181]	93	-15.65	1	1	2
ssc-miR-101	ENSSSCG00000022048	REEP5	receptor accessory protein 5 [Source:VGNC Symbol;Acc:VGNC:92201]	94	-18.93	1	1	2
ssc-miR-101	ENSSSCG00000007855	REXO5	RNA exonuclease 5 [Source:VGNC Symbol;Acc:VGNC:92230]	81	-20.09	1	1	2
ssc-miR-101	ENSSSCG00000037277	RFK	riboflavin kinase [Source:VGNC Symbol;Acc:VGNC:92237]	66	-16.31	1	1	2
ssc-miR-101	ENSSSCG00000011198	RFTN1	raftlin, lipid raft linker 1 [Source:VGNC Symbol;Acc:VGNC:92241]	74	-17.54	1	1	2
ssc-miR-101	ENSSSCG00000022149	RMI2	RecQ mediated genome instability 2 [Source:VGNC Symbol;Acc:VGNC:92334]	98	-17.11	1	1	2
ssc-miR-101	ENSSSCG00000005343	RNF38	ring finger protein 38 [Source:VGNC Symbol;Acc:VGNC:92390]	89	-19.13	1	1	2
ssc-miR-101	ENSSSCG00000012002	ROBO2	roundabout guidance receptor 2 [Source:HGNC Symbol;Acc:HGNC:10250]	89	-16.3	1	1	2
ssc-miR-101	ENSSSCG00000008629	ROCK2	Rho associated coiled-coil containing protein kinase 2 [Source:HGNC Symbol;Acc:HGNC:10252]	60	-17.45	1	1	2
ssc-miR-101	ENSSSCG00000024377	RPS6KA5	ribosomal protein S6 kinase A5 [Source:VGNC Symbol;Acc:VGNC:92444]	91	-17.18	1	1	2
ssc-miR-101	ENSSSCG00000017670	RPS6KB1	ribosomal protein S6 kinase B1 [Source:VGNC Symbol;Acc:VGNC:99037]	77	-16.82	1	1	2
ssc-miR-101	ENSSSCG00000001474	RXRB	retinoid X receptor beta [Source:VGNC Symbol;Acc:VGNC:92529]	91	-22.21	1	1	2
ssc-miR-101	ENSSSCG00000033958	RYR3	ryanodine receptor 3 [Source:VGNC Symbol;Acc:VGNC:109410]	98	-16.18	1	1	2
ssc-miR-101	ENSSSCG00000033175	SASH1	SAM and SH3 domain containing 1 [Source:VGNC Symbol;Acc:VGNC:92583]	94	-18.22	1	1	2
ssc-miR-101	ENSSSCG00000028821	SASS6	SAS-6 centriolar assembly protein [Source:VGNC Symbol;Acc:VGNC:92585]	80	-22.45	1	1	2
ssc-miR-101	ENSSSCG00000033392	SCML4	Scm polycomb group protein like 4 [Source:VGNC Symbol;Acc:VGNC:92629]	84	-44.18	1	1	2
ssc-miR-101	ENSSSCG00000003798	SERBP1	SERPINE1 mRNA binding protein 1 [Source:VGNC Symbol;Acc:VGNC:92727]	78	-18.81	1	1	2
ssc-miR-101	ENSSSCG00000010274	SGPL1	sphingosine-1-phosphate lyase 1 [Source:VGNC Symbol;Acc:VGNC:92797]	63	-15.07	1	1	2
ssc-miR-101	ENSSSCG00000032015	SH3BGRL2	SH3 domain binding glutamate rich protein like 2 [Source:VGNC Symbol;Acc:VGNC:92816]	78	-15.99	1	1	2
ssc-miR-101	ENSSSCG00000037263	SIAH1	siah E3 ubiquitin protein ligase 1 [Source:VGNC Symbol;Acc:VGNC:92865]	73	-19.14	1	1	2
ssc-miR-101	ENSSSCG00000005089	SIX4	SIX homeobox 4 [Source:VGNC Symbol;Acc:VGNC:92895]	76	-17	1	1	2
ssc-miR-101	ENSSSCG00000055477	SLA2	Src like adaptor 2 [Source:HGNC Symbol;Acc:HGNC:17329]	61	-15.86	1	1	2
ssc-miR-101	ENSSSCG00000001472	SLA-DOA	major histocompatibility complex, class II, DO alpha [Source:HGNC Symbol;Acc:HGNC:4936]	94	-35.36	1	1	2
ssc-miR-101	ENSSSCG00000009035	SLC10A7	solute carrier family 10 member 7 [Source:VGNC Symbol;Acc:VGNC:92919]	96	-35.3	1	1	2
ssc-miR-101	ENSSSCG00000014255	SLC12A2	solute carrier family 12 member 2 [Source:VGNC Symbol;Acc:VGNC:92922]	73	-18.45	1	1	2
ssc-miR-101	ENSSSCG00000013296	SLC1A2	solute carrier family 1 member 2 [Source:VGNC Symbol;Acc:VGNC:92964]	74	-42.98	1	1	2
ssc-miR-101	ENSSSCG00000004668	SLC30A4	solute carrier family 30 member 4 [Source:VGNC Symbol;Acc:VGNC:93058]	99	-15.51	1	1	2
ssc-miR-101	ENSSSCG00000006860	SLC30A7	solute carrier family 30 member 7 [Source:VGNC Symbol;Acc:VGNC:93061]	93	-19.31	1	1	2
ssc-miR-101	ENSSSCG00000006871	SLC35A3	solute carrier family 35 member A3 [Source:VGNC Symbol;Acc:VGNC:98860]	92	-17.48	1	1	2
ssc-miR-101	ENSSSCG00000000808	SLC38A2	solute carrier family 38 member 2 [Source:VGNC Symbol;Acc:VGNC:93094]	83	-16.63	1	1	2
ssc-miR-101	ENSSSCG00000031954	SLC39A10	solute carrier family 39 member 10 [Source:VGNC Symbol;Acc:VGNC:95952]	90	-20.27	1	1	2
ssc-miR-101	ENSSSCG00000028643	SLC6A20	solute carrier family 6 member 20 [Source:VGNC Symbol;Acc:VGNC:93162]	82	-34.89	1	1	2
ssc-miR-101	ENSSSCG00000004592	SLTM	SAFB like transcription modulator [Source:VGNC Symbol;Acc:VGNC:93213]	61	-18.96	1	1	2
ssc-miR-101	ENSSSCG00000004276	SMAP1	small ArfGAP 1 [Source:VGNC Symbol;Acc:VGNC:93223]	89	-19.41	1	1	2
ssc-miR-101	ENSSSCG00000013629	SMARCA4	SWI/SNF related, matrix associated, actin dependent regulator of chromatin, subfamily a, member 4 [Source:VGNC Symbol;Acc:VGNC:93227]	87	-15.13	1	1	2
ssc-miR-101	ENSSSCG00000009047	SMARCA5	SWI/SNF related, matrix associated, actin dependent regulator of chromatin, subfamily a, member 5 [Source:VGNC Symbol;Acc:VGNC:93228]	82	-34.35	1	1	2
ssc-miR-101	ENSSSCG00000010625	SMC3	structural maintenance of chromosomes 3 [Source:VGNC Symbol;Acc:VGNC:93239]	76	-18.92	1	1	2
ssc-miR-101	ENSSSCG00000021793	SMIM14	small integral membrane protein 14 [Source:VGNC Symbol;Acc:VGNC:93252]	82	-16.05	1	1	2
ssc-miR-101	ENSSSCG00000032176	SMURF2	SMAD specific E3 ubiquitin protein ligase 2 [Source:VGNC Symbol;Acc:VGNC:93271]	72	-18.47	1	1	2
ssc-miR-101	ENSSSCG00000012618	SOWAHD	sosondowah ankyrin repeat domain family member D [Source:VGNC Symbol;Acc:VGNC:93349]	78	-18.66	1	1	2
ssc-miR-101	ENSSSCG00000060730	SOX17	SRY-box transcription factor 17 [Source:HGNC Symbol;Acc:HGNC:18122]	62	-16.65	1	1	2
ssc-miR-101	ENSSSCG00000029882	SPATA1	spermatosis associated 1 [Source:VGNC Symbol;Acc:VGNC:98619]	87	-19.3	1	1	2
ssc-miR-101	ENSSSCG00000033324	SPATA2	spermatosis associated 2 [Source:VGNC Symbol;Acc:VGNC:95628]	92	-15.51	1	1	2
ssc-miR-101	ENSSSCG00000030114	SPATA9	spermatosis associated 9 [Source:VGNC Symbol;Acc:VGNC:93390]	77	-16.11	1	1	2
ssc-miR-101	ENSSSCG00000007072	SPTLC3	serine palmitoyltransferase long chain base subunit 3 [Source:VGNC Symbol;Acc:VGNC:95801]	61	-17.49	1	1	2
ssc-miR-101	ENSSSCG00000029815	SRGAP1	SLIT-ROBO Rho GTPase activating protein 1 [Source:VGNC Symbol;Acc:VGNC:93454]	98	-52.82	1	1	2
ssc-miR-101	ENSSSCG00000062531	SRR	serine racemase [Source:HGNC Symbol;Acc:HGNC:14398]	66	-20.03	1	1	2
ssc-miR-101	ENSSSCG00000003716	SS18	SS18 subunit of BAF chromatin remodeling complex [Source:VGNC Symbol;Acc:VGNC:93478]	76	-17.35	1	1	2
ssc-miR-101	ENSSSCG00000012642	STAG2	stromal antigen 2 [Source:VGNC Symbol;Acc:VGNC:93525]	87	-19.36	1	1	2
ssc-miR-101	ENSSSCG00000008300	STAMBP	STAM binding protein [Source:VGNC Symbol;Acc:VGNC:93526]	93	-16.37	1	1	2
ssc-miR-101	ENSSSCG00000021205	STK26	serine/threonine kinase 26 [Source:VGNC Symbol;Acc:VGNC:98346]	85	-21.8	1	1	2
ssc-miR-101	ENSSSCG00000001563	STK38	serine/threonine kinase 38 [Source:VGNC Symbol;Acc:VGNC:93556]	97	-15.4	1	1	2
ssc-miR-101	ENSSSCG00000032650	SUB1	SUB1 regulator of transcription [Source:HGNC Symbol;Acc:HGNC:19985]	71	-18.35	1	1	2
ssc-miR-101	ENSSSCG00000000026	SULT4A1	sulfotransferase family 4A member 1 [Source:VGNC Symbol;Acc:VGNC:93615]	97	-15.52	1	1	2
ssc-miR-101	ENSSSCG00000015610	SYT14	synaptotagmin 14 [Source:VGNC Symbol;Acc:VGNC:108619]	85	-17.94	1	1	2
ssc-miR-101	ENSSSCG00000024201	TASOR	transcription activation suppressor [Source:VGNC Symbol;Acc:VGNC:93751]	71	-16.62	1	1	2
ssc-miR-101	ENSSSCG00000004242	TBC1D32	TBC1 domain family member 32 [Source:VGNC Symbol;Acc:VGNC:93777]	79	-17.01	1	1	2
ssc-miR-101	ENSSSCG00000004290	TBX18	T-box transcription factor 18 [Source:VGNC Symbol;Acc:VGNC:103187]	94	-15.24	1	1	2
ssc-miR-101	ENSSSCG00000000847	TDG	thymine DNA glycosylase [Source:VGNC Symbol;Acc:VGNC:93842]	87	-36.48	1	1	2
ssc-miR-101	ENSSSCG00000017278	TEX2	testis expressed 2 [Source:VGNC Symbol;Acc:VGNC:93894]	79	-16.84	1	1	2
ssc-miR-101	ENSSSCG00000023775	TFB2M	transcription factor B2, mitochondrial [Source:VGNC Symbol;Acc:VGNC:95887]	60	-16.24	1	1	2
ssc-miR-101	ENSSSCG00000015322	TFPI2	tissue factor pathway inhibitor 2 [Source:VGNC Symbol;Acc:VGNC:93922]	89	-15.99	1	1	2
ssc-miR-101	ENSSSCG00000004012	THBS2	thrombospondin 2 [Source:VGNC Symbol;Acc:VGNC:93947]	95	-15.51	1	1	2
ssc-miR-101	ENSSSCG00000036033	THRB	thyroid hormone receptor beta [Source:VGNC Symbol;Acc:VGNC:93965]	85	-16.51	1	1	2
ssc-miR-101	ENSSSCG00000005247	TJP2	tight junction protein 2 [Source:VGNC Symbol;Acc:VGNC:103188]	82	-21.65	1	1	2
ssc-miR-101	ENSSSCG00000017301	TLK2	tousled like kinase 2 [Source:VGNC Symbol;Acc:VGNC:94017]	76	-15.01	1	1	2
ssc-miR-101	ENSSSCG00000005391	TMEFF1	transmembrane protein with EGF like and two follistatin like domains 1 [Source:HGNC Symbol;Acc:HGNC:11866]	81	-16.14	1	1	2
ssc-miR-101	ENSSSCG00000035619	TMEM135	transmembrane protein 135 [Source:VGNC Symbol;Acc:VGNC:94085]	74	-15.15	1	1	2
ssc-miR-101	ENSSSCG00000056442	TMEM167A	transmembrane protein 167A [Source:HGNC Symbol;Acc:HGNC:28330]	72	-15.08	1	1	2
ssc-miR-101	ENSSSCG00000040883	TMEM199	transmembrane protein 199 [Source:VGNC Symbol;Acc:VGNC:94128]	66	-15.21	1	1	2
ssc-miR-101	ENSSSCG00000003393	TMEM201	transmembrane protein 201 [Source:VGNC Symbol;Acc:VGNC:94131]	60	-16.64	1	1	2
ssc-miR-101	ENSSSCG00000038422	TMX1	thioredoxin related transmembrane protein 1 [Source:VGNC Symbol;Acc:VGNC:94247]	90	-15.9	1	1	2
ssc-miR-101	ENSSSCG00000015487	TNFSF18	TNF superfamily member 18 [Source:VGNC Symbol;Acc:VGNC:94272]	83	-19.56	1	1	2
ssc-miR-101	ENSSSCG00000015488	TNFSF4	TNF superfamily member 4 [Source:VGNC Symbol;Acc:VGNC:104081]	64	-18.17	1	1	2
ssc-miR-101	ENSSSCG00000010465	TNKS2	tankyrase 2 [Source:VGNC Symbol;Acc:VGNC:94280]	78	-16.59	1	1	2
ssc-miR-101	ENSSSCG00000027293	TNPO1	transportin 1 [Source:VGNC Symbol;Acc:VGNC:94287]	99	-17.34	1	1	2
ssc-miR-101	ENSSSCG00000014805	TOMT	transmembrane O-methyltransferase [Source:HGNC Symbol;Acc:HGNC:55527]	81	-15.8	1	1	2
ssc-miR-101	ENSSSCG00000011213	TOP2B	DNA topoisomerase II beta [Source:VGNC Symbol;Acc:VGNC:94311]	75	-15.32	1	1	2
ssc-miR-101	ENSSSCG00000025592	TP63	tumor protein p63 [Source:VGNC Symbol;Acc:VGNC:94330]	84	-32.6	1	1	2
ssc-miR-101	ENSSSCG00000036158	TRAM1L1	translocation associated membrane protein 1 like 1 [Source:HGNC Symbol;Acc:HGNC:28371]	87	-17.5	1	1	2
ssc-miR-101	ENSSSCG00000016518	TRIM24	tripartite motif containing 24 [Source:VGNC Symbol;Acc:VGNC:94400]	89	-31.33	1	1	2
ssc-miR-101	ENSSSCG00000005501	TRIM32	tripartite motif containing 32 [Source:VGNC Symbol;Acc:VGNC:94407]	81	-15.25	1	1	2
ssc-miR-101	ENSSSCG00000027684	TRIM63	tripartite motif containing 63 [Source:VGNC Symbol;Acc:VGNC:94424]	91	-15.25	1	1	2
ssc-miR-101	ENSSSCG00000002445	TRIP11	thyroid hormone receptor interactor 11 [Source:VGNC Symbol;Acc:VGNC:94437]	74	-17.24	1	1	2
ssc-miR-101	ENSSSCG00000004220	TRMT11	tRNA methyltransferase 11 homolog [Source:VGNC Symbol;Acc:VGNC:94444]	85	-15.78	1	1	2
ssc-miR-101	ENSSSCG00000024529	TRMT5	tRNA methyltransferase 5 [Source:VGNC Symbol;Acc:VGNC:94451]	89	-36.77	1	1	2
ssc-miR-101	ENSSSCG00000006969	TRMT9B	tRNA methyltransferase 9B (putative) [Source:VGNC Symbol;Acc:VGNC:108741]	85	-17.19	1	1	2
ssc-miR-101	ENSSSCG00000001664	TTBK1	tau tubulin kinase 1 [Source:VGNC Symbol;Acc:VGNC:98386]	71	-16.71	1	1	2
ssc-miR-101	ENSSSCG00000003760	TTLL7	tubulin tyrosine ligase like 7 [Source:VGNC Symbol;Acc:VGNC:94571]	89	-18.52	1	1	2
ssc-miR-101	ENSSSCG00000060615	TUBA8	tubulin alpha 8 [Source:HGNC Symbol;Acc:HGNC:12410]	65	-16.2	1	1	2
ssc-miR-101	ENSSSCG00000012621	UBE2A	ubiquitin conjugating enzyme E2 A [Source:VGNC Symbol;Acc:VGNC:94639]	93	-36.67	1	1	2
ssc-miR-101	ENSSSCG00000033323	UBE2D1	ubiquitin conjugating enzyme E2 D1 [Source:VGNC Symbol;Acc:VGNC:94641]	75	-16.05	1	1	2
ssc-miR-101	ENSSSCG00000006177	UBE2W	ubiquitin conjugating enzyme E2 W [Source:VGNC Symbol;Acc:VGNC:98890]	60	-18.72	1	1	2
ssc-miR-101	ENSSSCG00000010802	UCHL5	ubiquitin C-terminal hydrolase L5 [Source:VGNC Symbol;Acc:VGNC:108283]	88	-16.1	1	1	2
ssc-miR-101	ENSSSCG00000005201	UHRF2	ubiquitin like with PHD and ring finger domains 2 [Source:VGNC Symbol;Acc:VGNC:94692]	82	-16.33	1	1	2
ssc-miR-101	ENSSSCG00000022963	UNKL	unk like zinc finger [Source:VGNC Symbol;Acc:VGNC:94716]	67	-16.87	1	1	2
ssc-miR-101	ENSSSCG00000012617	UPF3B	UPF3B regulator of nonsense mediated mRNA decay [Source:VGNC Symbol;Acc:VGNC:94720]	60	-16.6	1	1	2
ssc-miR-101	ENSSSCG00000028737	USP3	ubiquitin specific peptidase 3 [Source:VGNC Symbol;Acc:VGNC:94757]	91	-19.9	1	1	2
ssc-miR-101	ENSSSCG00000009049	USP38	ubiquitin specific peptidase 38 [Source:VGNC Symbol;Acc:VGNC:94762]	93	-36.07	1	1	2
ssc-miR-101	ENSSSCG00000013402	USP47	ubiquitin specific peptidase 47 [Source:VGNC Symbol;Acc:VGNC:94769]	98	-15.11	1	1	2
ssc-miR-101	ENSSSCG00000007907	USP7	ubiquitin specific peptidase 7 [Source:VGNC Symbol;Acc:VGNC:94777]	63	-18.34	1	1	2
ssc-miR-101	ENSSSCG00000004639	USP8	ubiquitin specific peptidase 8 [Source:VGNC Symbol;Acc:VGNC:94778]	86	-16.24	1	1	2
ssc-miR-101	ENSSSCG00000022982	VPS50	VPS50 subunit of EARP/GARPII complex [Source:VGNC Symbol;Acc:VGNC:94858]	80	-16.74	1	1	2
ssc-miR-101	ENSSSCG00000002295	VTI1B	vesicle transport through interaction with t-SNAREs 1B [Source:VGNC Symbol;Acc:VGNC:94880]	87	-34.49	1	1	2
ssc-miR-101	ENSSSCG00000017752	WSB1	WD repeat and SOCS box containing 1 [Source:VGNC Symbol;Acc:VGNC:94981]	82	-32.85	1	1	2
ssc-miR-101	ENSSSCG00000030996	XBP1	X-box binding protein 1 [Source:VGNC Symbol;Acc:VGNC:94993]	78	-16.74	1	1	2
ssc-miR-101	ENSSSCG00000009693	XKR6	XK related 6 [Source:HGNC Symbol;Acc:HGNC:27806]	76	-15.8	1	1	2
ssc-miR-101	ENSSSCG00000031942	YES1	YES proto-onco 1, Src family tyrosine kinase [Source:VGNC Symbol;Acc:VGNC:95024]	65	-16.23	1	1	2
ssc-miR-101	ENSSSCG00000004090	ZBTB2	zinc finger and BTB domain containing 2 [Source:VGNC Symbol;Acc:VGNC:95062]	69	-37.85	1	1	2
ssc-miR-101	ENSSSCG00000031426	ZBTB34	zinc finger and BTB domain containing 34 [Source:VGNC Symbol;Acc:VGNC:95070]	68	-37.01	1	1	2
ssc-miR-101	ENSSSCG00000015247	ZBTB44	zinc finger and BTB domain containing 44 [Source:VGNC Symbol;Acc:VGNC:95076]	84	-16.5	1	1	2
ssc-miR-101	ENSSSCG00000036340	ZBTB5	zinc finger and BTB domain containing 5 [Source:VGNC Symbol;Acc:VGNC:103204]	94	-16.9	1	1	2
ssc-miR-101	ENSSSCG00000009414	ZC3H13	zinc finger CCCH-type containing 13 [Source:VGNC Symbol;Acc:VGNC:95093]	84	-15.37	1	1	2
ssc-miR-101	ENSSSCG00000026744	ZDHHC20	zinc finger DHHC-type palmitoyltransferase 20 [Source:VGNC Symbol;Acc:VGNC:95122]	69	-15.35	1	1	2
ssc-miR-101	ENSSSCG00000039952	ZFAND3	zinc finger AN1-type containing 3 [Source:VGNC Symbol;Acc:VGNC:95135]	84	-19.93	1	1	2
ssc-miR-101	ENSSSCG00000014539	ZFP62	ZFP62 zinc finger protein [Source:VGNC Symbol;Acc:VGNC:95148]	81	-15.52	1	1	2
ssc-miR-101	ENSSSCG00000002930	ZNF260	zinc finger protein 260 [Source:VGNC Symbol;Acc:VGNC:98750]	74	-20.2	1	1	2
ssc-miR-101	ENSSSCG00000023181	ZNF385B	zinc finger protein 385B [Source:VGNC Symbol;Acc:VGNC:98425]	70	-16.62	1	1	2
ssc-miR-101	ENSSSCG00000010503	ZNF518A	zinc finger protein 518A [Source:VGNC Symbol;Acc:VGNC:95257]	75	-15.16	1	1	2
ssc-miR-101	ENSSSCG00000034704	ZNF532	zinc finger protein 532 [Source:HGNC Symbol;Acc:HGNC:30940]	84	-18.63	1	1	2
ssc-miR-101	ENSSSCG00000029420	ZNF569	zinc finger protein 569 [Source:VGNC Symbol;Acc:VGNC:98717]	77	-18.4	1	1	2
ssc-miR-101	ENSSSCG00000012286	ZNF630	zinc finger protein 630 [Source:VGNC Symbol;Acc:VGNC:95280]	97	-19.01	1	1	2
ssc-miR-101	ENSSSCG00000009037	ZNF827	zinc finger protein 827 [Source:VGNC Symbol;Acc:VGNC:98970]	73	-17.18	1	1	2
ssc-miR-101	ENSSSCG00000007526	ZNF831	zinc finger protein 831 [Source:VGNC Symbol;Acc:VGNC:95765]	85	-16.67	1	1	2
ssc-miR-101	ENSSSCG00000025194	ZSWIM6	zinc finger SWIM-type containing 6 [Source:VGNC Symbol;Acc:VGNC:95335]	90	-15.87	1	1	2
ssc-miR-101	ENSSSCG00000004946	ZWILCH	zwilch kinetochore protein [Source:VGNC Symbol;Acc:VGNC:95341]	86	-16.63	1	1	2
ssc-miR-1343	ENSSSCG00000005423	ABCA1	ATP binding cassette subfamily A member 1 [Source:VGNC Symbol;Acc:VGNC:84947]	76	-38.41	1	1	2
ssc-miR-1343	ENSSSCG00000031141	ABCA13	ATP binding cassette subfamily A member 13 [Source:HGNC Symbol;Acc:HGNC:14638]	80	-26.9	1	1	2
ssc-miR-1343	ENSSSCG00000022813	ABCC12	ATP binding cassette subfamily C member 12 [Source:VGNC Symbol;Acc:VGNC:84955]	69	-19.69	1	1	2
ssc-miR-1343	ENSSSCG00000017561	ABCC3	ATP binding cassette subfamily C member 3 [Source:VGNC Symbol;Acc:VGNC:84957]	69	-18.26	1	1	2
ssc-miR-1343	ENSSSCG00000028856	ABCF3	ATP binding cassette subfamily F member 3 [Source:VGNC Symbol;Acc:VGNC:84967]	74	-18.86	1	1	2
ssc-miR-1343	ENSSSCG00000001832	ACAN	aggrecan [Source:VGNC Symbol;Acc:VGNC:109451]	80	-41.35	1	1	2
ssc-miR-1343	ENSSSCG00000015534	ACBD6	acyl-CoA binding domain containing 6 [Source:VGNC Symbol;Acc:VGNC:85006]	87	-44.44	1	1	2
ssc-miR-1343	ENSSSCG00000032723	ACER3	alkaline ceramidase 3 [Source:VGNC Symbol;Acc:VGNC:103893]	78	-19	1	1	2
ssc-miR-1343	ENSSSCG00000036411	ACOT13	acyl-CoA thioesterase 13 [Source:VGNC Symbol;Acc:VGNC:85018]	93	-61.52	1	1	2
ssc-miR-1343	ENSSSCG00000017198	ACOX1	acyl-CoA oxidase 1 [Source:VGNC Symbol;Acc:VGNC:85020]	73	-70.56	1	1	2
ssc-miR-1343	ENSSSCG00000013242	ACP2	acid phosphatase 2, lysosomal [Source:VGNC Symbol;Acc:VGNC:85024]	85	-91.32	1	1	2
ssc-miR-1343	ENSSSCG00000001760	ACSBG1	acyl-CoA synthetase bubblegum family member 1 [Source:VGNC Symbol;Acc:VGNC:85030]	91	-37.94	1	1	2
ssc-miR-1343	ENSSSCG00000010447	ACTA2	actin alpha 2, smooth muscle [Source:VGNC Symbol;Acc:VGNC:85038]	98	-19.24	1	1	2
ssc-miR-1343	ENSSSCG00000010144	ACTN2	actinin alpha 2 [Source:VGNC Symbol;Acc:VGNC:85046]	74	-21.39	1	1	2
ssc-miR-1343	ENSSSCG00000002965	ACTN4	actinin alpha 4 [Source:VGNC Symbol;Acc:VGNC:85047]	64	-50.99	1	1	2
ssc-miR-1343	ENSSSCG00000008194	ACTR1B	actin related protein 1B [Source:VGNC Symbol;Acc:VGNC:85050]	66	-26.88	1	1	2
ssc-miR-1343	ENSSSCG00000000233	ACVR1B	activin A receptor type 1B [Source:VGNC Symbol;Acc:VGNC:85056]	67	-57.45	1	1	2
ssc-miR-1343	ENSSSCG00000000232	ACVRL1	activin A receptor like type 1 [Source:VGNC Symbol;Acc:VGNC:85057]	71	-85.72	1	1	2
ssc-miR-1343	ENSSSCG00000017349	ADAM11	ADAM metallopeptidase domain 11 [Source:VGNC Symbol;Acc:VGNC:85062]	95	-52.76	1	1	2
ssc-miR-1343	ENSSSCG00000010772	ADAM8	ADAM metallopeptidase domain 8 [Source:VGNC Symbol;Acc:VGNC:97866]	65	-56.34	1	1	2
ssc-miR-1343	ENSSSCG00000016816	ADAMTS12	ADAM metallopeptidase with thrombospondin type 1 motif 12 [Source:VGNC Symbol;Acc:VGNC:85074]	72	-48.53	1	1	2
ssc-miR-1343	ENSSSCG00000038452	ADAMTS17	ADAM metallopeptidase with thrombospondin type 1 motif 17 [Source:VGNC Symbol;Acc:VGNC:85079]	95	-44.15	1	1	2
ssc-miR-1343	ENSSSCG00000006651	ADAMTSL4	ADAMTS like 4 [Source:VGNC Symbol;Acc:VGNC:85093]	93	-18.08	1	1	2
ssc-miR-1343	ENSSSCG00000013433	ADAMTSL5	ADAMTS like 5 [Source:VGNC Symbol;Acc:VGNC:85094]	62	-46.59	1	1	2
ssc-miR-1343	ENSSSCG00000007547	ADAP1	ArfGAP with dual PH domains 1 [Source:VGNC Symbol;Acc:VGNC:85095]	76	-160.35	1	1	2
ssc-miR-1343	ENSSSCG00000017738	ADAP2	ArfGAP with dual PH domains 2 [Source:VGNC Symbol;Acc:VGNC:85096]	70	-15.66	1	1	2
ssc-miR-1343	ENSSSCG00000007950	ADCY9	adenylate cyclase 9 [Source:VGNC Symbol;Acc:VGNC:85113]	63	-34.14	1	1	2
ssc-miR-1343	ENSSSCG00000004114	ADGB	androglobin [Source:HGNC Symbol;Acc:HGNC:21212]	99	-16.5	1	1	2
ssc-miR-1343	ENSSSCG00000003604	ADGRB2	adhesion G protein-coupled receptor B2 [Source:VGNC Symbol;Acc:VGNC:85121]	71	-20.49	1	1	2
ssc-miR-1343	ENSSSCG00000009745	ADGRD1	adhesion G protein-coupled receptor D1 [Source:VGNC Symbol;Acc:VGNC:107245]	98	-15.1	1	1	2
ssc-miR-1343	ENSSSCG00000001925	ADPGK	ADP dependent glucokinase [Source:VGNC Symbol;Acc:VGNC:85150]	79	-20.3	1	1	2
ssc-miR-1343	ENSSSCG00000014431	AFAP1L1	actin filament associated protein 1 like 1 [Source:VGNC Symbol;Acc:VGNC:85166]	65	-35.06	1	1	2
ssc-miR-1343	ENSSSCG00000033636	AFMID	arylformamidase [Source:VGNC Symbol;Acc:VGNC:97870]	64	-22.69	1	1	2
ssc-miR-1343	ENSSSCG00000008558	AGBL5	AGBL carboxypeptidase 5 [Source:VGNC Symbol;Acc:VGNC:85177]	88	-15.64	1	1	2
ssc-miR-1343	ENSSSCG00000006872	AGL	amylo-alpha-1, 6-glucosidase, 4-alpha-glucanotransferase [Source:VGNC Symbol;Acc:VGNC:106013]	76	-15.08	1	1	2
ssc-miR-1343	ENSSSCG00000015363	AGR2	anterior gradient 2, protein disulphide isomerase family member [Source:VGNC Symbol;Acc:VGNC:85187]	96	-21.66	1	1	2
ssc-miR-1343	ENSSSCG00000006816	AHCYL1	adenosylhomocysteinase like 1 [Source:VGNC Symbol;Acc:VGNC:97873]	91	-25.77	1	1	2
ssc-miR-1343	ENSSSCG00000016568	AHCYL2	adenosylhomocysteinase like 2 [Source:VGNC Symbol;Acc:VGNC:97874]	81	-50.13	1	1	2
ssc-miR-1343	ENSSSCG00000032843	AHRR	aryl hydrocarbon receptor repressor [Source:VGNC Symbol;Acc:VGNC:103065]	70	-94.05	1	1	2
ssc-miR-1343	ENSSSCG00000024030	AKAP10	A-kinase anchoring protein 10 [Source:VGNC Symbol;Acc:VGNC:85215]	97	-23.35	1	1	2
ssc-miR-1343	ENSSSCG00000003652	AKIRIN1	akirin 1 [Source:VGNC Symbol;Acc:VGNC:85227]	94	-15.46	1	1	2
ssc-miR-1343	ENSSSCG00000011946	ALCAM	activated leukocyte cell adhesion molecule [Source:VGNC Symbol;Acc:VGNC:85236]	79	-17.17	1	1	2
ssc-miR-1343	ENSSSCG00000039057	ALKAL2	ALK and LTK ligand 2 [Source:VGNC Symbol;Acc:VGNC:85256]	98	-17.84	1	1	2
ssc-miR-1343	ENSSSCG00000024254	ALKBH7	alkB homolog 7 [Source:VGNC Symbol;Acc:VGNC:85262]	93	-117.5	1	1	2
ssc-miR-1343	ENSSSCG00000032607	ALPL	alkaline phosphatase, biomineralization associated [Source:VGNC Symbol;Acc:VGNC:85269]	88	-48.35	1	1	2
ssc-miR-1343	ENSSSCG00000040329	ALX4	ALX homeobox 4 [Source:VGNC Symbol;Acc:VGNC:96791]	87	-141.13	1	1	2
ssc-miR-1343	ENSSSCG00000034883	AMIGO1	adhesion molecule with Ig like domain 1 [Source:VGNC Symbol;Acc:VGNC:85280]	89	-30.94	1	1	2
ssc-miR-1343	ENSSSCG00000011389	AMIGO3	adhesion molecule with Ig like domain 3 [Source:HGNC Symbol;Acc:HGNC:24075]	95	-17.69	1	1	2
ssc-miR-1343	ENSSSCG00000037591	AMMECR1	AMMECR nuclear protein 1 [Source:VGNC Symbol;Acc:VGNC:96559]	74	-20.91	1	1	2
ssc-miR-1343	ENSSSCG00000028633	AMMECR1L	AMMECR1 like [Source:VGNC Symbol;Acc:VGNC:103895]	96	-24.21	1	1	2
ssc-miR-1343	ENSSSCG00000011643	AMOTL2	angiomotin like 2 [Source:VGNC Symbol;Acc:VGNC:85285]	63	-50.09	1	1	2
ssc-miR-1343	ENSSSCG00000031125	AMPD2	adenosine monophosphate deaminase 2 [Source:VGNC Symbol;Acc:VGNC:85287]	65	-18.78	1	1	2
ssc-miR-1343	ENSSSCG00000008105	ANAPC1	anaphase promoting complex subunit 1 [Source:VGNC Symbol;Acc:VGNC:85293]	78	-43.25	1	1	2
ssc-miR-1343	ENSSSCG00000003819	ANGPTL3	angiopoietin like 3 [Source:VGNC Symbol;Acc:VGNC:85305]	84	-18.22	1	1	2
ssc-miR-1343	ENSSSCG00000015360	ANKMY2	ankyrin repeat and MYND domain containing 2 [Source:VGNC Symbol;Acc:VGNC:85319]	90	-17.61	1	1	2
ssc-miR-1343	ENSSSCG00000003682	ANKRD12	ankyrin repeat domain 12 [Source:VGNC Symbol;Acc:VGNC:96906]	97	-15.16	1	1	2
ssc-miR-1343	ENSSSCG00000010522	ANKRD2	ankyrin repeat domain 2 [Source:VGNC Symbol;Acc:VGNC:107364]	94	-20	1	1	2
ssc-miR-1343	ENSSSCG00000013497	ANKRD24	ankyrin repeat domain 24 [Source:VGNC Symbol;Acc:VGNC:85330]	93	-22.75	1	1	2
ssc-miR-1343	ENSSSCG00000015798	ANKRD37	ankyrin repeat domain 37 [Source:VGNC Symbol;Acc:VGNC:96223]	89	-23.51	1	1	2
ssc-miR-1343	ENSSSCG00000022083	ANKS1B	ankyrin repeat and sterile alpha motif domain containing 1B [Source:VGNC Symbol;Acc:VGNC:103214]	63	-19.61	1	1	2
ssc-miR-1343	ENSSSCG00000007850	ANKS4B	ankyrin repeat and sterile alpha motif domain containing 4B [Source:VGNC Symbol;Acc:VGNC:85350]	90	-23.13	1	1	2
ssc-miR-1343	ENSSSCG00000005378	ANKS6	ankyrin repeat and sterile alpha motif domain containing 6 [Source:VGNC Symbol;Acc:VGNC:85351]	91	-29.04	1	1	2
ssc-miR-1343	ENSSSCG00000062892	ANP32B	acidic nuclear phosphoprotein 32 family member B [Source:HGNC Symbol;Acc:HGNC:16677]	79	-18.52	1	1	2
ssc-miR-1343	ENSSSCG00000035209	ANP32E	acidic nuclear phosphoprotein 32 family member E [Source:VGNC Symbol;Acc:VGNC:109496]	80	-16.64	1	1	2
ssc-miR-1343	ENSSSCG00000004578	ANXA2	annexin A2 [Source:VGNC Symbol;Acc:VGNC:103027]	84	-20.92	1	1	2
ssc-miR-1343	ENSSSCG00000006643	ANXA9	annexin A9 [Source:VGNC Symbol;Acc:VGNC:85373]	98	-39.34	1	1	2
ssc-miR-1343	ENSSSCG00000013856	AP1M1	adaptor related protein complex 1 subunit mu 1 [Source:VGNC Symbol;Acc:VGNC:85380]	63	-16.1	1	1	2
ssc-miR-1343	ENSSSCG00000040157	AP3D1	adaptor related protein complex 3 subunit delta 1 [Source:VGNC Symbol;Acc:VGNC:85389]	75	-43.3	1	1	2
ssc-miR-1343	ENSSSCG00000005250	APBA1	amyloid beta protein binding family A member 1 [Source:VGNC Symbol;Acc:VGNC:85399]	77	-98.04	1	1	2
ssc-miR-1343	ENSSSCG00000015069	APOC3	apolipoprotein C3 [Source:VGNC Symbol;Acc:VGNC:85421]	78	-21.63	1	1	2
ssc-miR-1343	ENSSSCG00000000841	APPL2	adaptor protein, phosphotyrosine interacting with PH domain and leucine zipper 2 [Source:VGNC Symbol;Acc:VGNC:85427]	96	-23.8	1	1	2
ssc-miR-1343	ENSSSCG00000031865	AQP8	aquaporin 8 [Source:VGNC Symbol;Acc:VGNC:85435]	61	-73.59	1	1	2
ssc-miR-1343	ENSSSCG00000008344	ARHGAP25	Rho GTPase activating protein 25 [Source:VGNC Symbol;Acc:VGNC:85464]	99	-42.72	1	1	2
ssc-miR-1343	ENSSSCG00000014399	ARHGAP26	Rho GTPase activating protein 26 [Source:VGNC Symbol;Acc:VGNC:85465]	91	-18	1	1	2
ssc-miR-1343	ENSSSCG00000000437	ARHGAP9	Rho GTPase activating protein 9 [Source:VGNC Symbol;Acc:VGNC:85482]	89	-15.19	1	1	2
ssc-miR-1343	ENSSSCG00000033337	ARHGDIB	Rho GDP dissociation inhibitor beta [Source:VGNC Symbol;Acc:VGNC:85484]	60	-22.43	1	1	2
ssc-miR-1343	ENSSSCG00000000435	ARHGEF25	Rho guanine nucleotide exchange factor 25 [Source:VGNC Symbol;Acc:VGNC:103216]	91	-17.61	1	1	2
ssc-miR-1343	ENSSSCG00000014436	ARHGEF37	Rho guanine nucleotide exchange factor 37 [Source:VGNC Symbol;Acc:VGNC:85498]	64	-140.33	1	1	2
ssc-miR-1343	ENSSSCG00000011367	ARIH2	ariadne RBR E3 ubiquitin protein ligase 2 [Source:VGNC Symbol;Acc:VGNC:85512]	68	-53.52	1	1	2
ssc-miR-1343	ENSSSCG00000011078	ARMC3	armadillo repeat containing 3 [Source:VGNC Symbol;Acc:VGNC:96254]	87	-15.45	1	1	2
ssc-miR-1343	ENSSSCG00000033259	ARMH1	armadillo like helical domain containing 1 [Source:VGNC Symbol;Acc:VGNC:85532]	91	-25.88	1	1	2
ssc-miR-1343	ENSSSCG00000040288	ARNT2	aryl hydrocarbon receptor nuclear translocator 2 [Source:HGNC Symbol;Acc:HGNC:16876]	81	-129.67	1	1	2
ssc-miR-1343	ENSSSCG00000000551	ARNTL2	aryl hydrocarbon receptor nuclear translocator like 2 [Source:VGNC Symbol;Acc:VGNC:103217]	84	-17.23	1	1	2
ssc-miR-1343	ENSSSCG00000011238	ARPP21	cAMP regulated phosphoprotein 21 [Source:VGNC Symbol;Acc:VGNC:85541]	72	-17.08	1	1	2
ssc-miR-1343	ENSSSCG00000014852	ARRB1	arrestin beta 1 [Source:VGNC Symbol;Acc:VGNC:85542]	94	-42.63	1	1	2
ssc-miR-1343	ENSSSCG00000013893	ARRDC2	arrestin domain containing 2 [Source:VGNC Symbol;Acc:VGNC:85545]	77	-51.32	1	1	2
ssc-miR-1343	ENSSSCG00000032428	ARSA	arylsulfatase A [Source:VGNC Symbol;Acc:VGNC:97886]	94	-20.1	1	1	2
ssc-miR-1343	ENSSSCG00000038255	ART1	ADP-ribosyltransferase 1 [Source:VGNC Symbol;Acc:VGNC:85551]	84	-73.88	1	1	2
ssc-miR-1343	ENSSSCG00000006995	ASAH1	N-acylsphingosine amidohydrolase 1 [Source:VGNC Symbol;Acc:VGNC:96424]	97	-18.6	1	1	2
ssc-miR-1343	ENSSSCG00000028108	ASAP3	ArfGAP with SH3 domain, ankyrin repeat and PH domain 3 [Source:VGNC Symbol;Acc:VGNC:85559]	84	-17.01	1	1	2
ssc-miR-1343	ENSSSCG00000025186	ASCC2	activating signal cointegrator 1 complex subunit 2 [Source:VGNC Symbol;Acc:VGNC:85570]	94	-16.86	1	1	2
ssc-miR-1343	ENSSSCG00000029968	ASIC4	acid sensing ion channel subunit family member 4 [Source:VGNC Symbol;Acc:VGNC:95962]	80	-84.09	1	1	2
ssc-miR-1343	ENSSSCG00000017861	ASPA	aspartoacylase [Source:VGNC Symbol;Acc:VGNC:85582]	60	-88.07	1	1	2
ssc-miR-1343	ENSSSCG00000025087	ASPH	aspartate beta-hydroxylase [Source:VGNC Symbol;Acc:VGNC:85584]	79	-19.35	1	1	2
ssc-miR-1343	ENSSSCG00000010699	ATE1	arginyltransferase 1 [Source:VGNC Symbol;Acc:VGNC:85604]	86	-20.38	1	1	2
ssc-miR-1343	ENSSSCG00000025210	ATG10	autophagy related 10 [Source:VGNC Symbol;Acc:VGNC:85613]	91	-21.15	1	1	2
ssc-miR-1343	ENSSSCG00000013257	ATG13	autophagy related 13 [Source:VGNC Symbol;Acc:VGNC:85616]	80	-44.94	1	1	2
ssc-miR-1343	ENSSSCG00000005058	ATG14	autophagy related 14 [Source:VGNC Symbol;Acc:VGNC:85617]	75	-62.05	1	1	2
ssc-miR-1343	ENSSSCG00000002502	ATG2B	autophagy related 2B [Source:VGNC Symbol;Acc:VGNC:85620]	78	-35.12	1	1	2
ssc-miR-1343	ENSSSCG00000011575	ATG7	autophagy related 7 [Source:VGNC Symbol;Acc:VGNC:85625]	83	-88.77	1	1	2
ssc-miR-1343	ENSSSCG00000016211	ATG9A	autophagy related 9A [Source:VGNC Symbol;Acc:VGNC:99703]	68	-86.33	1	1	2
ssc-miR-1343	ENSSSCG00000008487	ATL2	atlastin GTPase 2 [Source:VGNC Symbol;Acc:VGNC:85628]	88	-22.19	1	1	2
ssc-miR-1343	ENSSSCG00000012713	ATP11C	ATPase phospholipid transporting 11C [Source:VGNC Symbol;Acc:VGNC:85635]	94	-17.31	1	1	2
ssc-miR-1343	ENSSSCG00000011183	ATP2C1	ATPase secretory pathway Ca2+ transporting 1 [Source:VGNC Symbol;Acc:VGNC:85652]	89	-23.05	1	1	2
ssc-miR-1343	ENSSSCG00000053522	ATP6V1G1	ATPase H+ transporting V1 subunit G1 [Source:HGNC Symbol;Acc:HGNC:864]	68	-28.79	1	1	2
ssc-miR-1343	ENSSSCG00000007478	ATP9A	ATPase phospholipid transporting 9A (putative) [Source:HGNC Symbol;Acc:HGNC:13540]	88	-75.31	1	1	2
ssc-miR-1343	ENSSSCG00000022058	ATRAID	all-trans retinoic acid induced differentiation factor [Source:VGNC Symbol;Acc:VGNC:97037]	64	-20.8	1	1	2
ssc-miR-1343	ENSSSCG00000007153	ATRN	attractin [Source:VGNC Symbol;Acc:VGNC:96479]	93	-81.52	1	1	2
ssc-miR-1343	ENSSSCG00000001065	ATXN1	ataxin 1 [Source:VGNC Symbol;Acc:VGNC:85687]	70	-18.63	1	1	2
ssc-miR-1343	ENSSSCG00000015432	ATXN7L1	ataxin 7 like 1 [Source:VGNC Symbol;Acc:VGNC:85692]	90	-27.11	1	1	2
ssc-miR-1343	ENSSSCG00000017362	ATXN7L3	ataxin 7 like 3 [Source:VGNC Symbol;Acc:VGNC:85694]	61	-77.77	1	1	2
ssc-miR-1343	ENSSSCG00000028924	AURKB	aurora kinase B [Source:VGNC Symbol;Acc:VGNC:85698]	65	-21.79	1	1	2
ssc-miR-1343	ENSSSCG00000036824	AVPI1	AVP induced 1 [Source:VGNC Symbol;Acc:VGNC:85702]	72	-17.83	1	1	2
ssc-miR-1343	ENSSSCG00000015259	B3GAT1	beta-1,3-glucuronyltransferase 1 [Source:VGNC Symbol;Acc:VGNC:85719]	75	-45.32	1	1	2
ssc-miR-1343	ENSSSCG00000033015	B3GNT7	UDP-GlcNAc:betaGal beta-1,3-N-acetylglucosaminyltransferase 7 [Source:VGNC Symbol;Acc:VGNC:95895]	87	-50.03	1	1	2
ssc-miR-1343	ENSSSCG00000006360	B4GALT3	beta-1,4-galactosyltransferase 3 [Source:VGNC Symbol;Acc:VGNC:97899]	99	-19.98	1	1	2
ssc-miR-1343	ENSSSCG00000039681	B9D1	B9 domain containing 1 [Source:VGNC Symbol;Acc:VGNC:85737]	82	-15.42	1	1	2
ssc-miR-1343	ENSSSCG00000059124	BAALC	BAALC binder of MAP3K1 and KLF4 [Source:HGNC Symbol;Acc:HGNC:14333]	72	-34.96	1	1	2
ssc-miR-1343	ENSSSCG00000031073	BABAM1	BRISC and BRCA1 A complex member 1 [Source:VGNC Symbol;Acc:VGNC:99587]	86	-43.91	1	1	2
ssc-miR-1343	ENSSSCG00000015079	BACE1	beta-secretase 1 [Source:VGNC Symbol;Acc:VGNC:85740]	98	-76.53	1	1	2
ssc-miR-1343	ENSSSCG00000012029	BACH1	BTB domain and CNC homolog 1 [Source:VGNC Symbol;Acc:VGNC:85741]	92	-41.45	1	1	2
ssc-miR-1343	ENSSSCG00000004772	BAHD1	bromo adjacent homology domain containing 1 [Source:VGNC Symbol;Acc:VGNC:85747]	65	-72.98	1	1	2
ssc-miR-1343	ENSSSCG00000027342	BAZ1B	bromodomain adjacent to zinc finger domain 1B [Source:VGNC Symbol;Acc:VGNC:85762]	81	-27.97	1	1	2
ssc-miR-1343	ENSSSCG00000040416	BBS1	Bardet-Biedl syndrome 1 [Source:HGNC Symbol;Acc:HGNC:966]	77	-43.99	1	1	2
ssc-miR-1343	ENSSSCG00000006698	BCL9	BCL9 transcription coactivator [Source:VGNC Symbol;Acc:VGNC:96567]	87	-17.55	1	1	2
ssc-miR-1343	ENSSSCG00000036572	BCO1	beta-carotene oxygenase 1 [Source:VGNC Symbol;Acc:VGNC:85789]	89	-24.8	1	1	2
ssc-miR-1343	ENSSSCG00000024109	BDH1	3-hydroxybutyrate dehydrogenase 1 [Source:VGNC Symbol;Acc:VGNC:85792]	69	-21.21	1	1	2
ssc-miR-1343	ENSSSCG00000031159	BEND3	BEN domain containing 3 [Source:VGNC Symbol;Acc:VGNC:85800]	94	-33.2	1	1	2
ssc-miR-1343	ENSSSCG00000001498	BEND6	BEN domain containing 6 [Source:VGNC Symbol;Acc:VGNC:85802]	97	-30.79	1	1	2
ssc-miR-1343	ENSSSCG00000038489	BHLHA15	basic helix-loop-helix family member a15 [Source:VGNC Symbol;Acc:VGNC:85812]	94	-126.19	1	1	2
ssc-miR-1343	ENSSSCG00000027568	BLK	BLK proto-onco, Src family tyrosine kinase [Source:VGNC Symbol;Acc:VGNC:85828]	75	-27.94	1	1	2
ssc-miR-1343	ENSSSCG00000017796	BLMH	bleomycin hydrolase [Source:HGNC Symbol;Acc:HGNC:1059]	68	-20.48	1	1	2
ssc-miR-1343	ENSSSCG00000000359	BLOC1S1	biogenesis of lysosomal organelles complex 1 subunit 1 [Source:HGNC Symbol;Acc:HGNC:4200]	84	-17.61	1	1	2
ssc-miR-1343	ENSSSCG00000032956	BMERB1	bMERB domain containing 1 [Source:VGNC Symbol;Acc:VGNC:85836]	81	-54.75	1	1	2
ssc-miR-1343	ENSSSCG00000032071	BMP10	bone morphotic protein 10 [Source:VGNC Symbol;Acc:VGNC:85839]	71	-18.6	1	1	2
ssc-miR-1343	ENSSSCG00000001027	BMP6	bone morphotic protein 6 [Source:VGNC Symbol;Acc:VGNC:85845]	88	-48.39	1	1	2
ssc-miR-1343	ENSSSCG00000007501	BMP7	bone morphotic protein 7 [Source:VGNC Symbol;Acc:VGNC:95491]	61	-18.84	1	1	2
ssc-miR-1343	ENSSSCG00000016665	BMPER	BMP binding endothelial regulator [Source:VGNC Symbol;Acc:VGNC:97902]	92	-19.96	1	1	2
ssc-miR-1343	ENSSSCG00000004582	BNIP2	BCL2 interacting protein 2 [Source:VGNC Symbol;Acc:VGNC:85854]	60	-24.77	1	1	2
ssc-miR-1343	ENSSSCG00000001560	BNIP5	BCL2 interacting protein 5 [Source:VGNC Symbol;Acc:VGNC:85857]	65	-18.6	1	1	2
ssc-miR-1343	ENSSSCG00000006667	BOLA1	bolA family member 1 [Source:VGNC Symbol;Acc:VGNC:85860]	89	-40.76	1	1	2
ssc-miR-1343	ENSSSCG00000026605	BPI	bactericidal permeability increasing protein [Source:VGNC Symbol;Acc:VGNC:95499]	87	-22.51	1	1	2
ssc-miR-1343	ENSSSCG00000016494	BRAF	B-Raf proto-onco, serine/threonine kinase [Source:VGNC Symbol;Acc:VGNC:85866]	95	-18.88	1	1	2
ssc-miR-1343	ENSSSCG00000022227	BRD4	bromodomain containing 4 [Source:VGNC Symbol;Acc:VGNC:85873]	94	-46.19	1	1	2
ssc-miR-1343	ENSSSCG00000011565	BRK1	BRICK1 subunit of SCAR/WAVE actin nucleating complex [Source:VGNC Symbol;Acc:VGNC:85884]	97	-18.15	1	1	2
ssc-miR-1343	ENSSSCG00000037337	BRSK2	BR serine/threonine kinase 2 [Source:VGNC Symbol;Acc:VGNC:85889]	68	-30.53	1	1	2
ssc-miR-1343	ENSSSCG00000025156	BRWD3	bromodomain and WD repeat domain containing 3 [Source:VGNC Symbol;Acc:VGNC:85890]	76	-15.61	1	1	2
ssc-miR-1343	ENSSSCG00000010701	BTBD16	BTB domain containing 16 [Source:VGNC Symbol;Acc:VGNC:85902]	84	-19.24	1	1	2
ssc-miR-1343	ENSSSCG00000011193	BTD	biotinidase [Source:VGNC Symbol;Acc:VGNC:85911]	88	-19.14	1	1	2
ssc-miR-1343	ENSSSCG00000038762	BTF3L4	basic transcription factor 3 like 4 [Source:VGNC Symbol;Acc:VGNC:85912]	90	-28.71	1	1	2
ssc-miR-1343	ENSSSCG00000010563	BTRC	beta-transducin repeat containing E3 ubiquitin protein ligase [Source:VGNC Symbol;Acc:VGNC:107368]	92	-41.47	1	1	2
ssc-miR-1343	ENSSSCG00000024329	C12orf43	chromosome 14 C12orf43 homolog [Source:VGNC Symbol;Acc:VGNC:85943]	66	-112.55	1	1	2
ssc-miR-1343	ENSSSCG00000001885	C15orf39	chromosome 7 C15orf39 homolog [Source:VGNC Symbol;Acc:VGNC:86070]	72	-24.25	1	1	2
ssc-miR-1343	ENSSSCG00000056576	C17orf114	chromosome 17 open reading frame 114 [Source:HGNC Symbol;Acc:HGNC:55343]	67	-26.1	1	1	2
ssc-miR-1343	ENSSSCG00000013769	C19orf67	chromosome 2 C19orf67 homolog [Source:VGNC Symbol;Acc:VGNC:86007]	91	-23.3	1	1	2
ssc-miR-1343	ENSSSCG00000037098	C19orf81	chromosome 6 C19orf81 homolog [Source:VGNC Symbol;Acc:VGNC:86058]	85	-24.64	1	1	2
ssc-miR-1343	ENSSSCG00000027882	C1orf115	chromosome 10 C1orf115 homolog [Source:VGNC Symbol;Acc:VGNC:96111]	85	-28.69	1	1	2
ssc-miR-1343	ENSSSCG00000038888	C1orf122	chromosome 6 C1orf122 homolog [Source:VGNC Symbol;Acc:VGNC:86060]	95	-25.78	1	1	2
ssc-miR-1343	ENSSSCG00000006639	C1orf56	chromosome 4 C1orf56 homolog [Source:VGNC Symbol;Acc:VGNC:86032]	80	-17.85	1	1	2
ssc-miR-1343	ENSSSCG00000008737	C1QTNF7	C1q and TNF related 7 [Source:VGNC Symbol;Acc:VGNC:85986]	82	-18.92	1	1	2
ssc-miR-1343	ENSSSCG00000033913	C1RL	complement C1r subcomponent like [Source:VGNC Symbol;Acc:VGNC:85988]	91	-18.08	1	1	2
ssc-miR-1343	ENSSSCG00000007510	C20orf85	chromosome 17 C20orf85 homolog [Source:VGNC Symbol;Acc:VGNC:95788]	89	-16.91	1	1	2
ssc-miR-1343	ENSSSCG00000040740	C22orf39	chromosome 22 open reading frame 39 [Source:HGNC Symbol;Acc:HGNC:27012]	86	-40.15	1	1	2
ssc-miR-1343	ENSSSCG00000016270	C2orf72	chromosome 15 C2orf72 homolog [Source:VGNC Symbol;Acc:VGNC:96157]	78	-18.67	1	1	2
ssc-miR-1343	ENSSSCG00000008771	C4orf19	chromosome 8 C4orf19 homolog [Source:VGNC Symbol;Acc:VGNC:86080]	98	-17.95	1	1	2
ssc-miR-1343	ENSSSCG00000016876	C5orf34	chromosome 16 C5orf34 homolog [Source:VGNC Symbol;Acc:VGNC:108008]	85	-16.33	1	1	2
ssc-miR-1343	ENSSSCG00000038931	C6orf120	chromosome 1 C6orf120 homolog [Source:VGNC Symbol;Acc:VGNC:85967]	98	-41.64	1	1	2
ssc-miR-1343	ENSSSCG00000036801	C6orf132	chromosome 7 C6orf132 homolog [Source:VGNC Symbol;Acc:VGNC:86071]	64	-31.48	1	1	2
ssc-miR-1343	ENSSSCG00000016760	C7orf25	chromosome 18 C7orf25 homolog [Source:VGNC Symbol;Acc:VGNC:85955]	83	-23.17	1	1	2
ssc-miR-1343	ENSSSCG00000004565	CA12	carbonic anhydrase 12 [Source:VGNC Symbol;Acc:VGNC:86097]	61	-26.52	1	1	2
ssc-miR-1343	ENSSSCG00000009397	CAB39L	calcium binding protein 39 like [Source:VGNC Symbol;Acc:VGNC:86106]	85	-17.2	1	1	2
ssc-miR-1343	ENSSSCG00000033268	CABCOCO1	ciliary associated calcium binding coiled-coil 1 [Source:VGNC Symbol;Acc:VGNC:86107]	87	-19.75	1	1	2
ssc-miR-1343	ENSSSCG00000040709	CACFD1	calcium channel flower domain containing 1 [Source:VGNC Symbol;Acc:VGNC:86115]	84	-68.03	1	1	2
ssc-miR-1343	ENSSSCG00000004829	CACHD1	cache domain containing 1 [Source:VGNC Symbol;Acc:VGNC:86116]	69	-24.4	1	1	2
ssc-miR-1343	ENSSSCG00000011412	CACNA2D2	calcium voltage-gated channel auxiliary subunit alpha2delta 2 [Source:VGNC Symbol;Acc:VGNC:86121]	68	-47.37	1	1	2
ssc-miR-1343	ENSSSCG00000017510	CACNB1	calcium voltage-gated channel auxiliary subunit beta 1 [Source:VGNC Symbol;Acc:VGNC:97909]	65	-40.83	1	1	2
ssc-miR-1343	ENSSSCG00000029073	CACNB4	calcium voltage-gated channel auxiliary subunit beta 4 [Source:VGNC Symbol;Acc:VGNC:108507]	93	-16.4	1	1	2
ssc-miR-1343	ENSSSCG00000006415	CADM3	cell adhesion molecule 3 [Source:VGNC Symbol;Acc:VGNC:86135]	93	-102.6	1	1	2
ssc-miR-1343	ENSSSCG00000016031	CALCRL	calcitonin receptor like receptor [Source:VGNC Symbol;Acc:VGNC:109487]	92	-18.08	1	1	2
ssc-miR-1343	ENSSSCG00000017873	CAMKK1	calcium/calmodulin dependent protein kinase kinase 1 [Source:VGNC Symbol;Acc:VGNC:98977]	99	-40.56	1	1	2
ssc-miR-1343	ENSSSCG00000003672	CAP1	cyclase associated actin cytoskeleton regulatory protein 1 [Source:VGNC Symbol;Acc:VGNC:96936]	97	-33.29	1	1	2
ssc-miR-1343	ENSSSCG00000020986	CAPN13	calpain 13 [Source:VGNC Symbol;Acc:VGNC:86173]	65	-15.33	1	1	2
ssc-miR-1343	ENSSSCG00000030149	CAPNS1	calpain small subunit 1 [Source:VGNC Symbol;Acc:VGNC:96937]	71	-23.37	1	1	2
ssc-miR-1343	ENSSSCG00000012911	CARNS1	carnosine synthase 1 [Source:VGNC Symbol;Acc:VGNC:97913]	60	-16.29	1	1	2
ssc-miR-1343	ENSSSCG00000017477	CASC3	CASC3 exon junction complex subunit [Source:VGNC Symbol;Acc:VGNC:96572]	91	-28.81	1	1	2
ssc-miR-1343	ENSSSCG00000040578	CASKIN2	CASK interacting protein 2 [Source:VGNC Symbol;Acc:VGNC:98978]	89	-44.56	1	1	2
ssc-miR-1343	ENSSSCG00000024045	CASTOR2	cytosolic arginine sensor for mTORC1 subunit 2 [Source:HGNC Symbol;Acc:HGNC:37073]	66	-166.33	1	1	2
ssc-miR-1343	ENSSSCG00000034339	CBARP	CACN subunit beta associated regulatory protein [Source:VGNC Symbol;Acc:VGNC:86220]	60	-48.84	1	1	2
ssc-miR-1343	ENSSSCG00000020859	CBLN2	cerebellin 2 [Source:VGNC Symbol;Acc:VGNC:86226]	80	-17.27	1	1	2
ssc-miR-1343	ENSSSCG00000024261	CBX2	chromobox 2 [Source:VGNC Symbol;Acc:VGNC:86230]	92	-20.23	1	1	2
ssc-miR-1343	ENSSSCG00000039191	CBX5	chromobox 5 [Source:VGNC Symbol;Acc:VGNC:86232]	79	-40.2	1	1	2
ssc-miR-1343	ENSSSCG00000034146	CBX8	chromobox 8 [Source:VGNC Symbol;Acc:VGNC:86233]	86	-53.71	1	1	2
ssc-miR-1343	ENSSSCG00000041467	CCDC194	coiled-coil domain containing 194 [Source:HGNC Symbol;Acc:HGNC:53438]	77	-45.55	1	1	2
ssc-miR-1343	ENSSSCG00000000751	CCDC77	coiled-coil domain containing 77 [Source:VGNC Symbol;Acc:VGNC:86313]	68	-29.59	1	1	2
ssc-miR-1343	ENSSSCG00000008406	CCDC88A	coiled-coil domain containing 88A [Source:VGNC Symbol;Acc:VGNC:86325]	75	-34.31	1	1	2
ssc-miR-1343	ENSSSCG00000023975	CCDC9B	coiled-coil domain containing 9B [Source:VGNC Symbol;Acc:VGNC:86332]	74	-15.98	1	1	2
ssc-miR-1343	ENSSSCG00000061661	CCKAR	cholecystokinin A receptor [Source:HGNC Symbol;Acc:HGNC:1570]	75	-30	1	1	2
ssc-miR-1343	ENSSSCG00000038162	CCL21	C-C motif chemokine ligand 21 [Source:VGNC Symbol;Acc:VGNC:95485]	91	-115.74	1	1	2
ssc-miR-1343	ENSSSCG00000013593	CCL25	C-C motif chemokine ligand 25 [Source:VGNC Symbol;Acc:VGNC:99612]	88	-32.99	1	1	2
ssc-miR-1343	ENSSSCG00000026326	CCNF	cyclin F [Source:VGNC Symbol;Acc:VGNC:86356]	73	-25.93	1	1	2
ssc-miR-1343	ENSSSCG00000014147	CCNH	cyclin H [Source:VGNC Symbol;Acc:VGNC:86359]	89	-19.2	1	1	2
ssc-miR-1343	ENSSSCG00000011322	CCR1	C-C motif chemokine receptor 1 [Source:HGNC Symbol;Acc:HGNC:1602]	68	-42.25	1	1	2
ssc-miR-1343	ENSSSCG00000024344	CCR5	C-C motif chemokine receptor 5 [Source:VGNC Symbol;Acc:VGNC:108636]	82	-22.96	1	1	2
ssc-miR-1343	ENSSSCG00000011316	CCR9	C-C motif chemokine receptor 9 [Source:VGNC Symbol;Acc:VGNC:86374]	79	-20.19	1	1	2
ssc-miR-1343	ENSSSCG00000014369	CD14	CD14 molecule [Source:VGNC Symbol;Acc:VGNC:86389]	67	-16.52	1	1	2
ssc-miR-1343	ENSSSCG00000012840	CD151	CD151 molecule [Source:VGNC Symbol;Acc:VGNC:96613]	61	-52.61	1	1	2
ssc-miR-1343	ENSSSCG00000006450	CD1E	CD1e molecule [Source:VGNC Symbol;Acc:VGNC:86394]	69	-15.16	1	1	2
ssc-miR-1343	ENSSSCG00000002893	CD22	CD22 molecule [Source:VGNC Symbol;Acc:VGNC:86398]	77	-52.95	1	1	2
ssc-miR-1343	ENSSSCG00000039946	CD34	CD34 molecule [Source:VGNC Symbol;Acc:VGNC:86410]	68	-51.4	1	1	2
ssc-miR-1343	ENSSSCG00000035078	CD40	CD40 molecule [Source:VGNC Symbol;Acc:VGNC:95545]	65	-48.69	1	1	2
ssc-miR-1343	ENSSSCG00000030172	CD40LG	CD40 ligand [Source:VGNC Symbol;Acc:VGNC:86418]	74	-18.35	1	1	2
ssc-miR-1343	ENSSSCG00000031115	CD70	CD70 molecule [Source:VGNC Symbol;Acc:VGNC:86426]	99	-17.83	1	1	2
ssc-miR-1343	ENSSSCG00000011899	CD80	CD80 molecule [Source:VGNC Symbol;Acc:VGNC:97920]	66	-40.42	1	1	2
ssc-miR-1343	ENSSSCG00000031598	CDADC1	cytidine and dCMP deaminase domain containing 1 [Source:VGNC Symbol;Acc:VGNC:86440]	66	-38.24	1	1	2
ssc-miR-1343	ENSSSCG00000013018	CDC42BPG	CDC42 binding protein kinase gamma [Source:VGNC Symbol;Acc:VGNC:86454]	92	-49	1	1	2
ssc-miR-1343	ENSSSCG00000036686	CDC42SE2	CDC42 small effector 2 [Source:VGNC Symbol;Acc:VGNC:86461]	93	-21.75	1	1	2
ssc-miR-1343	ENSSSCG00000007439	CDH22	cadherin 22 [Source:VGNC Symbol;Acc:VGNC:95579]	71	-21.08	1	1	2
ssc-miR-1343	ENSSSCG00000004886	CDH7	cadherin 7 [Source:VGNC Symbol;Acc:VGNC:97923]	71	-23.6	1	1	2
ssc-miR-1343	ENSSSCG00000012852	CDHR5	cadherin related family member 5 [Source:VGNC Symbol;Acc:VGNC:86492]	70	-25.02	1	1	2
ssc-miR-1343	ENSSSCG00000027629	CDIPT	CDP-diacylglycerol--inositol 3-phosphatidyltransferase [Source:VGNC Symbol;Acc:VGNC:86494]	83	-66.02	1	1	2
ssc-miR-1343	ENSSSCG00000010214	CDK1	cyclin dependent kinase 1 [Source:VGNC Symbol;Acc:VGNC:103917]	98	-18.08	1	1	2
ssc-miR-1343	ENSSSCG00000025401	CDK10	cyclin dependent kinase 10 [Source:VGNC Symbol;Acc:VGNC:86495]	83	-45.02	1	1	2
ssc-miR-1343	ENSSSCG00000028182	CDK17	cyclin dependent kinase 17 [Source:VGNC Symbol;Acc:VGNC:86500]	91	-28.82	1	1	2
ssc-miR-1343	ENSSSCG00000012902	CDK2AP2	cyclin dependent kinase 2 associated protein 2 [Source:VGNC Symbol;Acc:VGNC:86503]	83	-70.94	1	1	2
ssc-miR-1343	ENSSSCG00000005047	CDKN3	cyclin dependent kinase inhibitor 3 [Source:VGNC Symbol;Acc:VGNC:86517]	89	-21.22	1	1	2
ssc-miR-1343	ENSSSCG00000017218	CDR2L	cerebellar deration related protein 2 like [Source:VGNC Symbol;Acc:VGNC:86522]	70	-19.45	1	1	2
ssc-miR-1343	ENSSSCG00000028218	CEACAM20	CEA cell adhesion molecule 20 [Source:VGNC Symbol;Acc:VGNC:96945]	76	-60.66	1	1	2
ssc-miR-1343	ENSSSCG00000034360	CELSR2	cadherin EGF LAG seven-pass G-type receptor 2 [Source:VGNC Symbol;Acc:VGNC:98748]	79	-40.67	1	1	2
ssc-miR-1343	ENSSSCG00000038929	CEMIP	cell migration inducing hyaluronidase 1 [Source:VGNC Symbol;Acc:VGNC:86542]	85	-44.7	1	1	2
ssc-miR-1343	ENSSSCG00000038543	CENPA	centromere protein A [Source:VGNC Symbol;Acc:VGNC:86545]	84	-20.06	1	1	2
ssc-miR-1343	ENSSSCG00000015581	CENPF	centromere protein F [Source:VGNC Symbol;Acc:VGNC:86548]	98	-16.58	1	1	2
ssc-miR-1343	ENSSSCG00000021138	CEP250	centrosomal protein 250 [Source:VGNC Symbol;Acc:VGNC:95888]	96	-21.63	1	1	2
ssc-miR-1343	ENSSSCG00000032475	CEP44	centrosomal protein 44 [Source:VGNC Symbol;Acc:VGNC:86571]	97	-38.53	1	1	2
ssc-miR-1343	ENSSSCG00000008360	CEP68	centrosomal protein 68 [Source:VGNC Symbol;Acc:VGNC:86575]	88	-25.11	1	1	2
ssc-miR-1343	ENSSSCG00000026731	CEP85	centrosomal protein 85 [Source:VGNC Symbol;Acc:VGNC:86579]	70	-17.26	1	1	2
ssc-miR-1343	ENSSSCG00000006644	CERS2	ceramide synthase 2 [Source:VGNC Symbol;Acc:VGNC:86587]	94	-18.29	1	1	2
ssc-miR-1343	ENSSSCG00000032715	CERS6	ceramide synthase 6 [Source:VGNC Symbol;Acc:VGNC:96025]	70	-38.97	1	1	2
ssc-miR-1343	ENSSSCG00000005618	CFAP157	cilia and flagella associated protein 157 [Source:VGNC Symbol;Acc:VGNC:86595]	62	-47.52	1	1	2
ssc-miR-1343	ENSSSCG00000011482	CFAP20DC	CFAP20 domain containing [Source:HGNC Symbol;Acc:HGNC:24763]	97	-18.55	1	1	2
ssc-miR-1343	ENSSSCG00000003366	CHD5	chromodomain helicase DNA binding protein 5 [Source:VGNC Symbol;Acc:VGNC:86632]	77	-38.17	1	1	2
ssc-miR-1343	ENSSSCG00000002127	CHD8	chromodomain helicase DNA binding protein 8 [Source:VGNC Symbol;Acc:VGNC:86634]	84	-31.4	1	1	2
ssc-miR-1343	ENSSSCG00000011456	CHDH	choline dehydrogenase [Source:VGNC Symbol;Acc:VGNC:86636]	83	-78.02	1	1	2
ssc-miR-1343	ENSSSCG00000012463	CHM	CHM Rab escort protein [Source:VGNC Symbol;Acc:VGNC:86647]	99	-17.7	1	1	2
ssc-miR-1343	ENSSSCG00000031212	CHML	CHM like Rab escort protein [Source:VGNC Symbol;Acc:VGNC:95911]	99	-38.22	1	1	2
ssc-miR-1343	ENSSSCG00000016436	CHPF2	chondroitin polymerizing factor 2 [Source:HGNC Symbol;Acc:HGNC:29270]	83	-55.95	1	1	2
ssc-miR-1343	ENSSSCG00000032532	CHRM2	cholinergic receptor muscarinic 2 [Source:VGNC Symbol;Acc:VGNC:103922]	74	-22.25	1	1	2
ssc-miR-1343	ENSSSCG00000013261	CHRM4	cholinergic receptor muscarinic 4 [Source:VGNC Symbol;Acc:VGNC:86665]	83	-56.08	1	1	2
ssc-miR-1343	ENSSSCG00000006545	CHRNB2	cholinergic receptor nicotinic beta 2 subunit [Source:VGNC Symbol;Acc:VGNC:86672]	93	-71.78	1	1	2
ssc-miR-1343	ENSSSCG00000011625	CHST13	carbohydrate sulfotransferase 13 [Source:VGNC Symbol;Acc:VGNC:86676]	88	-21.17	1	1	2
ssc-miR-1343	ENSSSCG00000012265	CHST7	carbohydrate sulfotransferase 7 [Source:VGNC Symbol;Acc:VGNC:86681]	94	-39.35	1	1	2
ssc-miR-1343	ENSSSCG00000053466	CIRBP	cold inducible RNA binding protein [Source:HGNC Symbol;Acc:HGNC:1982]	96	-21.23	1	1	2
ssc-miR-1343	ENSSSCG00000040581	CISH	cytokine inducible SH2 containing protein [Source:VGNC Symbol;Acc:VGNC:86709]	96	-21.22	1	1	2
ssc-miR-1343	ENSSSCG00000005640	CIZ1	CDKN1A interacting zinc finger protein 1 [Source:VGNC Symbol;Acc:VGNC:86713]	70	-28.21	1	1	2
ssc-miR-1343	ENSSSCG00000056050	CLCN1	chloride voltage-gated channel 1 [Source:HGNC Symbol;Acc:HGNC:2019]	87	-104.68	1	1	2
ssc-miR-1343	ENSSSCG00000003429	CLCN6	chloride voltage-gated channel 6 [Source:VGNC Symbol;Acc:VGNC:86729]	75	-34.07	1	1	2
ssc-miR-1343	ENSSSCG00000036814	CLEC11A	C-type lectin domain containing 11A [Source:VGNC Symbol;Acc:VGNC:86744]	91	-37.85	1	1	2
ssc-miR-1343	ENSSSCG00000037416	CLIC5	chloride intracellular channel 5 [Source:VGNC Symbol;Acc:VGNC:86764]	76	-24.28	1	1	2
ssc-miR-1343	ENSSSCG00000002921	CLIP3	CAP-Gly domain containing linker protein 3 [Source:VGNC Symbol;Acc:VGNC:97931]	92	-16.58	1	1	2
ssc-miR-1343	ENSSSCG00000038079	CLPP	caseinolytic mitochondrial matrix peptidase proteolytic subunit [Source:VGNC Symbol;Acc:VGNC:86777]	62	-43.23	1	1	2
ssc-miR-1343	ENSSSCG00000010753	CLRN3	clarin 3 [Source:VGNC Symbol;Acc:VGNC:86782]	60	-44.14	1	1	2
ssc-miR-1343	ENSSSCG00000011666	CLSTN2	calsyntenin 2 [Source:VGNC Symbol;Acc:VGNC:86785]	64	-32.49	1	1	2
ssc-miR-1343	ENSSSCG00000054091	CLTB	clathrin light chain B [Source:HGNC Symbol;Acc:HGNC:2091]	60	-19.5	1	1	2
ssc-miR-1343	ENSSSCG00000007955	CLUAP1	clusterin associated protein 1 [Source:VGNC Symbol;Acc:VGNC:86791]	67	-144.21	1	1	2
ssc-miR-1343	ENSSSCG00000031346	CMKLR1	chemerin chemokine-like receptor 1 [Source:VGNC Symbol;Acc:VGNC:86800]	67	-61.2	1	1	2
ssc-miR-1343	ENSSSCG00000008647	CMPK2	cytidine/uridine monophosphate kinase 2 [Source:VGNC Symbol;Acc:VGNC:86801]	71	-17.75	1	1	2
ssc-miR-1343	ENSSSCG00000012753	CNGA2	cyclic nucleotide gated channel subunit alpha 2 [Source:VGNC Symbol;Acc:VGNC:86816]	60	-56.04	1	1	2
ssc-miR-1343	ENSSSCG00000008202	CNNM4	cyclin and CBS domain divalent metal cation transport mediator 4 [Source:VGNC Symbol;Acc:VGNC:86830]	85	-41.68	1	1	2
ssc-miR-1343	ENSSSCG00000003264	CNOT3	CCR4-NOT transcription complex subunit 3 [Source:VGNC Symbol;Acc:VGNC:86835]	84	-19.58	1	1	2
ssc-miR-1343	ENSSSCG00000017067	CNOT8	CCR4-NOT transcription complex subunit 8 [Source:VGNC Symbol;Acc:VGNC:86839]	72	-19.85	1	1	2
ssc-miR-1343	ENSSSCG00000016193	CNOT9	CCR4-NOT transcription complex subunit 9 [Source:VGNC Symbol;Acc:VGNC:95473]	95	-52.53	1	1	2
ssc-miR-1343	ENSSSCG00000017420	CNP	2',3'-cyclic nucleotide 3' phosphodiesterase [Source:VGNC Symbol;Acc:VGNC:86840]	88	-20.29	1	1	2
ssc-miR-1343	ENSSSCG00000040824	CNTN2	contactin 2 [Source:VGNC Symbol;Acc:VGNC:108577]	74	-83.94	1	1	2
ssc-miR-1343	ENSSSCG00000014975	CNTN5	contactin 5 [Source:HGNC Symbol;Acc:HGNC:2175]	90	-21.96	1	1	2
ssc-miR-1343	ENSSSCG00000017393	CNTNAP1	contactin associated protein 1 [Source:VGNC Symbol;Acc:VGNC:86849]	71	-19.49	1	1	2
ssc-miR-1343	ENSSSCG00000027973	COG4	component of oligomeric golgi complex 4 [Source:VGNC Symbol;Acc:VGNC:86856]	61	-22.15	1	1	2
ssc-miR-1343	ENSSSCG00000001473	COL11A2	collagen type XI alpha 2 chain [Source:VGNC Symbol;Acc:VGNC:86863]	78	-20.91	1	1	2
ssc-miR-1343	ENSSSCG00000016245	COL4A3	collagen type IV alpha 3 chain [Source:HGNC Symbol;Acc:HGNC:2204]	61	-19.66	1	1	2
ssc-miR-1343	ENSSSCG00000005751	COL5A1	collagen type V alpha 1 chain [Source:VGNC Symbol;Acc:VGNC:86877]	66	-69.14	1	1	2
ssc-miR-1343	ENSSSCG00000004274	COL9A1	collagen type IX alpha 1 chain [Source:VGNC Symbol;Acc:VGNC:109528]	79	-18.35	1	1	2
ssc-miR-1343	ENSSSCG00000030217	COLGALT2	collagen beta(1-O)galactosyltransferase 2 [Source:VGNC Symbol;Acc:VGNC:108578]	81	-15.38	1	1	2
ssc-miR-1343	ENSSSCG00000008376	COMMD1	copper metabolism domain containing 1 [Source:VGNC Symbol;Acc:VGNC:86885]	96	-23.42	1	1	2
ssc-miR-1343	ENSSSCG00000014223	COMMD10	COMM domain containing 10 [Source:VGNC Symbol;Acc:VGNC:86886]	66	-17.27	1	1	2
ssc-miR-1343	ENSSSCG00000000691	COPS7A	COP9 signalosome subunit 7A [Source:VGNC Symbol;Acc:VGNC:86902]	67	-55.17	1	1	2
ssc-miR-1343	ENSSSCG00000000290	COPZ1	COPI coat complex subunit zeta 1 [Source:VGNC Symbol;Acc:VGNC:86903]	98	-19.77	1	1	2
ssc-miR-1343	ENSSSCG00000005646	COQ4	coenzyme Q4 [Source:VGNC Symbol;Acc:VGNC:86907]	90	-20.2	1	1	2
ssc-miR-1343	ENSSSCG00000025284	COQ9	coenzyme Q9 [Source:VGNC Symbol;Acc:VGNC:86910]	73	-23.2	1	1	2
ssc-miR-1343	ENSSSCG00000008813	CORIN	corin, serine peptidase [Source:VGNC Symbol;Acc:VGNC:86911]	66	-40.29	1	1	2
ssc-miR-1343	ENSSSCG00000005375	CORO2A	coronin 2A [Source:VGNC Symbol;Acc:VGNC:86915]	76	-97.82	1	1	2
ssc-miR-1343	ENSSSCG00000004962	CORO2B	coronin 2B [Source:VGNC Symbol;Acc:VGNC:86916]	88	-35.57	1	1	2
ssc-miR-1343	ENSSSCG00000037792	COX7A1	cytochrome c oxidase subunit 7A1 [Source:VGNC Symbol;Acc:VGNC:86928]	82	-80.18	1	1	2
ssc-miR-1343	ENSSSCG00000008854	CPE	carboxypeptidase E [Source:VGNC Symbol;Acc:VGNC:86936]	64	-20.1	1	1	2
ssc-miR-1343	ENSSSCG00000003473	CPLANE2	ciliosis and planar polarity effector complex subunit 2 [Source:VGNC Symbol;Acc:VGNC:86942]	73	-16.67	1	1	2
ssc-miR-1343	ENSSSCG00000033682	CPLX2	complexin 2 [Source:VGNC Symbol;Acc:VGNC:86944]	62	-75.07	1	1	2
ssc-miR-1343	ENSSSCG00000025128	CPN2	carboxypeptidase N subunit 2 [Source:VGNC Symbol;Acc:VGNC:86949]	95	-63.13	1	1	2
ssc-miR-1343	ENSSSCG00000021519	CPNE2	copine 2 [Source:VGNC Symbol;Acc:VGNC:86950]	93	-19.8	1	1	2
ssc-miR-1343	ENSSSCG00000008026	CRAMP1	cramped chromatin regulator homolog 1 [Source:VGNC Symbol;Acc:VGNC:97941]	71	-62.71	1	1	2
ssc-miR-1343	ENSSSCG00000034395	CREB1	cAMP responsive element binding protein 1 [Source:VGNC Symbol;Acc:VGNC:96004]	84	-28.87	1	1	2
ssc-miR-1343	ENSSSCG00000011560	CRELD1	cysteine rich with EGF like domains 1 [Source:VGNC Symbol;Acc:VGNC:86991]	73	-54.83	1	1	2
ssc-miR-1343	ENSSSCG00000017313	CRHR1	corticotropin releasing hormone receptor 1 [Source:VGNC Symbol;Acc:VGNC:98983]	86	-61.88	1	1	2
ssc-miR-1343	ENSSSCG00000033514	CRHR2	corticotropin releasing hormone receptor 2 [Source:VGNC Symbol;Acc:VGNC:86994]	80	-26.31	1	1	2
ssc-miR-1343	ENSSSCG00000013909	CRLF1	cytokine receptor like factor 1 [Source:VGNC Symbol;Acc:VGNC:86998]	74	-15.28	1	1	2
ssc-miR-1343	ENSSSCG00000010530	CRTAC1	cartilage acidic protein 1 [Source:VGNC Symbol;Acc:VGNC:87004]	68	-18.06	1	1	2
ssc-miR-1343	ENSSSCG00000034090	CRTC3	CREB regulated transcription coactivator 3 [Source:VGNC Symbol;Acc:VGNC:87009]	90	-47.01	1	1	2
ssc-miR-1343	ENSSSCG00000000136	CSF2RB	colony stimulating factor 2 receptor subunit beta [Source:VGNC Symbol;Acc:VGNC:87033]	82	-39.23	1	1	2
ssc-miR-1343	ENSSSCG00000031031	CSMD3	CUB and Sushi multiple domains 3 [Source:VGNC Symbol;Acc:VGNC:98765]	78	-23.81	1	1	2
ssc-miR-1343	ENSSSCG00000000107	CSNK1E	casein kinase 1 epsilon [Source:HGNC Symbol;Acc:HGNC:2453]	72	-40.77	1	1	2
ssc-miR-1343	ENSSSCG00000001414	CSNK2B	casein kinase 2 beta [Source:HGNC Symbol;Acc:HGNC:2460]	73	-140.76	1	1	2
ssc-miR-1343	ENSSSCG00000012486	CSTF2	cleavage stimulation factor subunit 2 [Source:VGNC Symbol;Acc:VGNC:87050]	66	-25.71	1	1	2
ssc-miR-1343	ENSSSCG00000010430	CSTF2T	cleavage stimulation factor subunit 2 tau variant [Source:VGNC Symbol;Acc:VGNC:87051]	97	-15.86	1	1	2
ssc-miR-1343	ENSSSCG00000024253	CTCF	CCCTC-binding factor [Source:VGNC Symbol;Acc:VGNC:87057]	89	-20.66	1	1	2
ssc-miR-1343	ENSSSCG00000007505	CTCFL	CCCTC-binding factor like [Source:VGNC Symbol;Acc:VGNC:95795]	72	-21.21	1	1	2
ssc-miR-1343	ENSSSCG00000031707	CTDSP2	CTD small phosphatase 2 [Source:VGNC Symbol;Acc:VGNC:87059]	92	-40.78	1	1	2
ssc-miR-1343	ENSSSCG00000036480	CTNNA3	catenin alpha 3 [Source:VGNC Symbol;Acc:VGNC:87064]	66	-24.61	1	1	2
ssc-miR-1343	ENSSSCG00000036868	CTNNBIP1	catenin beta interacting protein 1 [Source:VGNC Symbol;Acc:VGNC:87066]	95	-47.85	1	1	2
ssc-miR-1343	ENSSSCG00000007431	CTSA	cathepsin A [Source:VGNC Symbol;Acc:VGNC:96498]	97	-17.61	1	1	2
ssc-miR-1343	ENSSSCG00000023666	CTSB	cathepsin B [Source:VGNC Symbol;Acc:VGNC:87074]	74	-17.61	1	1	2
ssc-miR-1343	ENSSSCG00000001770	CTSH	cathepsin H [Source:VGNC Symbol;Acc:VGNC:87077]	80	-17.61	1	1	2
ssc-miR-1343	ENSSSCG00000007522	CTSZ	cathepsin Z [Source:VGNC Symbol;Acc:VGNC:96084]	66	-30.63	1	1	2
ssc-miR-1343	ENSSSCG00000029198	CUL5	cullin 5 [Source:VGNC Symbol;Acc:VGNC:87089]	62	-19.5	1	1	2
ssc-miR-1343	ENSSSCG00000010542	CUTC	cutC copper transporter [Source:VGNC Symbol;Acc:VGNC:87092]	79	-31.26	1	1	2
ssc-miR-1343	ENSSSCG00000007681	CUX1	cut like homeobox 1 [Source:VGNC Symbol;Acc:VGNC:87093]	63	-21.37	1	1	2
ssc-miR-1343	ENSSSCG00000014961	CWC15	CWC15 spliceosome associated protein homolog [Source:VGNC Symbol;Acc:VGNC:87095]	60	-19.49	1	1	2
ssc-miR-1343	ENSSSCG00000017297	CYB561	cytochrome b561 [Source:VGNC Symbol;Acc:VGNC:87119]	75	-49.78	1	1	2
ssc-miR-1343	ENSSSCG00000013086	CYB561A3	cytochrome b561 family member A3 [Source:VGNC Symbol;Acc:VGNC:87120]	60	-20.61	1	1	2
ssc-miR-1343	ENSSSCG00000004875	CYB5A	cytochrome b5 type A [Source:VGNC Symbol;Acc:VGNC:96727]	67	-18.95	1	1	2
ssc-miR-1343	ENSSSCG00000020677	CYB5RL	cytochrome b5 reductase like [Source:VGNC Symbol;Acc:VGNC:87123]	72	-19.42	1	1	2
ssc-miR-1343	ENSSSCG00000036246	CYBB	cytochrome b-245 beta chain [Source:HGNC Symbol;Acc:HGNC:2578]	62	-35.19	1	1	2
ssc-miR-1343	ENSSSCG00000016714	CYCS	NA	99	-15.86	1	1	2
ssc-miR-1343	ENSSSCG00000000130	CYTH4	cytohesin 4 [Source:VGNC Symbol;Acc:VGNC:87137]	84	-155.7	1	1	2
ssc-miR-1343	ENSSSCG00000003833	DAB1	DAB adaptor protein 1 [Source:VGNC Symbol;Acc:VGNC:87143]	96	-15.86	1	1	2
ssc-miR-1343	ENSSSCG00000013079	DAGLA	diacylglycerol lipase alpha [Source:VGNC Symbol;Acc:VGNC:87152]	60	-45.83	1	1	2
ssc-miR-1343	ENSSSCG00000032942	DAP	death associated protein [Source:VGNC Symbol;Acc:VGNC:106447]	77	-19.82	1	1	2
ssc-miR-1343	ENSSSCG00000032170	DAPK3	death associated protein kinase 3 [Source:VGNC Symbol;Acc:VGNC:87158]	97	-21.63	1	1	2
ssc-miR-1343	ENSSSCG00000013427	DAZAP1	DAZ associated protein 1 [Source:HGNC Symbol;Acc:HGNC:2683]	87	-18.94	1	1	2
ssc-miR-1343	ENSSSCG00000032213	DBI	diazepam binding inhibitor, acyl-CoA binding protein [Source:HGNC Symbol;Acc:HGNC:2690]	70	-43.99	1	1	2
ssc-miR-1343	ENSSSCG00000033919	DCLK1	doublecortin like kinase 1 [Source:HGNC Symbol;Acc:HGNC:2700]	91	-18.08	1	1	2
ssc-miR-1343	ENSSSCG00000009023	DCLK2	doublecortin like kinase 2 [Source:VGNC Symbol;Acc:VGNC:98918]	72	-50.17	1	1	2
ssc-miR-1343	ENSSSCG00000014989	DCUN1D5	defective in cullin neddylation 1 domain containing 5 [Source:VGNC Symbol;Acc:VGNC:87198]	90	-21.74	1	1	2
ssc-miR-1343	ENSSSCG00000003505	DDOST	dolichyl-diphosphooligosaccharide--protein glycosyltransferase non-catalytic subunit [Source:VGNC Symbol;Acc:VGNC:87211]	79	-34.44	1	1	2
ssc-miR-1343	ENSSSCG00000028735	DDX51	DEAD-box helicase 51 [Source:VGNC Symbol;Acc:VGNC:87228]	93	-18.31	1	1	2
ssc-miR-1343	ENSSSCG00000014568	DENND2B	DENN domain containing 2B [Source:VGNC Symbol;Acc:VGNC:87248]	76	-18.35	1	1	2
ssc-miR-1343	ENSSSCG00000031530	DERL2	derlin 2 [Source:VGNC Symbol;Acc:VGNC:98986]	84	-20.4	1	1	2
ssc-miR-1343	ENSSSCG00000010876	DESI2	desumoylating isopeptidase 2 [Source:VGNC Symbol;Acc:VGNC:96037]	80	-34.88	1	1	2
ssc-miR-1343	ENSSSCG00000003404	DFFA	DNA fragmentation factor subunit alpha [Source:VGNC Symbol;Acc:VGNC:87265]	68	-19.5	1	1	2
ssc-miR-1343	ENSSSCG00000012308	DGKK	diacylglycerol kinase kappa [Source:VGNC Symbol;Acc:VGNC:87275]	85	-59.1	1	1	2
ssc-miR-1343	ENSSSCG00000009758	DHX37	DEAH-box helicase 37 [Source:VGNC Symbol;Acc:VGNC:87293]	85	-48.02	1	1	2
ssc-miR-1343	ENSSSCG00000012474	DIAPH2	diaphanous related formin 2 [Source:VGNC Symbol;Acc:VGNC:87300]	70	-22.2	1	1	2
ssc-miR-1343	ENSSSCG00000009448	DIAPH3	diaphanous related formin 3 [Source:VGNC Symbol;Acc:VGNC:87301]	91	-18.06	1	1	2
ssc-miR-1343	ENSSSCG00000040638	DIO2	iodothyronine deiodinase 2 [Source:VGNC Symbol;Acc:VGNC:103935]	84	-42.03	1	1	2
ssc-miR-1343	ENSSSCG00000038013	DIRAS1	DIRAS family GTPase 1 [Source:VGNC Symbol;Acc:VGNC:87312]	73	-49.24	1	1	2
ssc-miR-1343	ENSSSCG00000022177	DIS3L2	DIS3 like 3'-5' exoribonuclease 2 [Source:VGNC Symbol;Acc:VGNC:96183]	88	-82.77	1	1	2
ssc-miR-1343	ENSSSCG00000010170	DISC1	DISC1 scaffold protein [Source:VGNC Symbol;Acc:VGNC:87317]	64	-23.54	1	1	2
ssc-miR-1343	ENSSSCG00000012823	DKC1	dyskerin pseudouridine synthase 1 [Source:VGNC Symbol;Acc:VGNC:87320]	85	-19.2	1	1	2
ssc-miR-1343	ENSSSCG00000024285	DLG4	discs large MAGUK scaffold protein 4 [Source:VGNC Symbol;Acc:VGNC:87328]	69	-21.34	1	1	2
ssc-miR-1343	ENSSSCG00000003690	DLGAP1	DLG associated protein 1 [Source:VGNC Symbol;Acc:VGNC:87330]	80	-39.53	1	1	2
ssc-miR-1343	ENSSSCG00000040173	DLGAP3	DLG associated protein 3 [Source:VGNC Symbol;Acc:VGNC:87331]	99	-37.43	1	1	2
ssc-miR-1343	ENSSSCG00000007317	DLGAP4	DLG associated protein 4 [Source:VGNC Symbol;Acc:VGNC:96043]	72	-47.09	1	1	2
ssc-miR-1343	ENSSSCG00000015954	DLX2	distal-less homeobox 2 [Source:VGNC Symbol;Acc:VGNC:96200]	93	-15.19	1	1	2
ssc-miR-1343	ENSSSCG00000034653	DLX4	distal-less homeobox 4 [Source:VGNC Symbol;Acc:VGNC:87340]	72	-17.28	1	1	2
ssc-miR-1343	ENSSSCG00000032711	DMAC2	distal membrane arm assembly component 2 [Source:VGNC Symbol;Acc:VGNC:96977]	70	-18.23	1	1	2
ssc-miR-1343	ENSSSCG00000038969	DMPK	DM1 protein kinase [Source:VGNC Symbol;Acc:VGNC:87349]	91	-44.28	1	1	2
ssc-miR-1343	ENSSSCG00000007543	DNAAF5	dynein axonemal assembly factor 5 [Source:VGNC Symbol;Acc:VGNC:87364]	97	-19.78	1	1	2
ssc-miR-1343	ENSSSCG00000007155	DNAAF9	dynein axonemal assembly factor 9 [Source:VGNC Symbol;Acc:VGNC:95857]	71	-81.34	1	1	2
ssc-miR-1343	ENSSSCG00000022305	DNAI4	dynein axonemal intermediate chain 4 [Source:VGNC Symbol;Acc:VGNC:94943]	93	-17.94	1	1	2
ssc-miR-1343	ENSSSCG00000040550	DNAI7	dynein axonemal intermediate chain 7 [Source:VGNC Symbol;Acc:VGNC:99772]	80	-45.32	1	1	2
ssc-miR-1343	ENSSSCG00000000366	DNAJC14	DnaJ heat shock protein family (Hsp40) member C14 [Source:HGNC Symbol;Acc:HGNC:24581]	95	-16.58	1	1	2
ssc-miR-1343	ENSSSCG00000017419	DNAJC7	DnaJ heat shock protein family (Hsp40) member C7 [Source:VGNC Symbol;Acc:VGNC:98987]	76	-33.31	1	1	2
ssc-miR-1343	ENSSSCG00000038958	DNM3	dynamin 3 [Source:VGNC Symbol;Acc:VGNC:87382]	93	-16.63	1	1	2
ssc-miR-1343	ENSSSCG00000007252	DNMT3B	DNA methyltransferase 3 beta [Source:VGNC Symbol;Acc:VGNC:96228]	71	-48.44	1	1	2
ssc-miR-1343	ENSSSCG00000017008	DOCK2	dedicator of cytokinesis 2 [Source:VGNC Symbol;Acc:VGNC:87392]	80	-41.9	1	1	2
ssc-miR-1343	ENSSSCG00000009650	DOCK5	dedicator of cytokinesis 5 [Source:VGNC Symbol;Acc:VGNC:87395]	94	-87.29	1	1	2
ssc-miR-1343	ENSSSCG00000013478	DOHH	deoxyhypusine hydroxylase [Source:VGNC Symbol;Acc:VGNC:87400]	83	-27.36	1	1	2
ssc-miR-1343	ENSSSCG00000007488	DOK5	docking protein 5 [Source:VGNC Symbol;Acc:VGNC:95768]	95	-19.96	1	1	2
ssc-miR-1343	ENSSSCG00000042073	DPEP2NB	DPEP2 neighbor [Source:HGNC Symbol;Acc:HGNC:52385]	91	-21.07	1	1	2
ssc-miR-1343	ENSSSCG00000012995	DPF2	double PHD fingers 2 [Source:VGNC Symbol;Acc:VGNC:87413]	62	-42.95	1	1	2
ssc-miR-1343	ENSSSCG00000028078	DPH1	diphthamide biosynthesis 1 [Source:HGNC Symbol;Acc:HGNC:3003]	60	-65.17	1	1	2
ssc-miR-1343	ENSSSCG00000056217	DPH3	NA	80	-22.5	1	1	2
ssc-miR-1343	ENSSSCG00000027063	DPY19L1	dpy-19 like C-mannosyltransferase 1 [Source:VGNC Symbol;Acc:VGNC:99712]	96	-15.21	1	1	2
ssc-miR-1343	ENSSSCG00000008560	DPYSL5	dihydropyrimidinase like 5 [Source:VGNC Symbol;Acc:VGNC:87433]	78	-92.8	1	1	2
ssc-miR-1343	ENSSSCG00000012492	DRP2	dystrophin related protein 2 [Source:VGNC Symbol;Acc:VGNC:87451]	82	-44.74	1	1	2
ssc-miR-1343	ENSSSCG00000035941	DSEL	dermatan sulfate epimerase like [Source:VGNC Symbol;Acc:VGNC:87454]	76	-20.23	1	1	2
ssc-miR-1343	ENSSSCG00000027160	DSG3	desmoglein 3 [Source:VGNC Symbol;Acc:VGNC:87457]	82	-22.7	1	1	2
ssc-miR-1343	ENSSSCG00000001499	DST	dystonin [Source:HGNC Symbol;Acc:HGNC:1090]	84	-22.17	1	1	2
ssc-miR-1343	ENSSSCG00000028047	DTNA	dystrobrevin alpha [Source:VGNC Symbol;Acc:VGNC:87462]	77	-15.61	1	1	2
ssc-miR-1343	ENSSSCG00000004676	DUOXA2	dual oxidase maturation factor 2 [Source:VGNC Symbol;Acc:VGNC:87472]	93	-91.58	1	1	2
ssc-miR-1343	ENSSSCG00000029874	DUSP14	dual specificity phosphatase 14 [Source:VGNC Symbol;Acc:VGNC:87479]	89	-18.56	1	1	2
ssc-miR-1343	ENSSSCG00000040815	DUSP5	dual specificity phosphatase 5 [Source:VGNC Symbol;Acc:VGNC:87487]	99	-21.11	1	1	2
ssc-miR-1343	ENSSSCG00000059013	DUSP7	dual specificity phosphatase 7 [Source:HGNC Symbol;Acc:HGNC:3073]	70	-48.9	1	1	2
ssc-miR-1343	ENSSSCG00000025374	DVL3	dishevelled segment polarity protein 3 [Source:VGNC Symbol;Acc:VGNC:87492]	60	-17.83	1	1	2
ssc-miR-1343	ENSSSCG00000020962	DYNLL2	dynein light chain LC8-type 2 [Source:VGNC Symbol;Acc:VGNC:87501]	83	-22.69	1	1	2
ssc-miR-1343	ENSSSCG00000027467	DZIP1L	DAZ interacting zinc finger protein 1 like [Source:VGNC Symbol;Acc:VGNC:87511]	85	-93.22	1	1	2
ssc-miR-1343	ENSSSCG00000000950	E2F7	E2F transcription factor 7 [Source:VGNC Symbol;Acc:VGNC:87518]	88	-26.84	1	1	2
ssc-miR-1343	ENSSSCG00000010757	EBF3	EBF transcription factor 3 [Source:VGNC Symbol;Acc:VGNC:87527]	89	-17.49	1	1	2
ssc-miR-1343	ENSSSCG00000030177	EBNA1BP2	EBNA1 binding protein 2 [Source:VGNC Symbol;Acc:VGNC:87528]	66	-19.5	1	1	2
ssc-miR-1343	ENSSSCG00000037856	EDN2	endothelin 2 [Source:VGNC Symbol;Acc:VGNC:87548]	87	-25.74	1	1	2
ssc-miR-1343	ENSSSCG00000039703	EEPD1	endonuclease/exonuclease/phosphatase family domain containing 1 [Source:VGNC Symbol;Acc:VGNC:87559]	89	-46.98	1	1	2
ssc-miR-1343	ENSSSCG00000002430	EFCAB11	EF-hand calcium binding domain 11 [Source:VGNC Symbol;Acc:VGNC:87561]	78	-16.89	1	1	2
ssc-miR-1343	ENSSSCG00000003895	EFCAB14	EF-hand calcium binding domain 14 [Source:VGNC Symbol;Acc:VGNC:87563]	92	-42.55	1	1	2
ssc-miR-1343	ENSSSCG00000006530	EFNA1	ephrin A1 [Source:VGNC Symbol;Acc:VGNC:98789]	69	-15.08	1	1	2
ssc-miR-1343	ENSSSCG00000036831	EFNA4	ephrin A4 [Source:VGNC Symbol;Acc:VGNC:87574]	63	-21.01	1	1	2
ssc-miR-1343	ENSSSCG00000032728	EFNB1	ephrin B1 [Source:VGNC Symbol;Acc:VGNC:87576]	89	-54.21	1	1	2
ssc-miR-1343	ENSSSCG00000022933	EFR3B	EFR3 homolog B [Source:VGNC Symbol;Acc:VGNC:87580]	84	-51.32	1	1	2
ssc-miR-1343	ENSSSCG00000017346	EFTUD2	elongation factor Tu GTP binding domain containing 2 [Source:VGNC Symbol;Acc:VGNC:87582]	63	-43.13	1	1	2
ssc-miR-1343	ENSSSCG00000035987	EHD3	EH domain containing 3 [Source:VGNC Symbol;Acc:VGNC:87597]	89	-62.58	1	1	2
ssc-miR-1343	ENSSSCG00000029808	EIF2B3	eukaryotic translation initiation factor 2B subunit gamma [Source:VGNC Symbol;Acc:VGNC:87611]	70	-107.84	1	1	2
ssc-miR-1343	ENSSSCG00000017155	EIF4A3	eukaryotic translation initiation factor 4A3 [Source:VGNC Symbol;Acc:VGNC:87625]	79	-17.83	1	1	2
ssc-miR-1343	ENSSSCG00000028420	EIF4E	eukaryotic translation initiation factor 4E [Source:VGNC Symbol;Acc:VGNC:87626]	72	-19.34	1	1	2
ssc-miR-1343	ENSSSCG00000038466	EIF4E2	eukaryotic translation initiation factor 4E family member 2 [Source:VGNC Symbol;Acc:VGNC:96269]	85	-101.73	1	1	2
ssc-miR-1343	ENSSSCG00000011516	EIF4E3	eukaryotic translation initiation factor 4E family member 3 [Source:VGNC Symbol;Acc:VGNC:87628]	88	-19.45	1	1	2
ssc-miR-1343	ENSSSCG00000030255	EIF4G1	eukaryotic translation initiation factor 4 gamma 1 [Source:VGNC Symbol;Acc:VGNC:87631]	77	-22.02	1	1	2
ssc-miR-1343	ENSSSCG00000008180	EIF5B	eukaryotic translation initiation factor 5B [Source:VGNC Symbol;Acc:VGNC:87634]	99	-17.65	1	1	2
ssc-miR-1343	ENSSSCG00000025182	ELK4	ETS transcription factor ELK4 [Source:VGNC Symbol;Acc:VGNC:87647]	69	-72.08	1	1	2
ssc-miR-1343	ENSSSCG00000004699	ELL3	elongation factor for RNA polymerase II 3 [Source:VGNC Symbol;Acc:VGNC:87650]	83	-25.1	1	1	2
ssc-miR-1343	ENSSSCG00000023306	ELMO2	engulfment and cell motility 2 [Source:VGNC Symbol;Acc:VGNC:95837]	61	-55.18	1	1	2
ssc-miR-1343	ENSSSCG00000013321	ELP4	elongator acetyltransferase complex subunit 4 [Source:VGNC Symbol;Acc:VGNC:87665]	94	-21.8	1	1	2
ssc-miR-1343	ENSSSCG00000029484	EMB	embigin [Source:VGNC Symbol;Acc:VGNC:87668]	61	-19.17	1	1	2
ssc-miR-1343	ENSSSCG00000011562	EMC3	ER membrane protein complex subunit 3 [Source:VGNC Symbol;Acc:VGNC:87671]	90	-58.24	1	1	2
ssc-miR-1343	ENSSSCG00000002005	EMC9	ER membrane protein complex subunit 9 [Source:VGNC Symbol;Acc:VGNC:87673]	76	-24.99	1	1	2
ssc-miR-1343	ENSSSCG00000021467	EME2	essential meiotic structure-specific endonuclease subunit 2 [Source:VGNC Symbol;Acc:VGNC:87677]	64	-131.9	1	1	2
ssc-miR-1343	ENSSSCG00000008467	EML4	EMAP like 4 [Source:VGNC Symbol;Acc:VGNC:87685]	85	-21.84	1	1	2
ssc-miR-1343	ENSSSCG00000036723	EMP1	epithelial membrane protein 1 [Source:VGNC Symbol;Acc:VGNC:87688]	92	-23.74	1	1	2
ssc-miR-1343	ENSSSCG00000014072	ENC1	ectodermal-neural cortex 1 [Source:VGNC Symbol;Acc:VGNC:87696]	68	-32.08	1	1	2
ssc-miR-1343	ENSSSCG00000030277	ENDOV	endonuclease V [Source:HGNC Symbol;Acc:HGNC:26640]	73	-118.65	1	1	2
ssc-miR-1343	ENSSSCG00000005625	ENG	endoglin [Source:VGNC Symbol;Acc:VGNC:103087]	75	-15.78	1	1	2
ssc-miR-1343	ENSSSCG00000021818	ENOX1	ecto-NOX disulfide-thiol exchanger 1 [Source:VGNC Symbol;Acc:VGNC:87706]	66	-29.04	1	1	2
ssc-miR-1343	ENSSSCG00000000239	ENSSSCG00000000239	NA	91	-16.1	1	1	2
ssc-miR-1343	ENSSSCG00000000248	ENSSSCG00000000248	NA	97	-18.08	1	1	2
ssc-miR-1343	ENSSSCG00000000746	ENSSSCG00000000746	NA	77	-105.45	1	1	2
ssc-miR-1343	ENSSSCG00000001229	ENSSSCG00000001229	NA	89	-36.2	1	1	2
ssc-miR-1343	ENSSSCG00000001341	ENSSSCG00000001341	NA	80	-41.08	1	1	2
ssc-miR-1343	ENSSSCG00000001455	ENSSSCG00000001455	NA	63	-25.15	1	1	2
ssc-miR-1343	ENSSSCG00000001543	ENSSSCG00000001543	ribosomal protein L10a [Source:VGNC Symbol;Acc:VGNC:106457]	60	-17.54	1	1	2
ssc-miR-1343	ENSSSCG00000001594	ENSSSCG00000001594	NA	92	-54.81	1	1	2
ssc-miR-1343	ENSSSCG00000001979	ENSSSCG00000001979	NA	62	-26.63	1	1	2
ssc-miR-1343	ENSSSCG00000002520	ENSSSCG00000002520	solute carrier family 25 member 29 [Source:VGNC Symbol;Acc:VGNC:93006]	75	-22.81	1	1	2
ssc-miR-1343	ENSSSCG00000002623	ENSSSCG00000002623	NA	79	-25.9	1	1	2
ssc-miR-1343	ENSSSCG00000002707	ENSSSCG00000002707	GABA type A receptor associated protein like 2 [Source:VGNC Symbol;Acc:VGNC:88296]	68	-51.42	1	1	2
ssc-miR-1343	ENSSSCG00000002720	ENSSSCG00000002720	NA	74	-17.07	1	1	2
ssc-miR-1343	ENSSSCG00000003047	ENSSSCG00000003047	NA	97	-22.67	1	1	2
ssc-miR-1343	ENSSSCG00000003079	ENSSSCG00000003079	PVR cell adhesion molecule [Source:VGNC Symbol;Acc:VGNC:98546]	83	-57.66	1	1	2
ssc-miR-1343	ENSSSCG00000003090	ENSSSCG00000003090	nectin cell adhesion molecule 2 [Source:VGNC Symbol;Acc:VGNC:90662]	68	-46.68	1	1	2
ssc-miR-1343	ENSSSCG00000003177	ENSSSCG00000003177	BCL2 like 12 [Source:VGNC Symbol;Acc:VGNC:85780]	72	-24.87	1	1	2
ssc-miR-1343	ENSSSCG00000003302	ENSSSCG00000003302	transmembrane protein 86B [Source:VGNC Symbol;Acc:VGNC:94211]	97	-54.4	1	1	2
ssc-miR-1343	ENSSSCG00000003421	ENSSSCG00000003421	NA	70	-22.35	1	1	2
ssc-miR-1343	ENSSSCG00000003555	ENSSSCG00000003555	NA	97	-24.89	1	1	2
ssc-miR-1343	ENSSSCG00000003781	ENSSSCG00000003781	NA	86	-24.29	1	1	2
ssc-miR-1343	ENSSSCG00000003825	ENSSSCG00000003825	NA	72	-67.46	1	1	2
ssc-miR-1343	ENSSSCG00000004170	ENSSSCG00000004170	NA	96	-18.97	1	1	2
ssc-miR-1343	ENSSSCG00000004307	ENSSSCG00000004307	akirin 2 [Source:VGNC Symbol;Acc:VGNC:103023]	78	-18.05	1	1	2
ssc-miR-1343	ENSSSCG00000004703	ENSSSCG00000004703	NA	60	-19.48	1	1	2
ssc-miR-1343	ENSSSCG00000004830	ENSSSCG00000004830	ATPase phospholipid transporting 10A (putative) [Source:VGNC Symbol;Acc:VGNC:103030]	71	-21.18	1	1	2
ssc-miR-1343	ENSSSCG00000004839	ENSSSCG00000004839	cholinergic receptor nicotinic alpha 7 subunit [Source:VGNC Symbol;Acc:VGNC:109184]	96	-15.16	1	1	2
ssc-miR-1343	ENSSSCG00000005480	ENSSSCG00000005480	regulator of G protein signaling 3 [Source:VGNC Symbol;Acc:VGNC:103161]	86	-15.86	1	1	2
ssc-miR-1343	ENSSSCG00000005959	ENSSSCG00000005959	CYFIP related Rac1 interactor B [Source:VGNC Symbol;Acc:VGNC:97956]	68	-47.02	1	1	2
ssc-miR-1343	ENSSSCG00000006525	ENSSSCG00000006525	mucin 1, cell surface associated [Source:VGNC Symbol;Acc:VGNC:98822]	73	-30.51	1	1	2
ssc-miR-1343	ENSSSCG00000007336	ENSSSCG00000007336	NA	73	-21.03	1	1	2
ssc-miR-1343	ENSSSCG00000007369	ENSSSCG00000007369	NA	88	-41.85	1	1	2
ssc-miR-1343	ENSSSCG00000007596	ENSSSCG00000007596	oncomodulin [Source:VGNC Symbol;Acc:VGNC:99832]	94	-20.29	1	1	2
ssc-miR-1343	ENSSSCG00000007644	ENSSSCG00000007644	NA	77	-25.12	1	1	2
ssc-miR-1343	ENSSSCG00000007733	ENSSSCG00000007733	NA	64	-27.73	1	1	2
ssc-miR-1343	ENSSSCG00000009211	ENSSSCG00000009211	NA	87	-39.14	1	1	2
ssc-miR-1343	ENSSSCG00000010212	ENSSSCG00000010212	NA	72	-15.13	1	1	2
ssc-miR-1343	ENSSSCG00000010369	ENSSSCG00000010369	NA	84	-24.61	1	1	2
ssc-miR-1343	ENSSSCG00000010546	ENSSSCG00000010546	NA	65	-15.08	1	1	2
ssc-miR-1343	ENSSSCG00000011307	ENSSSCG00000011307	NA	71	-21.89	1	1	2
ssc-miR-1343	ENSSSCG00000011851	ENSSSCG00000011851	mucin 20, cell surface associated [Source:VGNC Symbol;Acc:VGNC:90482]	73	-19.21	1	1	2
ssc-miR-1343	ENSSSCG00000012535	ENSSSCG00000012535	NA	68	-39.17	1	1	2
ssc-miR-1343	ENSSSCG00000012812	ENSSSCG00000012812	NA	62	-68.67	1	1	2
ssc-miR-1343	ENSSSCG00000012842	ENSSSCG00000012842	NA	96	-25.92	1	1	2
ssc-miR-1343	ENSSSCG00000013052	ENSSSCG00000013052	reticulon 3 [Source:VGNC Symbol;Acc:VGNC:92501]	94	-16.34	1	1	2
ssc-miR-1343	ENSSSCG00000013092	ENSSSCG00000013092	NA	96	-15.44	1	1	2
ssc-miR-1343	ENSSSCG00000013760	ENSSSCG00000013760	break repair meiotic recombinase recruitment factor 1 [Source:VGNC Symbol;Acc:VGNC:86006]	82	-21.54	1	1	2
ssc-miR-1343	ENSSSCG00000013889	ENSSSCG00000013889	NA	97	-25.48	1	1	2
ssc-miR-1343	ENSSSCG00000013990	ENSSSCG00000013990	guanylate kinase 1 [Source:VGNC Symbol;Acc:VGNC:99754]	96	-20.04	1	1	2
ssc-miR-1343	ENSSSCG00000015034	ENSSSCG00000015034	NA	99	-15.86	1	1	2
ssc-miR-1343	ENSSSCG00000015083	ENSSSCG00000015083	FXYD domain containing ion transport regulator 6 [Source:VGNC Symbol;Acc:VGNC:108585]	67	-52.91	1	1	2
ssc-miR-1343	ENSSSCG00000015645	ENSSSCG00000015645	SLIT-ROBO Rho GTPase activating protein 2 [Source:VGNC Symbol;Acc:VGNC:108512]	67	-29.36	1	1	2
ssc-miR-1343	ENSSSCG00000015826	ENSSSCG00000015826	pyridoxal phosphate binding protein [Source:VGNC Symbol;Acc:VGNC:104027]	74	-38.64	1	1	2
ssc-miR-1343	ENSSSCG00000016119	ENSSSCG00000016119	NA	87	-26.61	1	1	2
ssc-miR-1343	ENSSSCG00000016284	ENSSSCG00000016284	NA	88	-113.77	1	1	2
ssc-miR-1343	ENSSSCG00000016704	ENSSSCG00000016704	NA	75	-28.85	1	1	2
ssc-miR-1343	ENSSSCG00000017146	ENSSSCG00000017146	NA	97	-17.56	1	1	2
ssc-miR-1343	ENSSSCG00000017608	ENSSSCG00000017608	NA	80	-22.99	1	1	2
ssc-miR-1343	ENSSSCG00000018027	ENSSSCG00000018027	NA	64	-17.83	1	1	2
ssc-miR-1343	ENSSSCG00000020706	ENSSSCG00000020706	NA	74	-47.93	1	1	2
ssc-miR-1343	ENSSSCG00000020837	ENSSSCG00000020837	NA	93	-18.08	1	1	2
ssc-miR-1343	ENSSSCG00000020967	ENSSSCG00000020967	CD300H molecule [Source:VGNC Symbol;Acc:VGNC:108043]	90	-35.9	1	1	2
ssc-miR-1343	ENSSSCG00000022246	ENSSSCG00000022246	NA	87	-48.29	1	1	2
ssc-miR-1343	ENSSSCG00000022401	ENSSSCG00000022401	angiotensin II receptor associated protein [Source:VGNC Symbol;Acc:VGNC:85193]	60	-68.86	1	1	2
ssc-miR-1343	ENSSSCG00000022738	ENSSSCG00000022738	NA	85	-49.24	1	1	2
ssc-miR-1343	ENSSSCG00000022906	ENSSSCG00000022906	NA	74	-20.67	1	1	2
ssc-miR-1343	ENSSSCG00000022925	ENSSSCG00000022925	NA	88	-17.14	1	1	2
ssc-miR-1343	ENSSSCG00000023322	ENSSSCG00000023322	NA	91	-43.1	1	1	2
ssc-miR-1343	ENSSSCG00000024000	ENSSSCG00000024000	EF-hand and coiled-coil domain containing 1 [Source:VGNC Symbol;Acc:VGNC:87568]	66	-26.69	1	1	2
ssc-miR-1343	ENSSSCG00000024021	ENSSSCG00000024021	NA	74	-70.22	1	1	2
ssc-miR-1343	ENSSSCG00000024163	ENSSSCG00000024163	NA	92	-23.49	1	1	2
ssc-miR-1343	ENSSSCG00000024260	ENSSSCG00000024260	ribosomal protein L11 [Source:VGNC Symbol;Acc:VGNC:98603]	74	-50.08	1	1	2
ssc-miR-1343	ENSSSCG00000025681	ENSSSCG00000025681	NA	85	-22.68	1	1	2
ssc-miR-1343	ENSSSCG00000026248	ENSSSCG00000026248	NA	63	-143.78	1	1	2
ssc-miR-1343	ENSSSCG00000026689	ENSSSCG00000026689	outer dynein arm docking complex subunit 1 [Source:VGNC Symbol;Acc:VGNC:96940]	62	-17.53	1	1	2
ssc-miR-1343	ENSSSCG00000026996	ENSSSCG00000026996	NA	86	-20.61	1	1	2
ssc-miR-1343	ENSSSCG00000027013	ENSSSCG00000027013	NA	99	-73.75	1	1	2
ssc-miR-1343	ENSSSCG00000027270	ENSSSCG00000027270	NA	81	-16.32	1	1	2
ssc-miR-1343	ENSSSCG00000027356	ENSSSCG00000027356	NA	92	-15.75	1	1	2
ssc-miR-1343	ENSSSCG00000027428	ENSSSCG00000027428	energy homeostasis associated [Source:VGNC Symbol;Acc:VGNC:96058]	66	-103.32	1	1	2
ssc-miR-1343	ENSSSCG00000027723	ENSSSCG00000027723	NA	69	-20.77	1	1	2
ssc-miR-1343	ENSSSCG00000027903	ENSSSCG00000027903	NA	99	-17.38	1	1	2
ssc-miR-1343	ENSSSCG00000027907	ENSSSCG00000027907	basigin [Source:VGNC Symbol;Acc:VGNC:99594]	87	-25.62	1	1	2
ssc-miR-1343	ENSSSCG00000027991	ENSSSCG00000027991	sodium channel epithelial 1 subunit delta [Source:VGNC Symbol;Acc:VGNC:92642]	92	-45.72	1	1	2
ssc-miR-1343	ENSSSCG00000028004	ENSSSCG00000028004	Ras and Rab interactor 2 [Source:VGNC Symbol;Acc:VGNC:108732]	62	-23.19	1	1	2
ssc-miR-1343	ENSSSCG00000028092	ENSSSCG00000028092	G protein subunit gamma 2 [Source:VGNC Symbol;Acc:VGNC:88536]	76	-52.79	1	1	2
ssc-miR-1343	ENSSSCG00000028461	ENSSSCG00000028461	NA	96	-52.45	1	1	2
ssc-miR-1343	ENSSSCG00000028786	ENSSSCG00000028786	NA	72	-21.61	1	1	2
ssc-miR-1343	ENSSSCG00000028944	ENSSSCG00000028944	NA	75	-28.35	1	1	2
ssc-miR-1343	ENSSSCG00000030362	ENSSSCG00000030362	NA	81	-22.99	1	1	2
ssc-miR-1343	ENSSSCG00000031398	ENSSSCG00000031398	NA	79	-26.23	1	1	2
ssc-miR-1343	ENSSSCG00000031476	ENSSSCG00000031476	kelch like family member 6 [Source:VGNC Symbol;Acc:VGNC:108670]	62	-77.67	1	1	2
ssc-miR-1343	ENSSSCG00000031608	ENSSSCG00000031608	NA	83	-51.41	1	1	2
ssc-miR-1343	ENSSSCG00000031787	ENSSSCG00000031787	NA	82	-22.84	1	1	2
ssc-miR-1343	ENSSSCG00000031883	ENSSSCG00000031883	NA	74	-35.06	1	1	2
ssc-miR-1343	ENSSSCG00000031925	ENSSSCG00000031925	SH3 and multiple ankyrin repeat domains 3 [Source:VGNC Symbol;Acc:VGNC:92836]	70	-22.25	1	1	2
ssc-miR-1343	ENSSSCG00000032067	ENSSSCG00000032067	NA	88	-39.1	1	1	2
ssc-miR-1343	ENSSSCG00000032073	ENSSSCG00000032073	NA	86	-77.3	1	1	2
ssc-miR-1343	ENSSSCG00000032202	ENSSSCG00000032202	NA	82	-19.8	1	1	2
ssc-miR-1343	ENSSSCG00000032383	ENSSSCG00000032383	NA	82	-74.17	1	1	2
ssc-miR-1343	ENSSSCG00000033385	ENSSSCG00000033385	NA	84	-60.07	1	1	2
ssc-miR-1343	ENSSSCG00000033918	ENSSSCG00000033918	NA	61	-19.65	1	1	2
ssc-miR-1343	ENSSSCG00000033946	ENSSSCG00000033946	death inducer-obliterator 1 [Source:VGNC Symbol;Acc:VGNC:96141]	88	-19.29	1	1	2
ssc-miR-1343	ENSSSCG00000034102	ENSSSCG00000034102	NA	60	-19.8	1	1	2
ssc-miR-1343	ENSSSCG00000034219	ENSSSCG00000034219	NA	99	-18.69	1	1	2
ssc-miR-1343	ENSSSCG00000034286	ENSSSCG00000034286	NA	76	-24.65	1	1	2
ssc-miR-1343	ENSSSCG00000034539	ENSSSCG00000034539	NA	93	-16.26	1	1	2
ssc-miR-1343	ENSSSCG00000034545	ENSSSCG00000034545	NA	88	-25.68	1	1	2
ssc-miR-1343	ENSSSCG00000035105	ENSSSCG00000035105	dual specificity phosphatase 13 [Source:VGNC Symbol;Acc:VGNC:107137]	87	-49.24	1	1	2
ssc-miR-1343	ENSSSCG00000035142	ENSSSCG00000035142	NA	90	-18.81	1	1	2
ssc-miR-1343	ENSSSCG00000035736	ENSSSCG00000035736	C-C motif chemokine ligand 24 [Source:VGNC Symbol;Acc:VGNC:86340]	79	-23.54	1	1	2
ssc-miR-1343	ENSSSCG00000036133	ENSSSCG00000036133	NA	89	-15.37	1	1	2
ssc-miR-1343	ENSSSCG00000037391	ENSSSCG00000037391	NA	96	-24.8	1	1	2
ssc-miR-1343	ENSSSCG00000038188	ENSSSCG00000038188	NA	98	-15.21	1	1	2
ssc-miR-1343	ENSSSCG00000038304	ENSSSCG00000038304	NA	82	-25.5	1	1	2
ssc-miR-1343	ENSSSCG00000038506	ENSSSCG00000038506	NA	82	-21.65	1	1	2
ssc-miR-1343	ENSSSCG00000038757	ENSSSCG00000038757	thiosulfate sulfurtransferase like domain containing 3 [Source:VGNC Symbol;Acc:VGNC:109545]	91	-18.31	1	1	2
ssc-miR-1343	ENSSSCG00000038947	ENSSSCG00000038947	NA	78	-38.24	1	1	2
ssc-miR-1343	ENSSSCG00000039259	ENSSSCG00000039259	NA	94	-18.55	1	1	2
ssc-miR-1343	ENSSSCG00000039557	ENSSSCG00000039557	NA	73	-22.49	1	1	2
ssc-miR-1343	ENSSSCG00000039706	ENSSSCG00000039706	NA	90	-19.89	1	1	2
ssc-miR-1343	ENSSSCG00000040135	ENSSSCG00000040135	NA	75	-26.65	1	1	2
ssc-miR-1343	ENSSSCG00000040377	ENSSSCG00000040377	Fc epsilon receptor II [Source:VGNC Symbol;Acc:VGNC:88062]	74	-67.3	1	1	2
ssc-miR-1343	ENSSSCG00000040548	ENSSSCG00000040548	NA	89	-17.78	1	1	2
ssc-miR-1343	ENSSSCG00000040707	ENSSSCG00000040707	RAS and EF-hand domain containing [Source:VGNC Symbol;Acc:VGNC:96130]	89	-15.58	1	1	2
ssc-miR-1343	ENSSSCG00000040711	ENSSSCG00000040711	NA	82	-56.77	1	1	2
ssc-miR-1343	ENSSSCG00000041136	ENSSSCG00000041136	NA	70	-27.75	1	1	2
ssc-miR-1343	ENSSSCG00000041237	ENSSSCG00000041237	NA	86	-25.08	1	1	2
ssc-miR-1343	ENSSSCG00000041425	ENSSSCG00000041425	NA	66	-25.18	1	1	2
ssc-miR-1343	ENSSSCG00000042278	ENSSSCG00000042278	NA	99	-26.77	1	1	2
ssc-miR-1343	ENSSSCG00000042503	ENSSSCG00000042503	NA	89	-32.29	1	1	2
ssc-miR-1343	ENSSSCG00000042690	ENSSSCG00000042690	NA	81	-20.28	1	1	2
ssc-miR-1343	ENSSSCG00000042730	ENSSSCG00000042730	NA	72	-16.54	1	1	2
ssc-miR-1343	ENSSSCG00000043390	ENSSSCG00000043390	NA	64	-29.5	1	1	2
ssc-miR-1343	ENSSSCG00000044221	ENSSSCG00000044221	NA	77	-19.8	1	1	2
ssc-miR-1343	ENSSSCG00000044510	ENSSSCG00000044510	NA	79	-67.54	1	1	2
ssc-miR-1343	ENSSSCG00000044924	ENSSSCG00000044924	NA	85	-19.59	1	1	2
ssc-miR-1343	ENSSSCG00000045186	ENSSSCG00000045186	NA	69	-15.48	1	1	2
ssc-miR-1343	ENSSSCG00000045734	ENSSSCG00000045734	NA	74	-17.61	1	1	2
ssc-miR-1343	ENSSSCG00000045871	ENSSSCG00000045871	NA	90	-24.79	1	1	2
ssc-miR-1343	ENSSSCG00000046487	ENSSSCG00000046487	NA	94	-18.52	1	1	2
ssc-miR-1343	ENSSSCG00000046631	ENSSSCG00000046631	NA	98	-17.66	1	1	2
ssc-miR-1343	ENSSSCG00000047070	ENSSSCG00000047070	NA	76	-22.19	1	1	2
ssc-miR-1343	ENSSSCG00000048893	ENSSSCG00000048893	NA	93	-16.18	1	1	2
ssc-miR-1343	ENSSSCG00000049444	ENSSSCG00000049444	NA	77	-78.45	1	1	2
ssc-miR-1343	ENSSSCG00000049524	ENSSSCG00000049524	NA	86	-21.39	1	1	2
ssc-miR-1343	ENSSSCG00000049750	ENSSSCG00000049750	NA	82	-20.62	1	1	2
ssc-miR-1343	ENSSSCG00000050390	ENSSSCG00000050390	NA	64	-75.69	1	1	2
ssc-miR-1343	ENSSSCG00000051031	ENSSSCG00000051031	NA	64	-82.72	1	1	2
ssc-miR-1343	ENSSSCG00000051352	ENSSSCG00000051352	NA	93	-37.6	1	1	2
ssc-miR-1343	ENSSSCG00000052916	ENSSSCG00000052916	NA	99	-25.53	1	1	2
ssc-miR-1343	ENSSSCG00000052947	ENSSSCG00000052947	NA	76	-23.59	1	1	2
ssc-miR-1343	ENSSSCG00000053351	ENSSSCG00000053351	NA	61	-33.85	1	1	2
ssc-miR-1343	ENSSSCG00000053662	ENSSSCG00000053662	NA	76	-23.17	1	1	2
ssc-miR-1343	ENSSSCG00000054115	ENSSSCG00000054115	NA	83	-66.02	1	1	2
ssc-miR-1343	ENSSSCG00000054177	ENSSSCG00000054177	NA	96	-64.41	1	1	2
ssc-miR-1343	ENSSSCG00000054649	ENSSSCG00000054649	NA	98	-20.63	1	1	2
ssc-miR-1343	ENSSSCG00000055154	ENSSSCG00000055154	NA	99	-15.21	1	1	2
ssc-miR-1343	ENSSSCG00000055552	ENSSSCG00000055552	NA	71	-62.33	1	1	2
ssc-miR-1343	ENSSSCG00000056166	ENSSSCG00000056166	NA	72	-58.02	1	1	2
ssc-miR-1343	ENSSSCG00000056414	ENSSSCG00000056414	NA	84	-66.2	1	1	2
ssc-miR-1343	ENSSSCG00000056538	ENSSSCG00000056538	NA	85	-15.78	1	1	2
ssc-miR-1343	ENSSSCG00000057053	ENSSSCG00000057053	NA	68	-27.79	1	1	2
ssc-miR-1343	ENSSSCG00000057525	ENSSSCG00000057525	NA	99	-25.53	1	1	2
ssc-miR-1343	ENSSSCG00000057743	ENSSSCG00000057743	NA	82	-63.38	1	1	2
ssc-miR-1343	ENSSSCG00000057909	ENSSSCG00000057909	NA	78	-70.73	1	1	2
ssc-miR-1343	ENSSSCG00000058016	ENSSSCG00000058016	NA	65	-15.08	1	1	2
ssc-miR-1343	ENSSSCG00000058191	ENSSSCG00000058191	NA	83	-20.7	1	1	2
ssc-miR-1343	ENSSSCG00000059123	ENSSSCG00000059123	NA	65	-24.1	1	1	2
ssc-miR-1343	ENSSSCG00000059210	ENSSSCG00000059210	NA	83	-40.48	1	1	2
ssc-miR-1343	ENSSSCG00000059524	ENSSSCG00000059524	NA	80	-18.42	1	1	2
ssc-miR-1343	ENSSSCG00000060759	ENSSSCG00000060759	NA	65	-22.97	1	1	2
ssc-miR-1343	ENSSSCG00000061116	ENSSSCG00000061116	NA	76	-56.19	1	1	2
ssc-miR-1343	ENSSSCG00000061289	ENSSSCG00000061289	NA	74	-21.47	1	1	2
ssc-miR-1343	ENSSSCG00000061426	ENSSSCG00000061426	NA	98	-19.33	1	1	2
ssc-miR-1343	ENSSSCG00000062012	ENSSSCG00000062012	NA	70	-22.11	1	1	2
ssc-miR-1343	ENSSSCG00000062209	ENSSSCG00000062209	NA	98	-20.73	1	1	2
ssc-miR-1343	ENSSSCG00000062259	ENSSSCG00000062259	NA	86	-111	1	1	2
ssc-miR-1343	ENSSSCG00000062791	ENSSSCG00000062791	NA	85	-20.45	1	1	2
ssc-miR-1343	ENSSSCG00000062912	ENSSSCG00000062912	NA	86	-26.04	1	1	2
ssc-miR-1343	ENSSSCG00000062952	ENSSSCG00000062952	NA	99	-25.53	1	1	2
ssc-miR-1343	ENSSSCG00000063284	ENSSSCG00000063284	NA	98	-29.95	1	1	2
ssc-miR-1343	ENSSSCG00000063408	ENSSSCG00000063408	NA	66	-15.78	1	1	2
ssc-miR-1343	ENSSSCG00000063544	ENSSSCG00000063544	NA	98	-17.44	1	1	2
ssc-miR-1343	ENSSSCG00000003586	EPB41	erythrocyte membrane protein band 4.1 [Source:VGNC Symbol;Acc:VGNC:87722]	94	-36.84	1	1	2
ssc-miR-1343	ENSSSCG00000039185	EPB41L5	erythrocyte membrane protein band 4.1 like 5 [Source:VGNC Symbol;Acc:VGNC:97979]	82	-42.38	1	1	2
ssc-miR-1343	ENSSSCG00000026516	EPHB3	EPH receptor B3 [Source:VGNC Symbol;Acc:VGNC:87738]	89	-23.14	1	1	2
ssc-miR-1343	ENSSSCG00000033572	EPPIN	epididymal peptidase inhibitor [Source:HGNC Symbol;Acc:HGNC:15932]	90	-15.61	1	1	2
ssc-miR-1343	ENSSSCG00000000600	EPS8	epidermal growth factor receptor pathway substrate 8 [Source:VGNC Symbol;Acc:VGNC:87749]	90	-17.84	1	1	2
ssc-miR-1343	ENSSSCG00000020725	ERBB3	erb-b2 receptor tyrosine kinase 3 [Source:VGNC Symbol;Acc:VGNC:87760]	98	-15.86	1	1	2
ssc-miR-1343	ENSSSCG00000000755	ERC1	ELKS/RAB6-interacting/CAST family member 1 [Source:VGNC Symbol;Acc:VGNC:87761]	70	-43.25	1	1	2
ssc-miR-1343	ENSSSCG00000008414	ERLEC1	endoplasmic reticulum lectin 1 [Source:VGNC Symbol;Acc:VGNC:87775]	63	-15.76	1	1	2
ssc-miR-1343	ENSSSCG00000039909	ERN1	endoplasmic reticulum to nucleus signaling 1 [Source:HGNC Symbol;Acc:HGNC:3449]	86	-48.64	1	1	2
ssc-miR-1343	ENSSSCG00000009407	ESD	esterase D [Source:VGNC Symbol;Acc:VGNC:87788]	65	-36.09	1	1	2
ssc-miR-1343	ENSSSCG00000002388	ESRRB	estrogen related receptor beta [Source:VGNC Symbol;Acc:VGNC:87794]	60	-72.68	1	1	2
ssc-miR-1343	ENSSSCG00000010114	ESS2	ess-2 splicing factor homolog [Source:VGNC Symbol;Acc:VGNC:87795]	77	-28.82	1	1	2
ssc-miR-1343	ENSSSCG00000008877	ETFDH	electron transfer flavoprotein dehydrogenase [Source:VGNC Symbol;Acc:VGNC:87803]	61	-22.85	1	1	2
ssc-miR-1343	ENSSSCG00000015276	ETNK2	ethanolamine kinase 2 [Source:VGNC Symbol;Acc:VGNC:87807]	75	-31.69	1	1	2
ssc-miR-1343	ENSSSCG00000015235	ETS1	ETS proto-onco 1, transcription factor [Source:VGNC Symbol;Acc:VGNC:87808]	87	-19.58	1	1	2
ssc-miR-1343	ENSSSCG00000024970	ETV3	ETS variant transcription factor 3 [Source:VGNC Symbol;Acc:VGNC:87812]	77	-44.34	1	1	2
ssc-miR-1343	ENSSSCG00000002305	EXD2	exonuclease 3'-5' domain containing 2 [Source:VGNC Symbol;Acc:VGNC:97990]	87	-17.9	1	1	2
ssc-miR-1343	ENSSSCG00000008310	EXOC6B	exocyst complex component 6B [Source:VGNC Symbol;Acc:VGNC:106578]	80	-66.22	1	1	2
ssc-miR-1343	ENSSSCG00000010518	EXOSC1	exosome component 1 [Source:VGNC Symbol;Acc:VGNC:87836]	90	-32.39	1	1	2
ssc-miR-1343	ENSSSCG00000006861	EXTL2	exostosin like glycosyltransferase 2 [Source:VGNC Symbol;Acc:VGNC:87849]	99	-23.7	1	1	2
ssc-miR-1343	ENSSSCG00000009680	EXTL3	exostosin like glycosyltransferase 3 [Source:VGNC Symbol;Acc:VGNC:87850]	77	-21.24	1	1	2
ssc-miR-1343	ENSSSCG00000040728	EYA1	EYA transcriptional coactivator and phosphatase 1 [Source:VGNC Symbol;Acc:VGNC:87851]	78	-35.23	1	1	2
ssc-miR-1343	ENSSSCG00000017382	EZH1	enhancer of zeste 1 polycomb repressive complex 2 subunit [Source:VGNC Symbol;Acc:VGNC:87854]	93	-86.53	1	1	2
ssc-miR-1343	ENSSSCG00000024310	F13A1	coagulation factor XIII A chain [Source:VGNC Symbol;Acc:VGNC:87858]	98	-36.17	1	1	2
ssc-miR-1343	ENSSSCG00000013252	F2	coagulation factor II, thrombin [Source:VGNC Symbol;Acc:VGNC:97993]	70	-19.77	1	1	2
ssc-miR-1343	ENSSSCG00000003877	FAF1	Fas associated factor 1 [Source:VGNC Symbol;Acc:VGNC:87879]	91	-36.66	1	1	2
ssc-miR-1343	ENSSSCG00000000206	FAIM2	Fas apoptotic inhibitory molecule 2 [Source:VGNC Symbol;Acc:VGNC:87883]	84	-97.21	1	1	2
ssc-miR-1343	ENSSSCG00000031686	FAM104A	family with sequence similarity 104 member A [Source:VGNC Symbol;Acc:VGNC:98990]	76	-23.09	1	1	2
ssc-miR-1343	ENSSSCG00000029697	FAM120B	family with sequence similarity 120B [Source:VGNC Symbol;Acc:VGNC:87895]	87	-48.75	1	1	2
ssc-miR-1343	ENSSSCG00000036339	FAM126B	family with sequence similarity 126 member B [Source:HGNC Symbol;Acc:HGNC:28593]	96	-15.24	1	1	2
ssc-miR-1343	ENSSSCG00000003470	FAM131C	family with sequence similarity 131 member C [Source:VGNC Symbol;Acc:VGNC:87902]	93	-15.62	1	1	2
ssc-miR-1343	ENSSSCG00000026442	FAM163B	family with sequence similarity 163 member B [Source:VGNC Symbol;Acc:VGNC:87920]	71	-76.68	1	1	2
ssc-miR-1343	ENSSSCG00000032852	FAM167A	family with sequence similarity 167 member A [Source:VGNC Symbol;Acc:VGNC:87924]	89	-48.17	1	1	2
ssc-miR-1343	ENSSSCG00000033126	FAM168B	family with sequence similarity 168 member B [Source:VGNC Symbol;Acc:VGNC:95462]	63	-18.9	1	1	2
ssc-miR-1343	ENSSSCG00000002265	FAM174B	family with sequence similarity 174 member B [Source:VGNC Symbol;Acc:VGNC:87932]	64	-16.87	1	1	2
ssc-miR-1343	ENSSSCG00000008196	FAM178B	family with sequence similarity 178 member B [Source:VGNC Symbol;Acc:VGNC:106014]	94	-20.91	1	1	2
ssc-miR-1343	ENSSSCG00000004850	FAM189A1	family with sequence similarity 189 member A1 [Source:VGNC Symbol;Acc:VGNC:87943]	84	-65.03	1	1	2
ssc-miR-1343	ENSSSCG00000017258	FAM20A	FAM20A golgi associated secretory pathway pseudokinase [Source:VGNC Symbol;Acc:VGNC:87949]	88	-35.88	1	1	2
ssc-miR-1343	ENSSSCG00000007531	FAM217B	family with sequence similarity 217 member B [Source:VGNC Symbol;Acc:VGNC:95767]	63	-25.11	1	1	2
ssc-miR-1343	ENSSSCG00000058971	FAM219A	family with sequence similarity 219 member A [Source:HGNC Symbol;Acc:HGNC:19920]	88	-47.66	1	1	2
ssc-miR-1343	ENSSSCG00000039321	FAM222B	family with sequence similarity 222 member B [Source:VGNC Symbol;Acc:VGNC:87960]	87	-20.29	1	1	2
ssc-miR-1343	ENSSSCG00000031091	FAM237B	family with sequence similarity 237 member B [Source:VGNC Symbol;Acc:VGNC:108584]	93	-20.45	1	1	2
ssc-miR-1343	ENSSSCG00000004586	FAM81A	family with sequence similarity 81 member A [Source:VGNC Symbol;Acc:VGNC:87986]	90	-21.99	1	1	2
ssc-miR-1343	ENSSSCG00000000079	FAM83F	family with sequence similarity 83 member F [Source:VGNC Symbol;Acc:VGNC:87991]	64	-105.83	1	1	2
ssc-miR-1343	ENSSSCG00000026863	FARP1	FERM, ARH/RhoGEF and pleckstrin domain protein 1 [Source:VGNC Symbol;Acc:VGNC:88012]	81	-78.73	1	1	2
ssc-miR-1343	ENSSSCG00000030030	FBH1	F-box DNA helicase 1 [Source:VGNC Symbol;Acc:VGNC:95589]	98	-21.32	1	1	2
ssc-miR-1343	ENSSSCG00000003465	FBLIM1	filamin binding LIM protein 1 [Source:VGNC Symbol;Acc:VGNC:88023]	70	-53.01	1	1	2
ssc-miR-1343	ENSSSCG00000039802	FBXL2	F-box and leucine rich repeat protein 2 [Source:VGNC Symbol;Acc:VGNC:98005]	64	-17.83	1	1	2
ssc-miR-1343	ENSSSCG00000038805	FBXO17	F-box protein 17 [Source:HGNC Symbol;Acc:HGNC:18754]	72	-34.79	1	1	2
ssc-miR-1343	ENSSSCG00000006456	FCRL1	Fc receptor like 1 [Source:HGNC Symbol;Acc:HGNC:18509]	69	-25.11	1	1	2
ssc-miR-1343	ENSSSCG00000006457	FCRL3	Fc receptor like 3 [Source:HGNC Symbol;Acc:HGNC:18506]	85	-50.8	1	1	2
ssc-miR-1343	ENSSSCG00000026044	FDFT1	farnesyl-diphosphate farnesyltransferase 1 [Source:VGNC Symbol;Acc:VGNC:88076]	81	-55.65	1	1	2
ssc-miR-1343	ENSSSCG00000004541	FECH	ferrochelatase [Source:VGNC Symbol;Acc:VGNC:88081]	74	-90.08	1	1	2
ssc-miR-1343	ENSSSCG00000022419	FEM1B	fem-1 homolog B [Source:VGNC Symbol;Acc:VGNC:88083]	86	-17.17	1	1	2
ssc-miR-1343	ENSSSCG00000063433	FEN1	flap structure-specific endonuclease 1 [Source:HGNC Symbol;Acc:HGNC:3650]	85	-19.11	1	1	2
ssc-miR-1343	ENSSSCG00000008503	FEZ2	fasciculation and elongation protein zeta 2 [Source:VGNC Symbol;Acc:VGNC:88093]	87	-18.85	1	1	2
ssc-miR-1343	ENSSSCG00000028185	FGD3	FYVE, RhoGEF and PH domain containing 3 [Source:VGNC Symbol;Acc:VGNC:88096]	80	-54.9	1	1	2
ssc-miR-1343	ENSSSCG00000038584	FGF12	fibroblast growth factor 12 [Source:VGNC Symbol;Acc:VGNC:88102]	85	-35.9	1	1	2
ssc-miR-1343	ENSSSCG00000028178	FH	fumarate hydratase [Source:VGNC Symbol;Acc:VGNC:96300]	67	-18.52	1	1	2
ssc-miR-1343	ENSSSCG00000023303	FIGNL1	fidgetin like 1 [Source:VGNC Symbol;Acc:VGNC:88138]	97	-17.3	1	1	2
ssc-miR-1343	ENSSSCG00000005477	FKBP15	FKBP prolyl isomerase family member 15 [Source:VGNC Symbol;Acc:VGNC:88145]	91	-38.18	1	1	2
ssc-miR-1343	ENSSSCG00000033299	FLNA	filamin A [Source:VGNC Symbol;Acc:VGNC:88155]	80	-17.77	1	1	2
ssc-miR-1343	ENSSSCG00000028381	FLYWCH1	FLYWCH-type zinc finger 1 [Source:VGNC Symbol;Acc:VGNC:88165]	64	-27.17	1	1	2
ssc-miR-1343	ENSSSCG00000005689	FNBP1	formin binding protein 1 [Source:VGNC Symbol;Acc:VGNC:88178]	76	-27.78	1	1	2
ssc-miR-1343	ENSSSCG00000002281	FNTB	farnesyltransferase, CAAX box, beta [Source:VGNC Symbol;Acc:VGNC:109191]	69	-27.6	1	1	2
ssc-miR-1343	ENSSSCG00000035244	FOXB1	forkhead box B1 [Source:VGNC Symbol;Acc:VGNC:88195]	84	-21.46	1	1	2
ssc-miR-1343	ENSSSCG00000002429	FOXN3	forkhead box N3 [Source:VGNC Symbol;Acc:VGNC:88220]	74	-20.67	1	1	2
ssc-miR-1343	ENSSSCG00000012399	FOXO4	forkhead box O4 [Source:VGNC Symbol;Acc:VGNC:88221]	92	-17.61	1	1	2
ssc-miR-1343	ENSSSCG00000027675	FOXP1	forkhead box P1 [Source:VGNC Symbol;Acc:VGNC:88222]	94	-15.16	1	1	2
ssc-miR-1343	ENSSSCG00000009364	FREM2	FRAS1 related extracellular matrix 2 [Source:VGNC Symbol;Acc:VGNC:88234]	73	-20.28	1	1	2
ssc-miR-1343	ENSSSCG00000010962	FRMD3	FERM domain containing 3 [Source:VGNC Symbol;Acc:VGNC:96031]	72	-26.81	1	1	2
ssc-miR-1343	ENSSSCG00000012992	FRMD8	FERM domain containing 8 [Source:VGNC Symbol;Acc:VGNC:99653]	68	-94.06	1	1	2
ssc-miR-1343	ENSSSCG00000014293	FSTL4	follistatin like 4 [Source:VGNC Symbol;Acc:VGNC:88256]	91	-23.94	1	1	2
ssc-miR-1343	ENSSSCG00000005702	FUBP3	far upstream element binding protein 3 [Source:VGNC Symbol;Acc:VGNC:103093]	83	-52.94	1	1	2
ssc-miR-1343	ENSSSCG00000009048	GAB1	GRB2 associated binding protein 1 [Source:VGNC Symbol;Acc:VGNC:88294]	77	-25.51	1	1	2
ssc-miR-1343	ENSSSCG00000004645	GABPB1	GA binding protein transcription factor subunit beta 1 [Source:VGNC Symbol;Acc:VGNC:88299]	97	-18.87	1	1	2
ssc-miR-1343	ENSSSCG00000023661	GABRA1	gamma-aminobutyric acid type A receptor subunit alpha1 [Source:VGNC Symbol;Acc:VGNC:88300]	99	-15.16	1	1	2
ssc-miR-1343	ENSSSCG00000028922	GABRA2	gamma-aminobutyric acid type A receptor subunit alpha2 [Source:VGNC Symbol;Acc:VGNC:88301]	94	-17.95	1	1	2
ssc-miR-1343	ENSSSCG00000033558	GABRB2	gamma-aminobutyric acid type A receptor subunit beta2 [Source:VGNC Symbol;Acc:VGNC:88307]	95	-36.4	1	1	2
ssc-miR-1343	ENSSSCG00000038547	GABRB3	gamma-aminobutyric acid type A receptor subunit beta3 [Source:VGNC Symbol;Acc:VGNC:88308]	69	-16.13	1	1	2
ssc-miR-1343	ENSSSCG00000024249	GABRR1	gamma-aminobutyric acid type A receptor subunit rho1 [Source:HGNC Symbol;Acc:HGNC:4090]	82	-15.13	1	1	2
ssc-miR-1343	ENSSSCG00000022233	GAD1	glutamate decarboxylase 1 [Source:VGNC Symbol;Acc:VGNC:96312]	93	-18.6	1	1	2
ssc-miR-1343	ENSSSCG00000022689	GADD45B	growth arrest and DNA damage inducible beta [Source:VGNC Symbol;Acc:VGNC:88317]	98	-25.76	1	1	2
ssc-miR-1343	ENSSSCG00000035249	GADD45G	growth arrest and DNA damage inducible gamma [Source:VGNC Symbol;Acc:VGNC:88318]	71	-74.51	1	1	2
ssc-miR-1343	ENSSSCG00000003743	GALNT1	polypeptide N-acetylgalactosaminyltransferase 1 [Source:VGNC Symbol;Acc:VGNC:97062]	94	-17.61	1	1	2
ssc-miR-1343	ENSSSCG00000016430	GALNT11	polypeptide N-acetylgalactosaminyltransferase 11 [Source:VGNC Symbol;Acc:VGNC:88328]	97	-20.11	1	1	2
ssc-miR-1343	ENSSSCG00000008524	GALNT14	polypeptide N-acetylgalactosaminyltransferase 14 [Source:VGNC Symbol;Acc:VGNC:88330]	93	-26.12	1	1	2
ssc-miR-1343	ENSSSCG00000013403	GALNT18	polypeptide N-acetylgalactosaminyltransferase 18 [Source:VGNC Symbol;Acc:VGNC:88333]	70	-19.86	1	1	2
ssc-miR-1343	ENSSSCG00000009705	GALNT7	polypeptide N-acetylgalactosaminyltransferase 7 [Source:VGNC Symbol;Acc:VGNC:103946]	77	-19.75	1	1	2
ssc-miR-1343	ENSSSCG00000009738	GALNT9	polypeptide N-acetylgalactosaminyltransferase 9 [Source:VGNC Symbol;Acc:VGNC:88336]	63	-23.93	1	1	2
ssc-miR-1343	ENSSSCG00000039056	GAS7	growth arrest specific 7 [Source:VGNC Symbol;Acc:VGNC:88359]	93	-132.15	1	1	2
ssc-miR-1343	ENSSSCG00000012846	GATD1	glutamine amidotransferase class 1 domain containing 1 [Source:VGNC Symbol;Acc:VGNC:88371]	65	-49.94	1	1	2
ssc-miR-1343	ENSSSCG00000032249	GBX1	gastrulation brain homeobox 1 [Source:VGNC Symbol;Acc:VGNC:88376]	69	-30.54	1	1	2
ssc-miR-1343	ENSSSCG00000029945	GCAT	glycine C-acetyltransferase [Source:VGNC Symbol;Acc:VGNC:88378]	77	-20.41	1	1	2
ssc-miR-1343	ENSSSCG00000008138	GCC2	GRIP and coiled-coil domain containing 2 [Source:VGNC Symbol;Acc:VGNC:88380]	93	-20.07	1	1	2
ssc-miR-1343	ENSSSCG00000034891	GCGR	glucagon receptor [Source:VGNC Symbol;Acc:VGNC:88383]	70	-77.28	1	1	2
ssc-miR-1343	ENSSSCG00000016751	GCK	glucokinase [Source:HGNC Symbol;Acc:HGNC:4195]	95	-39.36	1	1	2
ssc-miR-1343	ENSSSCG00000001488	GCLC	glutamate-cysteine ligase catalytic subunit [Source:VGNC Symbol;Acc:VGNC:88386]	78	-19.53	1	1	2
ssc-miR-1343	ENSSSCG00000023261	GDF5	growth differentiation factor 5 [Source:VGNC Symbol;Acc:VGNC:96319]	80	-56.09	1	1	2
ssc-miR-1343	ENSSSCG00000033194	GEMIN7	gem nuclear organelle associated protein 7 [Source:VGNC Symbol;Acc:VGNC:88415]	90	-20.68	1	1	2
ssc-miR-1343	ENSSSCG00000056302	GINS2	GINS complex subunit 2 [Source:HGNC Symbol;Acc:HGNC:24575]	60	-64.27	1	1	2
ssc-miR-1343	ENSSSCG00000054746	GIPC3	GIPC PDZ domain containing family member 3 [Source:HGNC Symbol;Acc:HGNC:18183]	64	-18.64	1	1	2
ssc-miR-1343	ENSSSCG00000021053	GIPR	gastric inhibitory polypeptide receptor [Source:VGNC Symbol;Acc:VGNC:88456]	89	-20.63	1	1	2
ssc-miR-1343	ENSSSCG00000009925	GIT2	GIT ArfGAP 2 [Source:VGNC Symbol;Acc:VGNC:88458]	67	-43.83	1	1	2
ssc-miR-1343	ENSSSCG00000006696	GJA5	gap junction protein alpha 5 [Source:VGNC Symbol;Acc:VGNC:88460]	64	-21.42	1	1	2
ssc-miR-1343	ENSSSCG00000011677	GK5	glycerol kinase 5 [Source:VGNC Symbol;Acc:VGNC:96734]	75	-18.69	1	1	2
ssc-miR-1343	ENSSSCG00000032722	GLRB	glycine receptor beta [Source:VGNC Symbol;Acc:VGNC:88494]	95	-16.01	1	1	2
ssc-miR-1343	ENSSSCG00000010759	GLRX3	glutaredoxin 3 [Source:VGNC Symbol;Acc:VGNC:88495]	91	-20.23	1	1	2
ssc-miR-1343	ENSSSCG00000033067	GLT1D1	glycosyltransferase 1 domain containing 1 [Source:VGNC Symbol;Acc:VGNC:88498]	61	-46.26	1	1	2
ssc-miR-1343	ENSSSCG00000026294	GMFB	glia maturation factor beta [Source:VGNC Symbol;Acc:VGNC:88509]	86	-21.85	1	1	2
ssc-miR-1343	ENSSSCG00000013473	GNA15	G protein subunit alpha 15 [Source:VGNC Symbol;Acc:VGNC:88520]	96	-17.42	1	1	2
ssc-miR-1343	ENSSSCG00000042718	GNAT1	G protein subunit alpha transducin 1 [Source:VGNC Symbol;Acc:VGNC:108660]	79	-66.89	1	1	2
ssc-miR-1343	ENSSSCG00000010046	GNAZ	G protein subunit alpha z [Source:VGNC Symbol;Acc:VGNC:88528]	64	-41.43	1	1	2
ssc-miR-1343	ENSSSCG00000021890	GNB1	G protein subunit beta 1 [Source:VGNC Symbol;Acc:VGNC:88529]	66	-28.5	1	1	2
ssc-miR-1343	ENSSSCG00000033307	GNG4	G protein subunit gamma 4 [Source:HGNC Symbol;Acc:HGNC:4407]	91	-41.47	1	1	2
ssc-miR-1343	ENSSSCG00000009733	GOLGA3	golgin A3 [Source:VGNC Symbol;Acc:VGNC:88550]	99	-33.7	1	1	2
ssc-miR-1343	ENSSSCG00000011882	GOLGB1	golgin B1 [Source:VGNC Symbol;Acc:VGNC:88554]	99	-15.58	1	1	2
ssc-miR-1343	ENSSSCG00000004253	GOPC	golgi associated PDZ and coiled-coil motif containing [Source:VGNC Symbol;Acc:VGNC:98024]	87	-15.86	1	1	2
ssc-miR-1343	ENSSSCG00000034916	GORASP1	golgi reassembly stacking protein 1 [Source:VGNC Symbol;Acc:VGNC:88559]	90	-19.88	1	1	2
ssc-miR-1343	ENSSSCG00000006312	GPA33	glycoprotein A33 [Source:VGNC Symbol;Acc:VGNC:88568]	83	-23.23	1	1	2
ssc-miR-1343	ENSSSCG00000006481	GPATCH4	G-patch domain containing 4 [Source:VGNC Symbol;Acc:VGNC:88577]	87	-45.25	1	1	2
ssc-miR-1343	ENSSSCG00000000214	GPD1	glycerol-3-phosphate dehydrogenase 1 [Source:VGNC Symbol;Acc:VGNC:88583]	65	-43.02	1	1	2
ssc-miR-1343	ENSSSCG00000040432	GPR101	G protein-coupled receptor 101 [Source:VGNC Symbol;Acc:VGNC:88594]	83	-18.18	1	1	2
ssc-miR-1343	ENSSSCG00000027923	GPR142	G protein-coupled receptor 142 [Source:VGNC Symbol;Acc:VGNC:88604]	94	-27.02	1	1	2
ssc-miR-1343	ENSSSCG00000009517	GPR183	G protein-coupled receptor 183 [Source:VGNC Symbol;Acc:VGNC:88623]	87	-18.35	1	1	2
ssc-miR-1343	ENSSSCG00000021284	GPR20	G protein-coupled receptor 20 [Source:VGNC Symbol;Acc:VGNC:88624]	79	-124.56	1	1	2
ssc-miR-1343	ENSSSCG00000010727	GPR26	G protein-coupled receptor 26 [Source:VGNC Symbol;Acc:VGNC:88626]	88	-20.3	1	1	2
ssc-miR-1343	ENSSSCG00000038768	GPR37L1	G protein-coupled receptor 37 like 1 [Source:VGNC Symbol;Acc:VGNC:95633]	81	-76.18	1	1	2
ssc-miR-1343	ENSSSCG00000015707	GPR39	G protein-coupled receptor 39 [Source:VGNC Symbol;Acc:VGNC:103954]	91	-39.14	1	1	2
ssc-miR-1343	ENSSSCG00000034114	GPR68	G protein-coupled receptor 68 [Source:VGNC Symbol;Acc:VGNC:88635]	64	-46.78	1	1	2
ssc-miR-1343	ENSSSCG00000022490	GPR83	G protein-coupled receptor 83 [Source:VGNC Symbol;Acc:VGNC:88637]	66	-17.19	1	1	2
ssc-miR-1343	ENSSSCG00000002847	GPT2	glutamic--pyruvic transaminase 2 [Source:VGNC Symbol;Acc:VGNC:88651]	73	-24.3	1	1	2
ssc-miR-1343	ENSSSCG00000024052	GPX4	glutathione peroxidase 4 [Source:VGNC Symbol;Acc:VGNC:99753]	81	-63.97	1	1	2
ssc-miR-1343	ENSSSCG00000017495	GRB7	growth factor receptor bound protein 7 [Source:VGNC Symbol;Acc:VGNC:88664]	77	-16.83	1	1	2
ssc-miR-1343	ENSSSCG00000037070	GRID2IP	Grid2 interacting protein [Source:VGNC Symbol;Acc:VGNC:88675]	75	-112.02	1	1	2
ssc-miR-1343	ENSSSCG00000015131	GRIK4	glutamate ionotropic receptor kainate type subunit 4 [Source:VGNC Symbol;Acc:VGNC:88680]	84	-20.02	1	1	2
ssc-miR-1343	ENSSSCG00000011599	GRIP2	glutamate receptor interacting protein 2 [Source:VGNC Symbol;Acc:VGNC:88691]	90	-138.08	1	1	2
ssc-miR-1343	ENSSSCG00000009956	GRK3	G protein-coupled receptor kinase 3 [Source:VGNC Symbol;Acc:VGNC:88695]	60	-78.74	1	1	2
ssc-miR-1343	ENSSSCG00000062065	GSC2	goosecoid homeobox 2 [Source:HGNC Symbol;Acc:HGNC:4613]	64	-40.82	1	1	2
ssc-miR-1343	ENSSSCG00000011889	GSK3B	glycogen synthase kinase 3 beta [Source:VGNC Symbol;Acc:VGNC:88723]	84	-48.03	1	1	2
ssc-miR-1343	ENSSSCG00000002396	GSTZ1	glutathione S-transferase zeta 1 [Source:VGNC Symbol;Acc:VGNC:88727]	76	-18.08	1	1	2
ssc-miR-1343	ENSSSCG00000002411	GTF2A1	ral transcription factor IIA subunit 1 [Source:VGNC Symbol;Acc:VGNC:88730]	98	-38.64	1	1	2
ssc-miR-1343	ENSSSCG00000000577	GYS2	glycogen synthase 2 [Source:VGNC Symbol;Acc:VGNC:88761]	95	-18.08	1	1	2
ssc-miR-1343	ENSSSCG00000047716	H2AC12	H2A clustered histone 12 [Source:HGNC Symbol;Acc:HGNC:13671]	64	-20.81	1	1	2
ssc-miR-1343	ENSSSCG00000016738	H2AZ2	H2A.Z variant histone 2 [Source:HGNC Symbol;Acc:HGNC:20664]	82	-66.02	1	1	2
ssc-miR-1343	ENSSSCG00000010639	HABP2	hyaluronan binding protein 2 [Source:VGNC Symbol;Acc:VGNC:107397]	92	-15.74	1	1	2
ssc-miR-1343	ENSSSCG00000004935	HACD3	3-hydroxyacyl-CoA dehydratase 3 [Source:VGNC Symbol;Acc:VGNC:88767]	82	-20.3	1	1	2
ssc-miR-1343	ENSSSCG00000008003	HAGHL	hydroxyacylglutathione hydrolase like [Source:VGNC Symbol;Acc:VGNC:88774]	68	-124.55	1	1	2
ssc-miR-1343	ENSSSCG00000027439	HAO1	hydroxyacid oxidase 1 [Source:VGNC Symbol;Acc:VGNC:98029]	97	-39	1	1	2
ssc-miR-1343	ENSSSCG00000014362	HBEGF	heparin binding EGF like growth factor [Source:VGNC Symbol;Acc:VGNC:88792]	81	-20.3	1	1	2
ssc-miR-1343	ENSSSCG00000027859	HDAC7	histone deacetylase 7 [Source:VGNC Symbol;Acc:VGNC:103286]	73	-56.61	1	1	2
ssc-miR-1343	ENSSSCG00000035432	HDGFL3	HDGF like 3 [Source:VGNC Symbol;Acc:VGNC:109441]	96	-16.92	1	1	2
ssc-miR-1343	ENSSSCG00000001927	HEXA	hexosaminidase subunit alpha [Source:HGNC Symbol;Acc:HGNC:4878]	61	-62.22	1	1	2
ssc-miR-1343	ENSSSCG00000038956	HEYL	hes related family bHLH transcription factor with YRPW motif like [Source:VGNC Symbol;Acc:VGNC:88865]	69	-174.1	1	1	2
ssc-miR-1343	ENSSSCG00000015607	HHAT	hedgehog acyltransferase [Source:VGNC Symbol;Acc:VGNC:88873]	63	-22.99	1	1	2
ssc-miR-1343	ENSSSCG00000009045	HHIP	hedgehog interacting protein [Source:VGNC Symbol;Acc:VGNC:88875]	98	-17.93	1	1	2
ssc-miR-1343	ENSSSCG00000016695	HIBADH	3-hydroxyisobutyrate dehydrogenase [Source:VGNC Symbol;Acc:VGNC:88877]	86	-20.79	1	1	2
ssc-miR-1343	ENSSSCG00000029179	HIGD2A	NA	99	-44.78	1	1	2
ssc-miR-1343	ENSSSCG00000009786	HIP1R	huntingtin interacting protein 1 related [Source:VGNC Symbol;Acc:VGNC:88886]	74	-60.64	1	1	2
ssc-miR-1343	ENSSSCG00000006760	HIPK1	homeodomain interacting protein kinase 1 [Source:VGNC Symbol;Acc:VGNC:88887]	99	-15.37	1	1	2
ssc-miR-1343	ENSSSCG00000009682	HMBOX1	homeobox containing 1 [Source:VGNC Symbol;Acc:VGNC:88898]	78	-26.02	1	1	2
ssc-miR-1343	ENSSSCG00000015108	HMBS	hydroxymethylbilane synthase [Source:VGNC Symbol;Acc:VGNC:88899]	89	-34.22	1	1	2
ssc-miR-1343	ENSSSCG00000040421	HMG20B	high mobility group 20B [Source:VGNC Symbol;Acc:VGNC:88901]	76	-20.27	1	1	2
ssc-miR-1343	ENSSSCG00000009704	HMGB2	high mobility group box 2 [Source:VGNC Symbol;Acc:VGNC:88902]	94	-20.97	1	1	2
ssc-miR-1343	ENSSSCG00000016872	HMGCS1	3-hydroxy-3-methylglutaryl-CoA synthase 1 [Source:VGNC Symbol;Acc:VGNC:88907]	98	-18.08	1	1	2
ssc-miR-1343	ENSSSCG00000022417	HNF1B	HNF1 homeobox B [Source:HGNC Symbol;Acc:HGNC:11630]	95	-15.86	1	1	2
ssc-miR-1343	ENSSSCG00000010523	HOGA1	4-hydroxy-2-oxoglutarate aldolase 1 [Source:VGNC Symbol;Acc:VGNC:88927]	72	-49.02	1	1	2
ssc-miR-1343	ENSSSCG00000021204	HOXA10	homeobox A10 [Source:VGNC Symbol;Acc:VGNC:88934]	91	-17.4	1	1	2
ssc-miR-1343	ENSSSCG00000034474	HOXC9	homeobox C9 [Source:VGNC Symbol;Acc:VGNC:88955]	63	-19.5	1	1	2
ssc-miR-1343	ENSSSCG00000009711	HPF1	histone PARylation factor 1 [Source:VGNC Symbol;Acc:VGNC:107399]	71	-96.51	1	1	2
ssc-miR-1343	ENSSSCG00000011699	HPS3	HPS3 biosis of lysosomal organelles complex 2 subunit 1 [Source:VGNC Symbol;Acc:VGNC:88965]	99	-15.86	1	1	2
ssc-miR-1343	ENSSSCG00000010535	HPSE2	heparanase 2 (inactive) [Source:HGNC Symbol;Acc:HGNC:18374]	61	-15.97	1	1	2
ssc-miR-1343	ENSSSCG00000009616	HR	HR lysine demethylase and nuclear receptor corepressor [Source:VGNC Symbol;Acc:VGNC:88969]	75	-19.5	1	1	2
ssc-miR-1343	ENSSSCG00000029096	HRH2	histamine receptor H2 [Source:VGNC Symbol;Acc:VGNC:88974]	85	-22.66	1	1	2
ssc-miR-1343	ENSSSCG00000039318	HS3ST3B1	heparan sulfate-glucosamine 3-sulfotransferase 3B1 [Source:VGNC Symbol;Acc:VGNC:99003]	94	-22.45	1	1	2
ssc-miR-1343	ENSSSCG00000022197	HS6ST1	heparan sulfate 6-O-sulfotransferase 1 [Source:VGNC Symbol;Acc:VGNC:96362]	63	-161.38	1	1	2
ssc-miR-1343	ENSSSCG00000021739	HSD17B12	hydroxysteroid 17-beta dehydrogenase 12 [Source:VGNC Symbol;Acc:VGNC:88986]	89	-20.23	1	1	2
ssc-miR-1343	ENSSSCG00000036059	HSPB3	heat shock protein family B (small) member 3 [Source:HGNC Symbol;Acc:HGNC:5248]	92	-19.86	1	1	2
ssc-miR-1343	ENSSSCG00000015106	HYOU1	hypoxia up-regulated 1 [Source:VGNC Symbol;Acc:VGNC:89014]	73	-20.59	1	1	2
ssc-miR-1343	ENSSSCG00000015346	ICA1	islet cell autoantigen 1 [Source:VGNC Symbol;Acc:VGNC:89018]	83	-16.11	1	1	2
ssc-miR-1343	ENSSSCG00000013655	ICAM1	intercellular adhesion molecule 1 [Source:VGNC Symbol;Acc:VGNC:89019]	74	-26.7	1	1	2
ssc-miR-1343	ENSSSCG00000010470	IDE	insulin degrading enzyme [Source:VGNC Symbol;Acc:VGNC:89025]	65	-15.77	1	1	2
ssc-miR-1343	ENSSSCG00000022839	IFFO2	intermediate filament family orphan 2 [Source:VGNC Symbol;Acc:VGNC:98475]	79	-37.93	1	1	2
ssc-miR-1343	ENSSSCG00000032860	IFNLR1	interferon lambda receptor 1 [Source:VGNC Symbol;Acc:VGNC:89043]	71	-41.04	1	1	2
ssc-miR-1343	ENSSSCG00000011906	IGSF11	immunoglobulin superfamily member 11 [Source:VGNC Symbol;Acc:VGNC:89064]	87	-34.46	1	1	2
ssc-miR-1343	ENSSSCG00000006392	IGSF8	immunoglobulin superfamily member 8 [Source:VGNC Symbol;Acc:VGNC:89069]	82	-18.2	1	1	2
ssc-miR-1343	ENSSSCG00000016204	IHH	Indian hedgehog signaling molecule [Source:VGNC Symbol;Acc:VGNC:96370]	62	-20.42	1	1	2
ssc-miR-1343	ENSSSCG00000017494	IKZF3	IKAROS family zinc finger 3 [Source:VGNC Symbol;Acc:VGNC:89074]	94	-102.79	1	1	2
ssc-miR-1343	ENSSSCG00000015085	IL10RA	interleukin 10 receptor subunit alpha [Source:VGNC Symbol;Acc:VGNC:89077]	74	-85.36	1	1	2
ssc-miR-1343	ENSSSCG00000060620	IL20RB	interleukin 20 receptor subunit beta [Source:HGNC Symbol;Acc:HGNC:6004]	75	-25.78	1	1	2
ssc-miR-1343	ENSSSCG00000022849	IL2RA	interleukin 2 receptor subunit alpha [Source:VGNC Symbol;Acc:VGNC:108275]	86	-49.14	1	1	2
ssc-miR-1343	ENSSSCG00000029668	IL2RB	interleukin 2 receptor subunit beta [Source:VGNC Symbol;Acc:VGNC:89103]	76	-41.06	1	1	2
ssc-miR-1343	ENSSSCG00000016915	IL31RA	interleukin 31 receptor A [Source:VGNC Symbol;Acc:VGNC:89105]	69	-105.23	1	1	2
ssc-miR-1343	ENSSSCG00000027628	IL6R	interleukin 6 receptor [Source:VGNC Symbol;Acc:VGNC:89112]	70	-19.76	1	1	2
ssc-miR-1343	ENSSSCG00000013638	ILF3	interleukin enhancer binding factor 3 [Source:VGNC Symbol;Acc:VGNC:89120]	68	-23.51	1	1	2
ssc-miR-1343	ENSSSCG00000001527	ILRUN	inflammation and lipid regulator with UBA-like and NBR1-like domains [Source:VGNC Symbol;Acc:VGNC:89122]	98	-22.14	1	1	2
ssc-miR-1343	ENSSSCG00000032505	ING5	inhibitor of growth family member 5 [Source:VGNC Symbol;Acc:VGNC:95912]	73	-52.71	1	1	2
ssc-miR-1343	ENSSSCG00000026194	INIP	INTS3 and NABP interacting protein [Source:VGNC Symbol;Acc:VGNC:89136]	74	-16.05	1	1	2
ssc-miR-1343	ENSSSCG00000004753	INO80	INO80 complex ATPase subunit [Source:VGNC Symbol;Acc:VGNC:89138]	78	-44.46	1	1	2
ssc-miR-1343	ENSSSCG00000013566	INSR	insulin receptor [Source:VGNC Symbol;Acc:VGNC:89153]	90	-46.75	1	1	2
ssc-miR-1343	ENSSSCG00000003339	INTS11	integrator complex subunit 11 [Source:VGNC Symbol;Acc:VGNC:89159]	77	-18.52	1	1	2
ssc-miR-1343	ENSSSCG00000046319	IPCEF1	interaction protein for cytohesin exchange factors 1 [Source:HGNC Symbol;Acc:HGNC:21204]	66	-15.08	1	1	2
ssc-miR-1343	ENSSSCG00000028886	IPO7	importin 7 [Source:VGNC Symbol;Acc:VGNC:89180]	62	-23.19	1	1	2
ssc-miR-1343	ENSSSCG00000000534	IPO8	importin 8 [Source:VGNC Symbol;Acc:VGNC:89181]	96	-21.65	1	1	2
ssc-miR-1343	ENSSSCG00000027812	IQSEC1	IQ motif and Sec7 domain ArfGEF 1 [Source:VGNC Symbol;Acc:VGNC:89194]	62	-42.25	1	1	2
ssc-miR-1343	ENSSSCG00000011570	IRAK2	interleukin 1 receptor associated kinase 2 [Source:VGNC Symbol;Acc:VGNC:89200]	98	-35.95	1	1	2
ssc-miR-1343	ENSSSCG00000001756	IREB2	iron responsive element binding protein 2 [Source:HGNC Symbol;Acc:HGNC:6115]	97	-22.68	1	1	2
ssc-miR-1343	ENSSSCG00000016573	IRF5	interferon regulatory factor 5 [Source:VGNC Symbol;Acc:VGNC:89208]	92	-17.41	1	1	2
ssc-miR-1343	ENSSSCG00000038900	ISY1	ISY1 splicing factor homolog [Source:HGNC Symbol;Acc:HGNC:29201]	93	-141.1	1	1	2
ssc-miR-1343	ENSSSCG00000011245	ITGA9	integrin subunit alpha 9 [Source:VGNC Symbol;Acc:VGNC:89238]	64	-25.49	1	1	2
ssc-miR-1343	ENSSSCG00000017306	ITGB3	integrin subunit beta 3 [Source:HGNC Symbol;Acc:HGNC:6156]	86	-52.03	1	1	2
ssc-miR-1343	ENSSSCG00000000257	ITGB7	integrin subunit beta 7 [Source:VGNC Symbol;Acc:VGNC:89245]	67	-23.98	1	1	2
ssc-miR-1343	ENSSSCG00000011129	ITIH5	inter-alpha-trypsin inhibitor heavy chain 5 [Source:VGNC Symbol;Acc:VGNC:95966]	62	-52.48	1	1	2
ssc-miR-1343	ENSSSCG00000038003	ITK	IL2 inducible T cell kinase [Source:VGNC Symbol;Acc:VGNC:89249]	85	-16.06	1	1	2
ssc-miR-1343	ENSSSCG00000016671	ITPRID1	ITPR interacting domain containing 1 [Source:VGNC Symbol;Acc:VGNC:89255]	63	-22.67	1	1	2
ssc-miR-1343	ENSSSCG00000004774	IVD	isovaleryl-CoA dehydrogenase [Source:VGNC Symbol;Acc:VGNC:98055]	98	-22.41	1	1	2
ssc-miR-1343	ENSSSCG00000005215	JAK2	Janus kinase 2 [Source:VGNC Symbol;Acc:VGNC:89271]	63	-18	1	1	2
ssc-miR-1343	ENSSSCG00000024633	JAKMIP3	Janus kinase and microtubule interacting protein 3 [Source:VGNC Symbol;Acc:VGNC:89275]	80	-60.88	1	1	2
ssc-miR-1343	ENSSSCG00000011020	JCAD	junctional cadherin 5 associated [Source:VGNC Symbol;Acc:VGNC:96212]	89	-35.95	1	1	2
ssc-miR-1343	ENSSSCG00000002014	JPH4	junctophilin 4 [Source:VGNC Symbol;Acc:VGNC:89292]	79	-65.53	1	1	2
ssc-miR-1343	ENSSSCG00000008019	JPT2	Jupiter microtubule associated homolog 2 [Source:VGNC Symbol;Acc:VGNC:107148]	92	-17.93	1	1	2
ssc-miR-1343	ENSSSCG00000039194	KANK2	KN motif and ankyrin repeat domains 2 [Source:VGNC Symbol;Acc:VGNC:89296]	80	-27.01	1	1	2
ssc-miR-1343	ENSSSCG00000035667	KBTBD13	kelch repeat and BTB domain containing 13 [Source:VGNC Symbol;Acc:VGNC:89316]	62	-61.13	1	1	2
ssc-miR-1343	ENSSSCG00000022464	KBTBD2	kelch repeat and BTB domain containing 2 [Source:VGNC Symbol;Acc:VGNC:89317]	63	-15.86	1	1	2
ssc-miR-1343	ENSSSCG00000013227	KBTBD4	kelch repeat and BTB domain containing 4 [Source:VGNC Symbol;Acc:VGNC:89319]	77	-15.78	1	1	2
ssc-miR-1343	ENSSSCG00000056277	KCNA5	potassium voltage-gated channel subfamily A member 5 [Source:HGNC Symbol;Acc:HGNC:6224]	99	-15.86	1	1	2
ssc-miR-1343	ENSSSCG00000020749	KCNAB2	potassium voltage-gated channel subfamily A regulatory beta subunit 2 [Source:VGNC Symbol;Acc:VGNC:89329]	73	-133.34	1	1	2
ssc-miR-1343	ENSSSCG00000017295	KCNH6	potassium voltage-gated channel subfamily H member 6 [Source:VGNC Symbol;Acc:VGNC:89346]	79	-19.4	1	1	2
ssc-miR-1343	ENSSSCG00000010570	KCNIP2	potassium voltage-gated channel interacting protein 2 [Source:VGNC Symbol;Acc:VGNC:89349]	68	-76.12	1	1	2
ssc-miR-1343	ENSSSCG00000008119	KCNIP3	potassium voltage-gated channel interacting protein 3 [Source:VGNC Symbol;Acc:VGNC:89350]	89	-63.07	1	1	2
ssc-miR-1343	ENSSSCG00000023934	KCNIP4	potassium voltage-gated channel interacting protein 4 [Source:VGNC Symbol;Acc:VGNC:89351]	86	-20.04	1	1	2
ssc-miR-1343	ENSSSCG00000034358	KCNJ16	potassium inwardly rectifying channel subfamily J member 16 [Source:VGNC Symbol;Acc:VGNC:89356]	86	-18.42	1	1	2
ssc-miR-1343	ENSSSCG00000021573	KCNJ5	potassium inwardly rectifying channel subfamily J member 5 [Source:VGNC Symbol;Acc:VGNC:89359]	82	-72.04	1	1	2
ssc-miR-1343	ENSSSCG00000010325	KCNMA1	potassium calcium-activated channel subfamily M alpha 1 [Source:VGNC Symbol;Acc:VGNC:107403]	85	-24.26	1	1	2
ssc-miR-1343	ENSSSCG00000003069	KCNN4	potassium calcium-activated channel subfamily N member 4 [Source:VGNC Symbol;Acc:VGNC:89381]	63	-18	1	1	2
ssc-miR-1343	ENSSSCG00000002781	KCTD19	potassium channel tetramerization domain containing 19 [Source:VGNC Symbol;Acc:VGNC:89397]	97	-17.85	1	1	2
ssc-miR-1343	ENSSSCG00000033506	KCTD21	potassium channel tetramerization domain containing 21 [Source:VGNC Symbol;Acc:VGNC:89400]	81	-85.87	1	1	2
ssc-miR-1343	ENSSSCG00000029637	KDM2A	lysine demethylase 2A [Source:VGNC Symbol;Acc:VGNC:89410]	76	-51.49	1	1	2
ssc-miR-1343	ENSSSCG00000014331	KDM3B	lysine demethylase 3B [Source:VGNC Symbol;Acc:VGNC:89412]	77	-41.97	1	1	2
ssc-miR-1343	ENSSSCG00000026449	KDM4A	lysine demethylase 4A [Source:VGNC Symbol;Acc:VGNC:98484]	73	-20.65	1	1	2
ssc-miR-1343	ENSSSCG00000029464	KDM5A	lysine demethylase 5A [Source:VGNC Symbol;Acc:VGNC:89415]	77	-48.49	1	1	2
ssc-miR-1343	ENSSSCG00000008844	KDR	kinase insert domain receptor [Source:VGNC Symbol;Acc:VGNC:89418]	77	-20.62	1	1	2
ssc-miR-1343	ENSSSCG00000023667	KEAP1	kelch like ECH associated protein 1 [Source:VGNC Symbol;Acc:VGNC:89419]	95	-61.16	1	1	2
ssc-miR-1343	ENSSSCG00000040719	KIAA0040	KIAA0040 [Source:VGNC Symbol;Acc:VGNC:98059]	66	-50.87	1	1	2
ssc-miR-1343	ENSSSCG00000017764	KIAA0100	KIAA0100 [Source:VGNC Symbol;Acc:VGNC:89428]	96	-45.45	1	1	2
ssc-miR-1343	ENSSSCG00000037621	KIAA1522	KIAA1522 [Source:VGNC Symbol;Acc:VGNC:89444]	97	-72.92	1	1	2
ssc-miR-1343	ENSSSCG00000003432	KIAA2013	KIAA2013 [Source:VGNC Symbol;Acc:VGNC:89449]	91	-82.56	1	1	2
ssc-miR-1343	ENSSSCG00000005486	KIF12	kinesin family member 12 [Source:VGNC Symbol;Acc:VGNC:89453]	87	-28.65	1	1	2
ssc-miR-1343	ENSSSCG00000021724	KIF19	kinesin family member 19 [Source:VGNC Symbol;Acc:VGNC:89459]	86	-23.55	1	1	2
ssc-miR-1343	ENSSSCG00000003401	KIF1B	kinesin family member 1B [Source:VGNC Symbol;Acc:VGNC:89460]	92	-18.6	1	1	2
ssc-miR-1343	ENSSSCG00000008574	KIF3C	kinesin family member 3C [Source:VGNC Symbol;Acc:VGNC:89471]	81	-65.08	1	1	2
ssc-miR-1343	ENSSSCG00000000439	KIF5A	kinesin family member 5A [Source:VGNC Symbol;Acc:VGNC:89472]	91	-19.71	1	1	2
ssc-miR-1343	ENSSSCG00000038643	KLF11	Kruppel like factor 11 [Source:VGNC Symbol;Acc:VGNC:89491]	76	-30.17	1	1	2
ssc-miR-1343	ENSSSCG00000025130	KLF12	Kruppel like factor 12 [Source:VGNC Symbol;Acc:VGNC:89492]	83	-34.15	1	1	2
ssc-miR-1343	ENSSSCG00000026006	KLF13	Kruppel like factor 13 [Source:VGNC Symbol;Acc:VGNC:89493]	74	-123.71	1	1	2
ssc-miR-1343	ENSSSCG00000024672	KLF16	Kruppel like factor 16 [Source:VGNC Symbol;Acc:VGNC:89496]	79	-49.1	1	1	2
ssc-miR-1343	ENSSSCG00000036488	KLF3	Kruppel like factor 3 [Source:VGNC Symbol;Acc:VGNC:89498]	81	-16.09	1	1	2
ssc-miR-1343	ENSSSCG00000012352	KLF8	Kruppel like factor 8 [Source:VGNC Symbol;Acc:VGNC:89500]	79	-17.62	1	1	2
ssc-miR-1343	ENSSSCG00000011379	KLHDC8B	kelch domain containing 8B [Source:VGNC Symbol;Acc:VGNC:89509]	65	-21.95	1	1	2
ssc-miR-1343	ENSSSCG00000022787	KLHL12	RAB interacting factor [Source:VGNC Symbol;Acc:VGNC:96527]	71	-18.35	1	1	2
ssc-miR-1343	ENSSSCG00000003379	KLHL21	kelch like family member 21 [Source:VGNC Symbol;Acc:VGNC:89520]	73	-35.58	1	1	2
ssc-miR-1343	ENSSSCG00000011286	KLHL40	kelch like family member 40 [Source:VGNC Symbol;Acc:VGNC:89533]	66	-25.42	1	1	2
ssc-miR-1343	ENSSSCG00000002895	KMT2B	lysine methyltransferase 2B [Source:VGNC Symbol;Acc:VGNC:98489]	61	-54.04	1	1	2
ssc-miR-1343	ENSSSCG00000034017	KPNA6	karyopherin subunit alpha 6 [Source:VGNC Symbol;Acc:VGNC:89565]	66	-19.5	1	1	2
ssc-miR-1343	ENSSSCG00000017514	KPNB1	karyopherin subunit beta 1 [Source:VGNC Symbol;Acc:VGNC:89567]	79	-19.8	1	1	2
ssc-miR-1343	ENSSSCG00000009972	KREMEN1	kringle containing transmembrane protein 1 [Source:VGNC Symbol;Acc:VGNC:89572]	69	-104.66	1	1	2
ssc-miR-1343	ENSSSCG00000017438	KRT35	keratin 35 [Source:VGNC Symbol;Acc:VGNC:89588]	96	-18.08	1	1	2
ssc-miR-1343	ENSSSCG00000040636	KRT80	keratin 80 [Source:VGNC Symbol;Acc:VGNC:89597]	64	-47.69	1	1	2
ssc-miR-1343	ENSSSCG00000017753	KSR1	kinase suppressor of ras 1 [Source:VGNC Symbol;Acc:VGNC:89606]	79	-21.88	1	1	2
ssc-miR-1343	ENSSSCG00000005663	KYAT1	kynurenine aminotransferase 1 [Source:VGNC Symbol;Acc:VGNC:103115]	90	-20.18	1	1	2
ssc-miR-1343	ENSSSCG00000000066	L3MBTL2	L3MBTL histone methyl-lysine binding protein 2 [Source:VGNC Symbol;Acc:VGNC:89613]	61	-23.06	1	1	2
ssc-miR-1343	ENSSSCG00000011312	LARS2	leucyl-tRNA synthetase 2, mitochondrial [Source:VGNC Symbol;Acc:VGNC:89644]	97	-33.96	1	1	2
ssc-miR-1343	ENSSSCG00000040642	LASP1	LIM and SH3 protein 1 [Source:VGNC Symbol;Acc:VGNC:89646]	98	-99.5	1	1	2
ssc-miR-1343	ENSSSCG00000027487	LAT2	linker for activation of T cells family member 2 [Source:VGNC Symbol;Acc:VGNC:89647]	74	-106.1	1	1	2
ssc-miR-1343	ENSSSCG00000009412	LCP1	lymphocyte cytosolic protein 1 [Source:VGNC Symbol;Acc:VGNC:89663]	92	-73.13	1	1	2
ssc-miR-1343	ENSSSCG00000017006	LCP2	lymphocyte cytosolic protein 2 [Source:VGNC Symbol;Acc:VGNC:89664]	97	-33.47	1	1	2
ssc-miR-1343	ENSSSCG00000025357	LDAH	lipid droplet associated hydrolase [Source:VGNC Symbol;Acc:VGNC:89666]	76	-26.08	1	1	2
ssc-miR-1343	ENSSSCG00000027417	LDLRAD4	low density lipoprotein receptor class A domain containing 4 [Source:VGNC Symbol;Acc:VGNC:89673]	94	-28.98	1	1	2
ssc-miR-1343	ENSSSCG00000003549	LDLRAP1	low density lipoprotein receptor adaptor protein 1 [Source:VGNC Symbol;Acc:VGNC:89674]	88	-46.43	1	1	2
ssc-miR-1343	ENSSSCG00000040998	LEAP2	liver enriched antimicrobial peptide 2 [Source:HGNC Symbol;Acc:HGNC:29571]	72	-25.44	1	1	2
ssc-miR-1343	ENSSSCG00000021728	LGALS2	galectin 2 [Source:VGNC Symbol;Acc:VGNC:89693]	62	-97.79	1	1	2
ssc-miR-1343	ENSSSCG00000011543	LHFPL4	LHFPL tetraspan subfamily member 4 [Source:VGNC Symbol;Acc:VGNC:89707]	77	-63.24	1	1	2
[truncated: 9,220 more rows]

## Sheet: Top two expressed miRNAs
miRNA ID	Gene ID	Gene Symbol	Gene Annoation	TargetScan_score	miranda_Energy	TargetScan	miRanda	Total
[truncated: 931 more rows]
