# Supplementary material for: Characteristics of microRNAs in Skeletal Muscle of Intrauterine Growth-Restricted Pigs
Source: Genes (Basel). 2023 Jun 28;14(7):1372. doi: 10.3390/genes14071372 (PMC10379088; doi:10.3390/genes14071372)
Supplement: Supplementary file 1 [file genes-14-01372-s001.zip › S/S4 GO KEGG.xlsx]

## Sheet: SDMs GO
ID	Description	Count	GeneRatio	BgRatio	PValue	Genes
GO:0018105	peptidyl-serine phosphorylation	77	77/5033	147/15159	2.54255e-06	ENSSSCG00000011745, ENSSSCG00000005222, ENSSSCG00000010214, ENSSSCG00000011226, ENSSSCG00000006274, ENSSSCG00000005382, ENSSSCG00000014418, ENSSSCG00000015944, ENSSSCG00000011065, ENSSSCG00000016956, ENSSSCG00000030820, ENSSSCG00000037337, ENSSSCG00000012163, ENSSSCG00000002506, ENSSSCG00000024377, ENSSSCG00000003558, ENSSSCG00000012918, ENSSSCG00000007599, ENSSSCG00000007355, ENSSSCG00000033327,…
GO:0030198	extracellular matrix organization	68	68/5033	135/15159	5.33818e-05	ENSSSCG00000010535, ENSSSCG00000038627, ENSSSCG00000005380, ENSSSCG00000012314, ENSSSCG00000016244, ENSSSCG00000026994, ENSSSCG00000005338, ENSSSCG00000007678, ENSSSCG00000002341, ENSSSCG00000023322, ENSSSCG00000006940, ENSSSCG00000014988, ENSSSCG00000011959, ENSSSCG00000012121, ENSSSCG00000016245, ENSSSCG00000009361, ENSSSCG00000012171, ENSSSCG00000000795, ENSSSCG00000006857, ENSSSCG00000001765,…
GO:0035556	intracellular signal transduction	155	155/5033	361/15159	9.14643e-05	ENSSSCG00000011745, ENSSSCG00000013888, ENSSSCG00000056133, ENSSSCG00000015944, ENSSSCG00000016758, ENSSSCG00000011065, ENSSSCG00000035037, ENSSSCG00000030820, ENSSSCG00000037337, ENSSSCG00000024813, ENSSSCG00000040581, ENSSSCG00000002628, ENSSSCG00000025900, ENSSSCG00000024938, ENSSSCG00000012163, ENSSSCG00000003716, ENSSSCG00000002467, ENSSSCG00000024377, ENSSSCG00000003558, ENSSSCG00000009397,…
GO:0006468	protein phosphorylation	72	72/5033	149/15159	0.00016588	ENSSSCG00000008337, ENSSSCG00000010214, ENSSSCG00000011226, ENSSSCG00000016958, ENSSSCG00000005382, ENSSSCG00000006074, ENSSSCG00000012156, ENSSSCG00000014019, ENSSSCG00000015669, ENSSSCG00000028182, ENSSSCG00000017764, ENSSSCG00000016113, ENSSSCG00000035037, ENSSSCG00000030820, ENSSSCG00000016432, ENSSSCG00000037337, ENSSSCG00000038471, ENSSSCG00000016200, ENSSSCG00000020813, ENSSSCG00000040183,…
GO:0016197	endosomal transport	28	28/5033	46/15159	0.000331398	ENSSSCG00000033876, ENSSSCG00000005065, ENSSSCG00000023371, ENSSSCG00000016979, ENSSSCG00000014913, ENSSSCG00000034948, ENSSSCG00000012077, ENSSSCG00000033297, ENSSSCG00000031337, ENSSSCG00000010551, ENSSSCG00000000840, ENSSSCG00000008583, ENSSSCG00000003872, ENSSSCG00000035987, ENSSSCG00000011535, ENSSSCG00000013857, ENSSSCG00000014804, ENSSSCG00000016109, ENSSSCG00000011593, ENSSSCG00000013256,…
GO:0045648	positive regulation of erythrocyte differentiation	19	19/5033	27/15159	0.00037961	ENSSSCG00000004276, ENSSSCG00000006274, ENSSSCG00000009704, ENSSSCG00000011618, ENSSSCG00000015638, ENSSSCG00000058056, ENSSSCG00000007492, ENSSSCG00000035077, ENSSSCG00000015669, ENSSSCG00000017505, ENSSSCG00000017406, ENSSSCG00000015235, ENSSSCG00000017403, ENSSSCG00000016057, ENSSSCG00000017553, ENSSSCG00000000233, ENSSSCG00000001556, ENSSSCG00000003189, ENSSSCG00000000295
GO:1902042	negative regulation of extrinsic apoptotic signaling pathway via death domain receptors	17	17/5033	23/15159	0.000389551	ENSSSCG00000011889, ENSSSCG00000004154, ENSSSCG00000010613, ENSSSCG00000008997, ENSSSCG00000032552, ENSSSCG00000009704, ENSSSCG00000032164, ENSSSCG00000015403, ENSSSCG00000013655, ENSSSCG00000035357, ENSSSCG00000037811, ENSSSCG00000016101, ENSSSCG00000000206, ENSSSCG00000023814, ENSSSCG00000024453, ENSSSCG00000024314, ENSSSCG00000025698
GO:0007179	transforming growth factor beta receptor signaling pathway	38	38/5033	70/15159	0.000525517	ENSSSCG00000011746, ENSSSCG00000000271, ENSSSCG00000015808, ENSSSCG00000011226, ENSSSCG00000005041, ENSSSCG00000005382, ENSSSCG00000014319, ENSSSCG00000016635, ENSSSCG00000015326, ENSSSCG00000035772, ENSSSCG00000017642, ENSSSCG00000010235, ENSSSCG00000015375, ENSSSCG00000038397, ENSSSCG00000039663, ENSSSCG00000004948, ENSSSCG00000004505, ENSSSCG00000001912, ENSSSCG00000004209, ENSSSCG00000000841,…
GO:0018107	peptidyl-threonine phosphorylation	30	30/5033	52/15159	0.000658175	ENSSSCG00000011889, ENSSSCG00000010214, ENSSSCG00000011226, ENSSSCG00000006274, ENSSSCG00000005382, ENSSSCG00000030480, ENSSSCG00000037719, ENSSSCG00000002804, ENSSSCG00000023503, ENSSSCG00000009370, ENSSSCG00000003413, ENSSSCG00000004943, ENSSSCG00000012918, ENSSSCG00000022496, ENSSSCG00000007599, ENSSSCG00000025401, ENSSSCG00000006760, ENSSSCG00000028036, ENSSSCG00000007231, ENSSSCG00000008629,…
GO:0001822	kidney development	36	36/5033	66/15159	0.000680163	ENSSSCG00000031652, ENSSSCG00000011723, ENSSSCG00000022080, ENSSSCG00000006197, ENSSSCG00000005382, ENSSSCG00000035859, ENSSSCG00000010274, ENSSSCG00000016975, ENSSSCG00000033032, ENSSSCG00000011125, ENSSSCG00000011046, ENSSSCG00000046003, ENSSSCG00000004607, ENSSSCG00000022417, ENSSSCG00000008041, ENSSSCG00000004369, ENSSSCG00000032071, ENSSSCG00000000263, ENSSSCG00000005378, ENSSSCG00000004242,…
GO:0006886	intracellular protein transport	115	115/5033	268/15159	0.000796304	ENSSSCG00000007088, ENSSSCG00000000290, ENSSSCG00000015944, ENSSSCG00000010250, ENSSSCG00000017601, ENSSSCG00000017211, ENSSSCG00000038156, ENSSSCG00000010260, ENSSSCG00000001934, ENSSSCG00000005617, ENSSSCG00000032849, ENSSSCG00000001773, ENSSSCG00000007513, ENSSSCG00000002740, ENSSSCG00000006661, ENSSSCG00000014625, ENSSSCG00000025363, ENSSSCG00000037608, ENSSSCG00000010306, ENSSSCG00000038533,…
GO:0090307	mitotic spindle assembly	23	23/5033	37/15159	0.00091695	ENSSSCG00000032312, ENSSSCG00000007366, ENSSSCG00000030186, ENSSSCG00000022080, ENSSSCG00000010743, ENSSSCG00000015604, ENSSSCG00000010625, ENSSSCG00000017514, ENSSSCG00000013425, ENSSSCG00000010471, ENSSSCG00000033299, ENSSSCG00000012325, ENSSSCG00000012642, ENSSSCG00000017732, ENSSSCG00000026924, ENSSSCG00000039157, ENSSSCG00000023419, ENSSSCG00000024201, ENSSSCG00000003673, ENSSSCG00000009234,…
GO:0051896	regulation of protein kinase B signaling	10	10/5033	11/15159	0.00132094	ENSSSCG00000003183, ENSSSCG00000013429, ENSSSCG00000003413, ENSSSCG00000037015, ENSSSCG00000010440, ENSSSCG00000009374, ENSSSCG00000056902, ENSSSCG00000005106, ENSSSCG00000010959, ENSSSCG00000016853
GO:0034113	heterotypic cell-cell adhesion	12	12/5033	15/15159	0.00173017	ENSSSCG00000028827, ENSSSCG00000038420, ENSSSCG00000000257, ENSSSCG00000016009, ENSSSCG00000015256, ENSSSCG00000010908, ENSSSCG00000016027, ENSSSCG00000027820, ENSSSCG00000002134, ENSSSCG00000006862, ENSSSCG00000011101
GO:0042102	positive regulation of T cell proliferation	24	24/5033	41/15159	0.00209811	ENSSSCG00000028561, ENSSSCG00000005211, ENSSSCG00000011899, ENSSSCG00000013888, ENSSSCG00000011848, ENSSSCG00000016916, ENSSSCG00000030172, ENSSSCG00000011131, ENSSSCG00000001917, ENSSSCG00000013111, ENSSSCG00000015488, ENSSSCG00000012652, ENSSSCG00000039074, ENSSSCG00000034390, ENSSSCG00000032728, ENSSSCG00000009087, ENSSSCG00000040464, ENSSSCG00000000295, ENSSSCG00000025701, ENSSSCG00000029456,…
GO:0046777	protein autophosphorylation	60	60/5033	130/15159	0.00245666	ENSSSCG00000008337, ENSSSCG00000031474, ENSSSCG00000016518, ENSSSCG00000033295, ENSSSCG00000012156, ENSSSCG00000013566, ENSSSCG00000008819, ENSSSCG00000030820, ENSSSCG00000024813, ENSSSCG00000026516, ENSSSCG00000038397, ENSSSCG00000002506, ENSSSCG00000032170, ENSSSCG00000005215, ENSSSCG00000022478, ENSSSCG00000007599, ENSSSCG00000001573, ENSSSCG00000007675, ENSSSCG00000007231, ENSSSCG00000007592,…
GO:0048705	skeletal system morphogenesis	17	17/5033	26/15159	0.00280532	ENSSSCG00000038618, ENSSSCG00000002340, ENSSSCG00000010702, ENSSSCG00000009817, ENSSSCG00000010274, ENSSSCG00000038644, ENSSSCG00000011642, ENSSSCG00000030268, ENSSSCG00000020711, ENSSSCG00000034181, ENSSSCG00000011261, ENSSSCG00000038254, ENSSSCG00000025796, ENSSSCG00000022980, ENSSSCG00000040349, ENSSSCG00000009045, ENSSSCG00000001473
GO:0032869	cellular response to insulin stimulus	30	30/5033	56/15159	0.00304758	ENSSSCG00000011745, ENSSSCG00000036229, ENSSSCG00000006274, ENSSSCG00000006371, ENSSSCG00000037719, ENSSSCG00000004193, ENSSSCG00000054731, ENSSSCG00000037779, ENSSSCG00000015368, ENSSSCG00000016420, ENSSSCG00000037264, ENSSSCG00000009370, ENSSSCG00000017670, ENSSSCG00000038494, ENSSSCG00000001930, ENSSSCG00000023660, ENSSSCG00000040464, ENSSSCG00000003570, ENSSSCG00000006564, ENSSSCG00000026571,…
GO:0010831	positive regulation of myotube differentiation	9	9/5033	10/15159	0.00329442	ENSSSCG00000008215, ENSSSCG00000003143, ENSSSCG00000037561, ENSSSCG00000035230, ENSSSCG00000003413, ENSSSCG00000056902, ENSSSCG00000001556, ENSSSCG00000002039, ENSSSCG00000014019
GO:0098609	cell-cell adhesion	42	42/5033	86/15159	0.00364772	ENSSSCG00000028585, ENSSSCG00000024285, ENSSSCG00000016954, ENSSSCG00000015200, ENSSSCG00000010772, ENSSSCG00000023306, ENSSSCG00000000528, ENSSSCG00000016780, ENSSSCG00000017993, ENSSSCG00000013174, ENSSSCG00000017054, ENSSSCG00000000900, ENSSSCG00000008041, ENSSSCG00000024132, ENSSSCG00000020694, ENSSSCG00000003793, ENSSSCG00000006643, ENSSSCG00000007116, ENSSSCG00000062259, ENSSSCG00000002684,…
GO:0006486	protein glycosylation	55	55/5033	119/15159	0.00366589	ENSSSCG00000015907, ENSSSCG00000009705, ENSSSCG00000033692, ENSSSCG00000013403, ENSSSCG00000033015, ENSSSCG00000017177, ENSSSCG00000015232, ENSSSCG00000021988, ENSSSCG00000008141, ENSSSCG00000022671, ENSSSCG00000004244, ENSSSCG00000006861, ENSSSCG00000002340, ENSSSCG00000033009, ENSSSCG00000010185, ENSSSCG00000013530, ENSSSCG00000038580, ENSSSCG00000039271, ENSSSCG00000003505, ENSSSCG00000009680,…
GO:0007160	cell-matrix adhesion	32	32/5033	62/15159	0.00446489	ENSSSCG00000008997, ENSSSCG00000015808, ENSSSCG00000022080, ENSSSCG00000005041, ENSSSCG00000016816, ENSSSCG00000017306, ENSSSCG00000012034, ENSSSCG00000013667, ENSSSCG00000038801, ENSSSCG00000011046, ENSSSCG00000011101, ENSSSCG00000003819, ENSSSCG00000015375, ENSSSCG00000046003, ENSSSCG00000026819, ENSSSCG00000021647, ENSSSCG00000060053, ENSSSCG00000037065, ENSSSCG00000024314, ENSSSCG00000006862,…
GO:0034394	protein localization to cell surface	15	15/5033	23/15159	0.00590478	ENSSSCG00000005012, ENSSSCG00000032312, ENSSSCG00000006035, ENSSSCG00000010313, ENSSSCG00000007282, ENSSSCG00000033299, ENSSSCG00000014101, ENSSSCG00000015256, ENSSSCG00000038329, ENSSSCG00000017211, ENSSSCG00000011382, ENSSSCG00000037065, ENSSSCG00000004209, ENSSSCG00000024403, ENSSSCG00000021587
GO:1990830	cellular response to leukemia inhibitory factor	41	41/5033	86/15159	0.00687713	ENSSSCG00000001061, ENSSSCG00000007366, ENSSSCG00000010877, ENSSSCG00000011848, ENSSSCG00000011803, ENSSSCG00000026383, ENSSSCG00000037598, ENSSSCG00000012134, ENSSSCG00000036322, ENSSSCG00000015504, ENSSSCG00000029073, ENSSSCG00000010235, ENSSSCG00000010595, ENSSSCG00000015770, ENSSSCG00000000600, ENSSSCG00000001912, ENSSSCG00000000844, ENSSSCG00000038231, ENSSSCG00000008261, ENSSSCG00000026478,…
GO:0007165	signal transduction	173	173/5033	444/15159	0.00729704	ENSSSCG00000032284, ENSSSCG00000014852, ENSSSCG00000016912, ENSSSCG00000016119, ENSSSCG00000030820, ENSSSCG00000032722, ENSSSCG00000017601, ENSSSCG00000038547, ENSSSCG00000001814, ENSSSCG00000015671, ENSSSCG00000037583, ENSSSCG00000001535, ENSSSCG00000000602, ENSSSCG00000037185, ENSSSCG00000024497, ENSSSCG00000006703, ENSSSCG00000003797, ENSSSCG00000001654, ENSSSCG00000027762, ENSSSCG00000006545,…
GO:0006897	endocytosis	51	51/5033	112/15159	0.00741746	ENSSSCG00000008337, ENSSSCG00000023371, ENSSSCG00000009629, ENSSSCG00000037653, ENSSSCG00000035357, ENSSSCG00000024418, ENSSSCG00000011030, ENSSSCG00000008583, ENSSSCG00000003872, ENSSSCG00000007513, ENSSSCG00000001970, ENSSSCG00000007478, ENSSSCG00000008423, ENSSSCG00000035987, ENSSSCG00000007033, ENSSSCG00000013857, ENSSSCG00000010900, ENSSSCG00000017895, ENSSSCG00000020666, ENSSSCG00000004839,…
GO:0007229	integrin-mediated signaling pathway	44	44/5033	94/15159	0.00747477	ENSSSCG00000000293, ENSSSCG00000055147, ENSSSCG00000015808, ENSSSCG00000005041, ENSSSCG00000024043, ENSSSCG00000017306, ENSSSCG00000017349, ENSSSCG00000008819, ENSSSCG00000016234, ENSSSCG00000034664, ENSSSCG00000030289, ENSSSCG00000011245, ENSSSCG00000010772, ENSSSCG00000011046, ENSSSCG00000011101, ENSSSCG00000015297, ENSSSCG00000015375, ENSSSCG00000038397, ENSSSCG00000015250, ENSSSCG00000026994,…
GO:0007264	small GTPase mediated signal transduction	42	42/5033	89/15159	0.00766518	ENSSSCG00000031212, ENSSSCG00000022380, ENSSSCG00000005240, ENSSSCG00000006372, ENSSSCG00000008638, ENSSSCG00000015523, ENSSSCG00000012034, ENSSSCG00000017008, ENSSSCG00000010770, ENSSSCG00000013568, ENSSSCG00000015563, ENSSSCG00000016237, ENSSSCG00000024418, ENSSSCG00000021944, ENSSSCG00000009650, ENSSSCG00000029507, ENSSSCG00000025602, ENSSSCG00000022112, ENSSSCG00000002960, ENSSSCG00000001771,…
GO:0048147	negative regulation of fibroblast proliferation	12	12/5033	17/15159	0.00770147	ENSSSCG00000006168, ENSSSCG00000027100, ENSSSCG00000013901, ENSSSCG00000010801, ENSSSCG00000040162, ENSSSCG00000036560, ENSSSCG00000016865, ENSSSCG00000012055, ENSSSCG00000034321, ENSSSCG00000025822, ENSSSCG00000005501, ENSSSCG00000009457
GO:0071233	cellular response to leucine	8	8/5033	9/15159	0.00805403	ENSSSCG00000004717, ENSSSCG00000004318, ENSSSCG00000004390, ENSSSCG00000003413, ENSSSCG00000029438, ENSSSCG00000037015, ENSSSCG00000017139, ENSSSCG00000014411
GO:2000114	regulation of establishment of cell polarity	10	10/5033	13/15159	0.0085331	ENSSSCG00000006201, ENSSSCG00000010665, ENSSSCG00000001097, ENSSSCG00000032595, ENSSSCG00000035772, ENSSSCG00000000383, ENSSSCG00000011125, ENSSSCG00000016853, ENSSSCG00000005235, ENSSSCG00000015313
GO:0003222	ventricular trabecula myocardium morphogenesis	9	9/5033	11/15159	0.00855705	ENSSSCG00000015839, ENSSSCG00000006231, ENSSSCG00000005382, ENSSSCG00000005625, ENSSSCG00000022155, ENSSSCG00000010360, ENSSSCG00000017505, ENSSSCG00000004755, ENSSSCG00000004223
GO:0003323	type B pancreatic cell development	9	9/5033	11/15159	0.00855705	ENSSSCG00000027726, ENSSSCG00000035859, ENSSSCG00000040183, ENSSSCG00000015074, ENSSSCG00000037719, ENSSSCG00000007371, ENSSSCG00000016569, ENSSSCG00000001027, ENSSSCG00000001478
GO:0008285	negative regulation of cell proliferation	96	96/5033	233/15159	0.00879314	ENSSSCG00000001061, ENSSSCG00000016518, ENSSSCG00000032242, ENSSSCG00000006074, ENSSSCG00000016998, ENSSSCG00000035077, ENSSSCG00000030820, ENSSSCG00000017403, ENSSSCG00000012399, ENSSSCG00000046003, ENSSSCG00000027726, ENSSSCG00000002866, ENSSSCG00000000602, ENSSSCG00000009593, ENSSSCG00000024453, ENSSSCG00000024970, ENSSSCG00000003876, ENSSSCG00000022155, ENSSSCG00000024253, ENSSSCG00000001775,…
GO:0050808	synapse organization	19	19/5033	33/15159	0.00921046	ENSSSCG00000005222, ENSSSCG00000011756, ENSSSCG00000002340, ENSSSCG00000032439, ENSSSCG00000012698, ENSSSCG00000015399, ENSSSCG00000033643, ENSSSCG00000014598, ENSSSCG00000000549, ENSSSCG00000014053, ENSSSCG00000015474, ENSSSCG00000046003, ENSSSCG00000006329, ENSSSCG00000002315, ENSSSCG00000000940, ENSSSCG00000040652, ENSSSCG00000024403, ENSSSCG00000029865, ENSSSCG00000022951, ENSSSCG00000003761
GO:0071230	cellular response to amino acid stimulus	21	21/5033	38/15159	0.0103101	ENSSSCG00000030343, ENSSSCG00000010468, ENSSSCG00000029411, ENSSSCG00000010603, ENSSSCG00000014804, ENSSSCG00000037015, ENSSSCG00000034692, ENSSSCG00000015326, ENSSSCG00000036135, ENSSSCG00000012571, ENSSSCG00000035357, ENSSSCG00000017139, ENSSSCG00000016981, ENSSSCG00000016035, ENSSSCG00000003648, ENSSSCG00000003603, ENSSSCG00000004318, ENSSSCG00000009176, ENSSSCG00000024960, ENSSSCG00000010959,…
GO:0031648	protein destabilization	21	21/5033	38/15159	0.0103101	ENSSSCG00000006168, ENSSSCG00000001063, ENSSSCG00000006274, ENSSSCG00000010801, ENSSSCG00000056684, ENSSSCG00000013747, ENSSSCG00000015611, ENSSSCG00000016865, ENSSSCG00000016234, ENSSSCG00000010235, ENSSSCG00000011794, ENSSSCG00000010563, ENSSSCG00000017211, ENSSSCG00000004728, ENSSSCG00000020879, ENSSSCG00000048919, ENSSSCG00000009472, ENSSSCG00000001770, ENSSSCG00000060730, ENSSSCG00000008697,…
GO:0016192	vesicle-mediated transport	73	73/5033	172/15159	0.0103808	ENSSSCG00000028341, ENSSSCG00000003120, ENSSSCG00000009747, ENSSSCG00000040709, ENSSSCG00000062938, ENSSSCG00000035034, ENSSSCG00000021906, ENSSSCG00000015860, ENSSSCG00000011662, ENSSSCG00000017211, ENSSSCG00000010260, ENSSSCG00000001977, ENSSSCG00000005617, ENSSSCG00000001972, ENSSSCG00000009079, ENSSSCG00000002740, ENSSSCG00000005012, ENSSSCG00000004166, ENSSSCG00000031541, ENSSSCG00000006661,…
GO:0032088	negative regulation of NF-kappaB transcription factor activity	32	32/5033	65/15159	0.0105592	ENSSSCG00000004154, ENSSSCG00000007463, ENSSSCG00000036509, ENSSSCG00000016954, ENSSSCG00000014852, ENSSSCG00000037158, ENSSSCG00000010235, ENSSSCG00000032942, ENSSSCG00000040286, ENSSSCG00000023727, ENSSSCG00000001236, ENSSSCG00000005437, ENSSSCG00000006788, ENSSSCG00000028875, ENSSSCG00000003793, ENSSSCG00000027820, ENSSSCG00000003251, ENSSSCG00000011436, ENSSSCG00000033844, ENSSSCG00000030451,…
GO:0006915	apoptotic process	79	79/5033	189/15159	0.0117879	ENSSSCG00000011504, ENSSSCG00000036527, ENSSSCG00000032684, ENSSSCG00000005021, ENSSSCG00000011226, ENSSSCG00000004370, ENSSSCG00000005382, ENSSSCG00000025592, ENSSSCG00000013884, ENSSSCG00000039314, ENSSSCG00000029391, ENSSSCG00000016714, ENSSSCG00000013645, ENSSSCG00000037811, ENSSSCG00000035357, ENSSSCG00000035634, ENSSSCG00000017054, ENSSSCG00000035284, ENSSSCG00000062696, ENSSSCG00000001770,…
GO:0030100	regulation of endocytosis	13	13/5033	20/15159	0.0124687	ENSSSCG00000037653, ENSSSCG00000037597, ENSSSCG00000036039, ENSSSCG00000013244, ENSSSCG00000012400, ENSSSCG00000032467, ENSSSCG00000017178, ENSSSCG00000000036, ENSSSCG00000002996, ENSSSCG00000007469, ENSSSCG00000002684, ENSSSCG00000002893, ENSSSCG00000008423
GO:1904646	cellular response to beta-amyloid	13	13/5033	20/15159	0.0124687	ENSSSCG00000002340, ENSSSCG00000061957, ENSSSCG00000026592, ENSSSCG00000015402, ENSSSCG00000017548, ENSSSCG00000013655, ENSSSCG00000016009, ENSSSCG00000017510, ENSSSCG00000048919, ENSSSCG00000005503, ENSSSCG00000002452, ENSSSCG00000029865, ENSSSCG00000006862
GO:0000724	double-strand break repair via homologous recombination	34	34/5033	71/15159	0.0134628	ENSSSCG00000006277, ENSSSCG00000008613, ENSSSCG00000008614, ENSSSCG00000014955, ENSSSCG00000033297, ENSSSCG00000037755, ENSSSCG00000010794, ENSSSCG00000025606, ENSSSCG00000025703, ENSSSCG00000015892, ENSSSCG00000016062, ENSSSCG00000002305, ENSSSCG00000000722, ENSSSCG00000027806, ENSSSCG00000028877, ENSSSCG00000007954, ENSSSCG00000003730, ENSSSCG00000023886, ENSSSCG00000022398, ENSSSCG00000004344,…
GO:0030335	positive regulation of cell migration	69	69/5033	163/15159	0.0135929	ENSSSCG00000028585, ENSSSCG00000016958, ENSSSCG00000005382, ENSSSCG00000032241, ENSSSCG00000013566, ENSSSCG00000012034, ENSSSCG00000015701, ENSSSCG00000014410, ENSSSCG00000017403, ENSSSCG00000036964, ENSSSCG00000011101, ENSSSCG00000017496, ENSSSCG00000017495, ENSSSCG00000015396, ENSSSCG00000017178, ENSSSCG00000031719, ENSSSCG00000009593, ENSSSCG00000008262, ENSSSCG00000032170, ENSSSCG00000023165,…
GO:0035329	hippo signaling	12	12/5033	18/15159	0.0139109	ENSSSCG00000000736, ENSSSCG00000008942, ENSSSCG00000022845, ENSSSCG00000005021, ENSSSCG00000011704, ENSSSCG00000006074, ENSSSCG00000039221, ENSSSCG00000031429, ENSSSCG00000004106, ENSSSCG00000011643, ENSSSCG00000030820, ENSSSCG00000013399
GO:0010628	positive regulation of gene expression	115	115/5033	289/15159	0.0141778	ENSSSCG00000006035, ENSSSCG00000009704, ENSSSCG00000016518, ENSSSCG00000008618, ENSSSCG00000029275, ENSSSCG00000039514, ENSSSCG00000027409, ENSSSCG00000001539, ENSSSCG00000017052, ENSSSCG00000002866, ENSSSCG00000004369, ENSSSCG00000024253, ENSSSCG00000001770, ENSSSCG00000002860, ENSSSCG00000007477, ENSSSCG00000011514, ENSSSCG00000004241, ENSSSCG00000016809, ENSSSCG00000007231, ENSSSCG00000014869,…
GO:0006470	protein dephosphorylation	33	33/5033	69/15159	0.0153606	ENSSSCG00000026382, ENSSSCG00000010755, ENSSSCG00000013429, ENSSSCG00000036067, ENSSSCG00000016614, ENSSSCG00000023709, ENSSSCG00000014298, ENSSSCG00000010079, ENSSSCG00000023307, ENSSSCG00000038990, ENSSSCG00000004209, ENSSSCG00000001878, ENSSSCG00000009374, ENSSSCG00000001654, ENSSSCG00000006107, ENSSSCG00000024413, ENSSSCG00000027327, ENSSSCG00000011755, ENSSSCG00000040815, ENSSSCG00000033185,…
GO:0048538	thymus development	20	20/5033	37/15159	0.0168726	ENSSSCG00000001061, ENSSSCG00000005089, ENSSSCG00000054981, ENSSSCG00000005472, ENSSSCG00000007112, ENSSSCG00000002340, ENSSSCG00000005382, ENSSSCG00000029073, ENSSSCG00000011125, ENSSSCG00000023724, ENSSSCG00000025606, ENSSSCG00000016494, ENSSSCG00000026516, ENSSSCG00000001987, ENSSSCG00000005706, ENSSSCG00000024453, ENSSSCG00000004943, ENSSSCG00000026145, ENSSSCG00000004588, ENSSSCG00000007248
GO:2000369	regulation of clathrin-dependent endocytosis	6	6/5033	6/15159	0.0174743	ENSSSCG00000003807, ENSSSCG00000004276, ENSSSCG00000008337, ENSSSCG00000027722, ENSSSCG00000009786, ENSSSCG00000004453
GO:0060323	head morphogenesis	6	6/5033	6/15159	0.0174743	ENSSSCG00000016494, ENSSSCG00000039594, ENSSSCG00000015590, ENSSSCG00000017317, ENSSSCG00000012247, ENSSSCG00000016204
GO:0038203	TORC2 signaling	6	6/5033	6/15159	0.0174743	ENSSSCG00000029169, ENSSSCG00000013292, ENSSSCG00000021748, ENSSSCG00000037015, ENSSSCG00000012148, ENSSSCG00000016853
GO:1905064	negative regulation of vascular smooth muscle cell differentiation	6	6/5033	6/15159	0.0174743	ENSSSCG00000007477, ENSSSCG00000057510, ENSSSCG00000033327, ENSSSCG00000010627, ENSSSCG00000004856, ENSSSCG00000029578
GO:0071549	cellular response to dexamethasone stimulus	9	9/5033	12/15159	0.0182294	ENSSSCG00000003460, ENSSSCG00000005981, ENSSSCG00000028420, ENSSSCG00000017670, ENSSSCG00000040215, ENSSSCG00000014401, ENSSSCG00000031888, ENSSSCG00000005215, ENSSSCG00000016047
GO:0010717	regulation of epithelial to mesenchymal transition	8	8/5033	10/15159	0.0191598	ENSSSCG00000033657, ENSSSCG00000022081, ENSSSCG00000005382, ENSSSCG00000039157, ENSSSCG00000012034, ENSSSCG00000004699, ENSSSCG00000024578, ENSSSCG00000034357
GO:0045577	regulation of B cell differentiation	7	7/5033	8/15159	0.0192128	ENSSSCG00000011436, ENSSSCG00000034390, ENSSSCG00000017494, ENSSSCG00000038549, ENSSSCG00000006457, ENSSSCG00000037425, ENSSSCG00000028304
GO:0009306	protein secretion	19	19/5033	35/15159	0.0194339	ENSSSCG00000006564, ENSSSCG00000009888, ENSSSCG00000027101, ENSSSCG00000010834, ENSSSCG00000026571, ENSSSCG00000002280, ENSSSCG00000017836, ENSSSCG00000018027, ENSSSCG00000031796, ENSSSCG00000035446, ENSSSCG00000002414, ENSSSCG00000008573, ENSSSCG00000004983, ENSSSCG00000005423, ENSSSCG00000024314, ENSSSCG00000040652, ENSSSCG00000008553, ENSSSCG00000029304, ENSSSCG00000021036
GO:0007040	lysosome organization	19	19/5033	35/15159	0.0194339	ENSSSCG00000032740, ENSSSCG00000004232, ENSSSCG00000006230, ENSSSCG00000011627, ENSSSCG00000014804, ENSSSCG00000014632, ENSSSCG00000010151, ENSSSCG00000013242, ENSSSCG00000014101, ENSSSCG00000001927, ENSSSCG00000046466, ENSSSCG00000005969, ENSSSCG00000014073, ENSSSCG00000009075, ENSSSCG00000003413, ENSSSCG00000024486, ENSSSCG00000005423, ENSSSCG00000009960, ENSSSCG00000002682
GO:0006909	phagocytosis	21	21/5033	40/15159	0.0203338	ENSSSCG00000007246, ENSSSCG00000031881, ENSSSCG00000024351, ENSSSCG00000007592, ENSSSCG00000037653, ENSSSCG00000036686, ENSSSCG00000011251, ENSSSCG00000015559, ENSSSCG00000033199, ENSSSCG00000013553, ENSSSCG00000023306, ENSSSCG00000017277, ENSSSCG00000036050, ENSSSCG00000005706, ENSSSCG00000004744, ENSSSCG00000025133, ENSSSCG00000000137, ENSSSCG00000005503, ENSSSCG00000040464, ENSSSCG00000028512,…
GO:0010811	positive regulation of cell-substrate adhesion	16	16/5033	28/15159	0.0206417	ENSSSCG00000033327, ENSSSCG00000011959, ENSSSCG00000026780, ENSSSCG00000021739, ENSSSCG00000012121, ENSSSCG00000010283, ENSSSCG00000038801, ENSSSCG00000011973, ENSSSCG00000010079, ENSSSCG00000015363, ENSSSCG00000026819, ENSSSCG00000011609, ENSSSCG00000007678, ENSSSCG00000005215, ENSSSCG00000006940, ENSSSCG00000007116
GO:0045746	negative regulation of Notch signaling pathway	16	16/5033	28/15159	0.0206417	ENSSSCG00000010555, ENSSSCG00000035805, ENSSSCG00000011618, ENSSSCG00000010603, ENSSSCG00000014852, ENSSSCG00000015954, ENSSSCG00000038521, ENSSSCG00000034479, ENSSSCG00000027726, ENSSSCG00000001498, ENSSSCG00000027410, ENSSSCG00000002039, ENSSSCG00000004755, ENSSSCG00000006159, ENSSSCG00000007501, ENSSSCG00000004223
GO:0017148	negative regulation of translation	25	25/5033	50/15159	0.0209049	ENSSSCG00000028420, ENSSSCG00000032220, ENSSSCG00000013305, ENSSSCG00000011769, ENSSSCG00000038466, ENSSSCG00000036722, ENSSSCG00000017155, ENSSSCG00000022611, ENSSSCG00000017495, ENSSSCG00000046003, ENSSSCG00000023409, ENSSSCG00000023408, ENSSSCG00000032170, ENSSSCG00000006983, ENSSSCG00000024412, ENSSSCG00000007433, ENSSSCG00000012727, ENSSSCG00000013638, ENSSSCG00000013759, ENSSSCG00000017953,…
GO:0007399	nervous system development	50	50/5033	115/15159	0.0215036	ENSSSCG00000007244, ENSSSCG00000001063, ENSSSCG00000005382, ENSSSCG00000032722, ENSSSCG00000012995, ENSSSCG00000031719, ENSSSCG00000007917, ENSSSCG00000031519, ENSSSCG00000032728, ENSSSCG00000023165, ENSSSCG00000006502, ENSSSCG00000005012, ENSSSCG00000015839, ENSSSCG00000002383, ENSSSCG00000024351, ENSSSCG00000012727, ENSSSCG00000029281, ENSSSCG00000011872, ENSSSCG00000011795, ENSSSCG00000015873,…
GO:0000122	negative regulation of transcription from RNA polymerase II promoter	192	192/5033	511/15159	0.0237799	ENSSSCG00000011746, ENSSSCG00000033811, ENSSSCG00000016639, ENSSSCG00000032284, ENSSSCG00000025592, ENSSSCG00000033816, ENSSSCG00000024261, ENSSSCG00000036002, ENSSSCG00000036488, ENSSSCG00000030423, ENSSSCG00000016234, ENSSSCG00000034500, ENSSSCG00000039514, ENSSSCG00000056538, ENSSSCG00000027409, ENSSSCG00000001539, ENSSSCG00000022998, ENSSSCG00000026714, ENSSSCG00000006709, ENSSSCG00000002866,…
GO:0007411	axon guidance	56	56/5033	132/15159	0.0251084	ENSSSCG00000005063, ENSSSCG00000040824, ENSSSCG00000015426, ENSSSCG00000022919, ENSSSCG00000036520, ENSSSCG00000011027, ENSSSCG00000033894, ENSSSCG00000025826, ENSSSCG00000015396, ENSSSCG00000026516, ENSSSCG00000031719, ENSSSCG00000000601, ENSSSCG00000032728, ENSSSCG00000008262, ENSSSCG00000023165, ENSSSCG00000022951, ENSSSCG00000007675, ENSSSCG00000007079, ENSSSCG00000029484, ENSSSCG00000037404,…
GO:0042552	myelination	19	19/5033	36/15159	0.0270362	ENSSSCG00000006003, ENSSSCG00000014119, ENSSSCG00000007153, ENSSSCG00000034883, ENSSSCG00000032723, ENSSSCG00000015256, ENSSSCG00000038767, ENSSSCG00000001927, ENSSSCG00000002818, ENSSSCG00000046003, ENSSSCG00000014073, ENSSSCG00000027865, ENSSSCG00000000411, ENSSSCG00000002315, ENSSSCG00000004139, ENSSSCG00000004029, ENSSSCG00000002377, ENSSSCG00000022951, ENSSSCG00000029547
GO:0048146	positive regulation of fibroblast proliferation	19	19/5033	36/15159	0.0270362	ENSSSCG00000007541, ENSSSCG00000010357, ENSSSCG00000033327, ENSSSCG00000016628, ENSSSCG00000035859, ENSSSCG00000010329, ENSSSCG00000017306, ENSSSCG00000017548, ENSSSCG00000011081, ENSSSCG00000016893, ENSSSCG00000017178, ENSSSCG00000001912, ENSSSCG00000016174, ENSSSCG00000040183, ENSSSCG00000024960, ENSSSCG00000024385, ENSSSCG00000009540, ENSSSCG00000025777, ENSSSCG00000008841
GO:0048843	negative regulation of axon extension involved in axon guidance	14	14/5033	24/15159	0.0273774	ENSSSCG00000035859, ENSSSCG00000017317, ENSSSCG00000011440, ENSSSCG00000011642, ENSSSCG00000015399, ENSSSCG00000011872, ENSSSCG00000014224, ENSSSCG00000015396, ENSSSCG00000031719, ENSSSCG00000008262, ENSSSCG00000023165, ENSSSCG00000029533, ENSSSCG00000023784, ENSSSCG00000004663
GO:0046854	phosphatidylinositol phosphorylation	21	21/5033	41/15159	0.0275566	ENSSSCG00000007322, ENSSSCG00000032531, ENSSSCG00000032332, ENSSSCG00000008437, ENSSSCG00000016958, ENSSSCG00000027340, ENSSSCG00000033791, ENSSSCG00000032846, ENSSSCG00000032214, ENSSSCG00000003909, ENSSSCG00000040581, ENSSSCG00000021203, ENSSSCG00000022933, ENSSSCG00000025406, ENSSSCG00000015386, ENSSSCG00000018057, ENSSSCG00000016050, ENSSSCG00000011390, ENSSSCG00000015283, ENSSSCG00000006626,…
GO:0006338	chromatin remodeling	32	32/5033	69/15159	0.0277383	ENSSSCG00000008215, ENSSSCG00000006231, ENSSSCG00000014878, ENSSSCG00000025592, ENSSSCG00000016998, ENSSSCG00000031835, ENSSSCG00000011048, ENSSSCG00000011125, ENSSSCG00000012434, ENSSSCG00000011762, ENSSSCG00000011201, ENSSSCG00000003830, ENSSSCG00000024777, ENSSSCG00000029624, ENSSSCG00000010568, ENSSSCG00000003152, ENSSSCG00000007355, ENSSSCG00000029464, ENSSSCG00000028310, ENSSSCG00000004064,…
GO:0006351	transcription, DNA-templated	35	35/5033	77/15159	0.02889	ENSSSCG00000007840, ENSSSCG00000037516, ENSSSCG00000006691, ENSSSCG00000029275, ENSSSCG00000013367, ENSSSCG00000017498, ENSSSCG00000004307, ENSSSCG00000063048, ENSSSCG00000009310, ENSSSCG00000005437, ENSSSCG00000028997, ENSSSCG00000008721, ENSSSCG00000028771, ENSSSCG00000010327, ENSSSCG00000000063, ENSSSCG00000039969, ENSSSCG00000033946, ENSSSCG00000021180, ENSSSCG00000006261, ENSSSCG00000034474,…
GO:0032743	positive regulation of interleukin-2 production	16	16/5033	29/15159	0.0298755	ENSSSCG00000028561, ENSSSCG00000016929, ENSSSCG00000011131, ENSSSCG00000017406, ENSSSCG00000012652, ENSSSCG00000003805, ENSSSCG00000034390, ENSSSCG00000005706, ENSSSCG00000033381, ENSSSCG00000006904, ENSSSCG00000024311, ENSSSCG00000004334, ENSSSCG00000038082, ENSSSCG00000006731, ENSSSCG00000010908
GO:0006605	protein targeting	10	10/5033	15/15159	0.0299363	ENSSSCG00000008638, ENSSSCG00000006062, ENSSSCG00000007381, ENSSSCG00000017427, ENSSSCG00000016954, ENSSSCG00000004612, ENSSSCG00000009960, ENSSSCG00000011278, ENSSSCG00000032842, ENSSSCG00000016104
GO:0007155	cell adhesion	103	103/5033	263/15159	0.0314785	ENSSSCG00000007246, ENSSSCG00000004012, ENSSSCG00000000293, ENSSSCG00000022080, ENSSSCG00000039358, ENSSSCG00000015426, ENSSSCG00000011103, ENSSSCG00000063184, ENSSSCG00000037065, ENSSSCG00000006940, ENSSSCG00000007754, ENSSSCG00000011756, ENSSSCG00000002340, ENSSSCG00000001097, ENSSSCG00000039909, ENSSSCG00000032439, ENSSSCG00000029281, ENSSSCG00000013655, ENSSSCG00000016009, ENSSSCG00000011355,…
GO:0097192	extrinsic apoptotic signaling pathway in absence of ligand	13	13/5033	22/15159	0.0315662	ENSSSCG00000011889, ENSSSCG00000054981, ENSSSCG00000010448, ENSSSCG00000032684, ENSSSCG00000013448, ENSSSCG00000039314, ENSSSCG00000035495, ENSSSCG00000035357, ENSSSCG00000016027, ENSSSCG00000001516, ENSSSCG00000056050, ENSSSCG00000004623, ENSSSCG00000004387
GO:0051496	positive regulation of stress fiber assembly	20	20/5033	39/15159	0.0317702	ENSSSCG00000008799, ENSSSCG00000022080, ENSSSCG00000008406, ENSSSCG00000005041, ENSSSCG00000014878, ENSSSCG00000005382, ENSSSCG00000008629, ENSSSCG00000038932, ENSSSCG00000034468, ENSSSCG00000010079, ENSSSCG00000030378, ENSSSCG00000016494, ENSSSCG00000005706, ENSSSCG00000028707, ENSSSCG00000023419, ENSSSCG00000003413, ENSSSCG00000005457, ENSSSCG00000002385, ENSSSCG00000003520, ENSSSCG00000001100
GO:0043124	negative regulation of I-kappaB kinase/NF-kappaB signaling	20	20/5033	39/15159	0.0317702	ENSSSCG00000006663, ENSSSCG00000003251, ENSSSCG00000004154, ENSSSCG00000028157, ENSSSCG00000022080, ENSSSCG00000005084, ENSSSCG00000005291, ENSSSCG00000010235, ENSSSCG00000016057, ENSSSCG00000014561, ENSSSCG00000004738, ENSSSCG00000000875, ENSSSCG00000005706, ENSSSCG00000006508, ENSSSCG00000001009, ENSSSCG00000029518, ENSSSCG00000004576, ENSSSCG00000025777, ENSSSCG00000044952, ENSSSCG00000001342
GO:0043547	positive regulation of GTPase activity	52	52/5033	123/15159	0.0330791	ENSSSCG00000014817, ENSSSCG00000039838, ENSSSCG00000016635, ENSSSCG00000035078, ENSSSCG00000011101, ENSSSCG00000014411, ENSSSCG00000001732, ENSSSCG00000022353, ENSSSCG00000017738, ENSSSCG00000010900, ENSSSCG00000039986, ENSSSCG00000015955, ENSSSCG00000015878, ENSSSCG00000016687, ENSSSCG00000036081, ENSSSCG00000020743, ENSSSCG00000033093, ENSSSCG00000014391, ENSSSCG00000028108, ENSSSCG00000005208,…
GO:0051443	positive regulation of ubiquitin-protein transferase activity	9	9/5033	13/15159	0.0337435	ENSSSCG00000039619, ENSSSCG00000008831, ENSSSCG00000011081, ENSSSCG00000002252, ENSSSCG00000014989, ENSSSCG00000020879, ENSSSCG00000014156, ENSSSCG00000011004, ENSSSCG00000026536
GO:0071391	cellular response to estrogen stimulus	9	9/5033	13/15159	0.0337435	ENSSSCG00000017475, ENSSSCG00000016518, ENSSSCG00000014093, ENSSSCG00000017924, ENSSSCG00000010608, ENSSSCG00000025822, ENSSSCG00000008123, ENSSSCG00000017676, ENSSSCG00000025777
GO:0031929	TOR signaling	9	9/5033	13/15159	0.0337435	ENSSSCG00000017670, ENSSSCG00000014269, ENSSSCG00000008044, ENSSSCG00000002672, ENSSSCG00000011125, ENSSSCG00000034444, ENSSSCG00000017139, ENSSSCG00000016853, ENSSSCG00000005169
GO:0006887	exocytosis	35	35/5033	78/15159	0.0352535	ENSSSCG00000005386, ENSSSCG00000005066, ENSSSCG00000009747, ENSSSCG00000040648, ENSSSCG00000010834, ENSSSCG00000010473, ENSSSCG00000037079, ENSSSCG00000021906, ENSSSCG00000010174, ENSSSCG00000011322, ENSSSCG00000013074, ENSSSCG00000001977, ENSSSCG00000017190, ENSSSCG00000007757, ENSSSCG00000000500, ENSSSCG00000009114, ENSSSCG00000032312, ENSSSCG00000005098, ENSSSCG00000037527, ENSSSCG00000003473,…
GO:0006511	ubiquitin-dependent protein catabolic process	82	82/5033	206/15159	0.0367865	ENSSSCG00000009702, ENSSSCG00000001063, ENSSSCG00000036924, ENSSSCG00000029198, ENSSSCG00000035671, ENSSSCG00000013402, ENSSSCG00000014217, ENSSSCG00000014892, ENSSSCG00000016234, ENSSSCG00000021149, ENSSSCG00000037263, ENSSSCG00000008382, ENSSSCG00000002467, ENSSSCG00000028538, ENSSSCG00000001578, ENSSSCG00000028737, ENSSSCG00000024259, ENSSSCG00000003398, ENSSSCG00000006500, ENSSSCG00000029485,…
GO:0009791	post-embryonic development	28	28/5033	60/15159	0.0374368	ENSSSCG00000040329, ENSSSCG00000005382, ENSSSCG00000010274, ENSSSCG00000032846, ENSSSCG00000012055, ENSSSCG00000011125, ENSSSCG00000058735, ENSSSCG00000025606, ENSSSCG00000015276, ENSSSCG00000001756, ENSSSCG00000004505, ENSSSCG00000005935, ENSSSCG00000006508, ENSSSCG00000003413, ENSSSCG00000004369, ENSSSCG00000001732, ENSSSCG00000003776, ENSSSCG00000020671, ENSSSCG00000023784, ENSSSCG00000002340,…
GO:0001932	regulation of protein phosphorylation	14	14/5033	25/15159	0.0400451	ENSSSCG00000007542, ENSSSCG00000037706, ENSSSCG00000011436, ENSSSCG00000012117, ENSSSCG00000011363, ENSSSCG00000035772, ENSSSCG00000014232, ENSSSCG00000017259, ENSSSCG00000016893, ENSSSCG00000001912, ENSSSCG00000016174, ENSSSCG00000004766, ENSSSCG00000025775
GO:0033077	T cell differentiation in thymus	14	14/5033	25/15159	0.0400451	ENSSSCG00000054981, ENSSSCG00000006274, ENSSSCG00000017406, ENSSSCG00000035258, ENSSSCG00000038549, ENSSSCG00000023724, ENSSSCG00000016111, ENSSSCG00000015540, ENSSSCG00000001987, ENSSSCG00000016140, ENSSSCG00000009540, ENSSSCG00000026145, ENSSSCG00000028304, ENSSSCG00000005169
GO:0071363	cellular response to growth factor stimulus	14	14/5033	25/15159	0.0400451	ENSSSCG00000006135, ENSSSCG00000000271, ENSSSCG00000033327, ENSSSCG00000011226, ENSSSCG00000009219, ENSSSCG00000005382, ENSSSCG00000015669, ENSSSCG00000017406, ENSSSCG00000016113, ENSSSCG00000015873, ENSSSCG00000017178, ENSSSCG00000001942, ENSSSCG00000000233, ENSSSCG00000005437
GO:0007613	memory	24	24/5033	50/15159	0.0402373	ENSSSCG00000004781, ENSSSCG00000005222, ENSSSCG00000013915, ENSSSCG00000005167, ENSSSCG00000000293, ENSSSCG00000002340, ENSSSCG00000035924, ENSSSCG00000007056, ENSSSCG00000016925, ENSSSCG00000034395, ENSSSCG00000007061, ENSSSCG00000034444, ENSSSCG00000001518, ENSSSCG00000026606, ENSSSCG00000004839, ENSSSCG00000000216, ENSSSCG00000031925, ENSSSCG00000006329, ENSSSCG00000027654, ENSSSCG00000031290,…
GO:0045944	positive regulation of transcription from RNA polymerase II promoter	242	242/5033	662/15159	0.0414865	ENSSSCG00000033811, ENSSSCG00000009704, ENSSSCG00000014852, ENSSSCG00000011340, ENSSSCG00000016113, ENSSSCG00000001539, ENSSSCG00000003716, ENSSSCG00000003830, ENSSSCG00000009157, ENSSSCG00000009037, ENSSSCG00000006303, ENSSSCG00000024777, ENSSSCG00000005215, ENSSSCG00000003152, ENSSSCG00000015715, ENSSSCG00000038138, ENSSSCG00000011594, ENSSSCG00000015710, ENSSSCG00000015955, ENSSSCG00000012686,…
GO:0098789	pre-mRNA cleavage required for polyadenylation	7	7/5033	9/15159	0.0415304	ENSSSCG00000038031, ENSSSCG00000013083, ENSSSCG00000012486, ENSSSCG00000002447, ENSSSCG00000031636, ENSSSCG00000027323, ENSSSCG00000010430
GO:0015693	magnesium ion transport	7	7/5033	9/15159	0.0415304	ENSSSCG00000039947, ENSSSCG00000017053, ENSSSCG00000037950, ENSSSCG00000040778, ENSSSCG00000001087, ENSSSCG00000008202, ENSSSCG00000003543
GO:0000184	nuclear-transcribed mRNA catabolic process, nonsense-mediated decay	16	16/5033	30/15159	0.041808	ENSSSCG00000032531, ENSSSCG00000006033, ENSSSCG00000012617, ENSSSCG00000014204, ENSSSCG00000014337, ENSSSCG00000017477, ENSSSCG00000017155, ENSSSCG00000023326, ENSSSCG00000024679, ENSSSCG00000023976, ENSSSCG00000022616, ENSSSCG00000028509, ENSSSCG00000004506, ENSSSCG00000027323, ENSSSCG00000007878, ENSSSCG00000008048
GO:0045893	positive regulation of transcription, DNA-templated	97	97/5033	249/15159	0.0418467	ENSSSCG00000011743, ENSSSCG00000029275, ENSSSCG00000013367, ENSSSCG00000015820, ENSSSCG00000011340, ENSSSCG00000034347, ENSSSCG00000001539, ENSSSCG00000027806, ENSSSCG00000003558, ENSSSCG00000024253, ENSSSCG00000002340, ENSSSCG00000010027, ENSSSCG00000009682, ENSSSCG00000009047, ENSSSCG00000005166, ENSSSCG00000014913, ENSSSCG00000032505, ENSSSCG00000037597, ENSSSCG00000011125, ENSSSCG00000011004,…
GO:0032703	negative regulation of interleukin-2 production	11	11/5033	18/15159	0.0420648	ENSSSCG00000004154, ENSSSCG00000027859, ENSSSCG00000012980, ENSSSCG00000017517, ENSSSCG00000039946, ENSSSCG00000011125, ENSSSCG00000028875, ENSSSCG00000010908, ENSSSCG00000029249, ENSSSCG00000012300
GO:0043065	positive regulation of apoptotic process	74	74/5033	185/15159	0.0421021	ENSSSCG00000010258, ENSSSCG00000005021, ENSSSCG00000006274, ENSSSCG00000030505, ENSSSCG00000016758, ENSSSCG00000011101, ENSSSCG00000021588, ENSSSCG00000006709, ENSSSCG00000035284, ENSSSCG00000032170, ENSSSCG00000023522, ENSSSCG00000003112, ENSSSCG00000001571, ENSSSCG00000006346, ENSSSCG00000006940, ENSSSCG00000009633, ENSSSCG00000002860, ENSSSCG00000033844, ENSSSCG00000002340, ENSSSCG00000028036,…
GO:0006890	retrograde vesicle-mediated transport, Golgi to ER	20	20/5033	40/15159	0.0421174	ENSSSCG00000031432, ENSSSCG00000009967, ENSSSCG00000027166, ENSSSCG00000030053, ENSSSCG00000000290, ENSSSCG00000038731, ENSSSCG00000013875, ENSSSCG00000012984, ENSSSCG00000011662, ENSSSCG00000016593, ENSSSCG00000015430, ENSSSCG00000020964, ENSSSCG00000000105, ENSSSCG00000014040, ENSSSCG00000023738, ENSSSCG00000028979, ENSSSCG00000008697, ENSSSCG00000027973, ENSSSCG00000007478, ENSSSCG00000062876
GO:0030890	positive regulation of B cell proliferation	18	18/5033	35/15159	0.0423606	ENSSSCG00000007477, ENSSSCG00000011436, ENSSSCG00000009517, ENSSSCG00000011848, ENSSSCG00000035078, ENSSSCG00000031954, ENSSSCG00000034763, ENSSSCG00000012652, ENSSSCG00000011081, ENSSSCG00000039074, ENSSSCG00000034390, ENSSSCG00000028947, ENSSSCG00000009087, ENSSSCG00000005503, ENSSSCG00000006457, ENSSSCG00000010908, ENSSSCG00000008742
GO:0015031	protein transport	84	84/5033	213/15159	0.0432253	ENSSSCG00000031432, ENSSSCG00000009746, ENSSSCG00000005066, ENSSSCG00000035318, ENSSSCG00000016958, ENSSSCG00000040946, ENSSSCG00000036926, ENSSSCG00000022162, ENSSSCG00000000290, ENSSSCG00000005060, ENSSSCG00000013446, ENSSSCG00000015823, ENSSSCG00000034782, ENSSSCG00000013645, ENSSSCG00000010174, ENSSSCG00000016399, ENSSSCG00000015860, ENSSSCG00000036568, ENSSSCG00000022952, ENSSSCG00000011030,…
GO:0051770	positive regulation of nitric-oxide synthase biosynthetic process	6	6/5033	7/15159	0.0444366	ENSSSCG00000011436, ENSSSCG00000008844, ENSSSCG00000015435, ENSSSCG00000005503, ENSSSCG00000040377, ENSSSCG00000005215
GO:0038202	TORC1 signaling	6	6/5033	7/15159	0.0444366	ENSSSCG00000032531, ENSSSCG00000034390, ENSSSCG00000009075, ENSSSCG00000003413, ENSSSCG00000008044, ENSSSCG00000017139
GO:0006689	ganglioside catabolic process	6	6/5033	7/15159	0.0444366	ENSSSCG00000016297, ENSSSCG00000001418, ENSSSCG00000001927, ENSSSCG00000017087, ENSSSCG00000021638, ENSSSCG00000014073
GO:1990542	mitochondrial transmembrane transport	6	6/5033	7/15159	0.0444366	ENSSSCG00000014063, ENSSSCG00000010589, ENSSSCG00000008307, ENSSSCG00000010681, ENSSSCG00000014833, ENSSSCG00000022005
GO:0016185	synaptic vesicle budding from presynaptic endocytic zone membrane	6	6/5033	7/15159	0.0444366	ENSSSCG00000038958, ENSSSCG00000014913, ENSSSCG00000012077, ENSSSCG00000012076, ENSSSCG00000004453, ENSSSCG00000013630
GO:0071786	endoplasmic reticulum tubular network organization	6	6/5033	7/15159	0.0444366	ENSSSCG00000009617, ENSSSCG00000014335, ENSSSCG00000008573, ENSSSCG00000036476, ENSSSCG00000015976, ENSSSCG00000028655
GO:0035912	dorsal aorta morphogenesis	6	6/5033	7/15159	0.0444366	ENSSSCG00000005625, ENSSSCG00000022155, ENSSSCG00000010360, ENSSSCG00000004755, ENSSSCG00000000232, ENSSSCG00000004223
GO:0048311	mitochondrion distribution	6	6/5033	7/15159	0.0444366	ENSSSCG00000006157, ENSSSCG00000028771, ENSSSCG00000027320, ENSSSCG00000017427, ENSSSCG00000011278, ENSSSCG00000016104
GO:0033631	cell-cell adhesion mediated by integrin	5	5/5033	5/15159	0.04456	ENSSSCG00000000293, ENSSSCG00000015808, ENSSSCG00000016009, ENSSSCG00000038801, ENSSSCG00000011101
GO:0060509	Type I pneumocyte differentiation	5	5/5033	5/15159	0.04456	ENSSSCG00000035969, ENSSSCG00000036033, ENSSSCG00000034395, ENSSSCG00000005190, ENSSSCG00000038911
GO:0000183	chromatin silencing at rDNA	5	5/5033	5/15159	0.04456	ENSSSCG00000032453, ENSSSCG00000023880, ENSSSCG00000009047, ENSSSCG00000010235, ENSSSCG00000031159
GO:0007171	activation of transmembrane receptor protein tyrosine kinase activity	5	5/5033	5/15159	0.04456	ENSSSCG00000006035, ENSSSCG00000015839, ENSSSCG00000014362, ENSSSCG00000024960, ENSSSCG00000016830
GO:0043367	CD4-positive, alpha-beta T cell differentiation	5	5/5033	5/15159	0.04456	ENSSSCG00000016494, ENSSSCG00000007112, ENSSSCG00000008648, ENSSSCG00000010538, ENSSSCG00000025245
GO:0007409	axonogenesis	23	23/5033	48/15159	0.0461232	ENSSSCG00000012724, ENSSSCG00000008517, ENSSSCG00000014913, ENSSSCG00000013429, ENSSSCG00000011736, ENSSSCG00000013884, ENSSSCG00000034395, ENSSSCG00000035421, ENSSSCG00000016614, ENSSSCG00000016883, ENSSSCG00000011213, ENSSSCG00000016974, ENSSSCG00000030289, ENSSSCG00000037337, ENSSSCG00000025306, ENSSSCG00000017420, ENSSSCG00000061661, ENSSSCG00000009485, ENSSSCG00000009486, ENSSSCG00000006875,…
GO:0031146	SCF-dependent proteasomal ubiquitin-dependent protein catabolic process	23	23/5033	48/15159	0.0461232	ENSSSCG00000038805, ENSSSCG00000010566, ENSSSCG00000034407, ENSSSCG00000011704, ENSSSCG00000029198, ENSSSCG00000034230, ENSSSCG00000014314, ENSSSCG00000016865, ENSSSCG00000017506, ENSSSCG00000039802, ENSSSCG00000010563, ENSSSCG00000023307, ENSSSCG00000013670, ENSSSCG00000035670, ENSSSCG00000020879, ENSSSCG00000004989, ENSSSCG00000028239, ENSSSCG00000009472, ENSSSCG00000014190, ENSSSCG00000029478,…
GO:0043408	regulation of MAPK cascade	13	13/5033	23/15159	0.0464736	ENSSSCG00000004781, ENSSSCG00000011843, ENSSSCG00000008944, ENSSSCG00000012546, ENSSSCG00000014878, ENSSSCG00000006074, ENSSSCG00000007061, ENSSSCG00000012247, ENSSSCG00000030820, ENSSSCG00000001513, ENSSSCG00000028905, ENSSSCG00000008395, ENSSSCG00000008164
GO:0071526	semaphorin-plexin signaling pathway	13	13/5033	23/15159	0.0464736	ENSSSCG00000024351, ENSSSCG00000011440, ENSSSCG00000033299, ENSSSCG00000015399, ENSSSCG00000011872, ENSSSCG00000014224, ENSSSCG00000015396, ENSSSCG00000031719, ENSSSCG00000008262, ENSSSCG00000023165, ENSSSCG00000029533, ENSSSCG00000023784, ENSSSCG00000004663
GO:0002218	activation of innate immune response	15	15/5033	28/15159	0.0484849	ENSSSCG00000009569, ENSSSCG00000011436, ENSSSCG00000006274, ENSSSCG00000035690, ENSSSCG00000007143, ENSSSCG00000006418, ENSSSCG00000005503, ENSSSCG00000038008, ENSSSCG00000031103
GO:0006893	Golgi to plasma membrane transport	10	10/5033	16/15159	0.0486122	ENSSSCG00000031782, ENSSSCG00000005066, ENSSSCG00000015714, ENSSSCG00000007460, ENSSSCG00000001977, ENSSSCG00000010473, ENSSSCG00000010174, ENSSSCG00000008376, ENSSSCG00000008310, ENSSSCG00000017895
GO:0008610	lipid biosynthetic process	10	10/5033	16/15159	0.0486122	ENSSSCG00000014272, ENSSSCG00000017068, ENSSSCG00000007286, ENSSSCG00000008857, ENSSSCG00000013107, ENSSSCG00000033626, ENSSSCG00000031669, ENSSSCG00000015784, ENSSSCG00000015356, ENSSSCG00000024598
GO:0005829	cytosol	1016	1016/5403	2687/18441	2.80347e-25	ENSSSCG00000014298, ENSSSCG00000016237, ENSSSCG00000017330, ENSSSCG00000021822, ENSSSCG00000004486, ENSSSCG00000004244, ENSSSCG00000003152, ENSSSCG00000004485, ENSSSCG00000028475, ENSSSCG00000009714, ENSSSCG00000010702, ENSSSCG00000008629, ENSSSCG00000032957, ENSSSCG00000017342, ENSSSCG00000020743, ENSSSCG00000036086, ENSSSCG00000007507, ENSSSCG00000007505, ENSSSCG00000005320, ENSSSCG00000031652,…
GO:0005654	nucleoplasm	806	806/5403	2055/18441	5.33928e-25	ENSSSCG00000005343, ENSSSCG00000009946, ENSSSCG00000009704, ENSSSCG00000008618, ENSSSCG00000016237, ENSSSCG00000017330, ENSSSCG00000004247, ENSSSCG00000005576, ENSSSCG00000028475, ENSSSCG00000004241, ENSSSCG00000009714, ENSSSCG00000010702, ENSSSCG00000017102, ENSSSCG00000036083, ENSSSCG00000036086, ENSSSCG00000007503, ENSSSCG00000031652, ENSSSCG00000029573, ENSSSCG00000006892, ENSSSCG00000011804,…
GO:0005634	nucleus	1281	1281/5403	3637/18441	1.22322e-18	ENSSSCG00000033811, ENSSSCG00000005582, ENSSSCG00000008614, ENSSSCG00000055840, ENSSSCG00000009704, ENSSSCG00000031636, ENSSSCG00000014298, ENSSSCG00000016234, ENSSSCG00000032962, ENSSSCG00000032728, ENSSSCG00000040349, ENSSSCG00000003398, ENSSSCG00000029547, ENSSSCG00000006663, ENSSSCG00000009711, ENSSSCG00000028475, ENSSSCG00000004241, ENSSSCG00000008629, ENSSSCG00000032715, ENSSSCG00000017342,…
GO:0016020	membrane	358	358/5403	853/18441	8.20208e-16	ENSSSCG00000010139, ENSSSCG00000004253, ENSSSCG00000027013, ENSSSCG00000013888, ENSSSCG00000008857, ENSSSCG00000009826, ENSSSCG00000032284, ENSSSCG00000010132, ENSSSCG00000015823, ENSSSCG00000016912, ENSSSCG00000014970, ENSSSCG00000016113, ENSSSCG00000011101, ENSSSCG00000034468, ENSSSCG00000001418, ENSSSCG00000016244, ENSSSCG00000021944, ENSSSCG00000009151, ENSSSCG00000026718, ENSSSCG00000003712,…
GO:0005737	cytoplasm	1164	1164/5403	3330/18441	4.22166e-15	ENSSSCG00000005582, ENSSSCG00000009946, ENSSSCG00000009704, ENSSSCG00000028460, ENSSSCG00000017567, ENSSSCG00000038031, ENSSSCG00000037185, ENSSSCG00000032728, ENSSSCG00000007757, ENSSSCG00000003398, ENSSSCG00000006663, ENSSSCG00000028475, ENSSSCG00000004241, ENSSSCG00000027144, ENSSSCG00000010702, ENSSSCG00000008629, ENSSSCG00000020749, ENSSSCG00000031620, ENSSSCG00000016011, ENSSSCG00000020986,…
GO:0005794	Golgi apparatus	301	301/5403	713/18441	8.38195e-14	ENSSSCG00000004253, ENSSSCG00000032960, ENSSSCG00000008854, ENSSSCG00000012437, ENSSSCG00000009705, ENSSSCG00000006790, ENSSSCG00000013403, ENSSSCG00000015701, ENSSSCG00000016234, ENSSSCG00000033015, ENSSSCG00000016115, ENSSSCG00000039119, ENSSSCG00000023326, ENSSSCG00000010260, ENSSSCG00000038156, ENSSSCG00000000206, ENSSSCG00000001773, ENSSSCG00000022592, ENSSSCG00000001533, ENSSSCG00000007514,…
GO:0000139	Golgi membrane	114	114/5403	241/18441	4.95834e-09	ENSSSCG00000011625, ENSSSCG00000032960, ENSSSCG00000009705, ENSSSCG00000000290, ENSSSCG00000013125, ENSSSCG00000037213, ENSSSCG00000016635, ENSSSCG00000013403, ENSSSCG00000015701, ENSSSCG00000001819, ENSSSCG00000033015, ENSSSCG00000031236, ENSSSCG00000013245, ENSSSCG00000025109, ENSSSCG00000037065, ENSSSCG00000006824, ENSSSCG00000009035, ENSSSCG00000029544, ENSSSCG00000004244, ENSSSCG00000028974,…
GO:0005769	early endosome	81	81/5403	170/18441	6.85145e-07	ENSSSCG00000007246, ENSSSCG00000011788, ENSSSCG00000023371, ENSSSCG00000036926, ENSSSCG00000006151, ENSSSCG00000022162, ENSSSCG00000037653, ENSSSCG00000010250, ENSSSCG00000007080, ENSSSCG00000038868, ENSSSCG00000037264, ENSSSCG00000001457, ENSSSCG00000028979, ENSSSCG00000007513, ENSSSCG00000007599, ENSSSCG00000008423, ENSSSCG00000006862, ENSSSCG00000035987, ENSSSCG00000009713, ENSSSCG00000001091,…
GO:0005789	endoplasmic reticulum membrane	184	184/5403	468/18441	2.61162e-06	ENSSSCG00000032684, ENSSSCG00000008857, ENSSSCG00000026044, ENSSSCG00000005460, ENSSSCG00000014335, ENSSSCG00000035034, ENSSSCG00000038422, ENSSSCG00000015266, ENSSSCG00000034102, ENSSSCG00000053786, ENSSSCG00000037733, ENSSSCG00000032687, ENSSSCG00000024932, ENSSSCG00000025109, ENSSSCG00000000849, ENSSSCG00000038156, ENSSSCG00000000964, ENSSSCG00000001934, ENSSSCG00000036494, ENSSSCG00000001773,…
GO:0098978	glutamatergic synapse	97	97/5403	221/18441	4.89424e-06	ENSSSCG00000012679, ENSSSCG00000022080, ENSSSCG00000012156, ENSSSCG00000032842, ENSSSCG00000011101, ENSSSCG00000024417, ENSSSCG00000015395, ENSSSCG00000000600, ENSSSCG00000011470, ENSSSCG00000000601, ENSSSCG00000005617, ENSSSCG00000006785, ENSSSCG00000032312, ENSSSCG00000012724, ENSSSCG00000011756, ENSSSCG00000004361, ENSSSCG00000009713, ENSSSCG00000028475, ENSSSCG00000007079, ENSSSCG00000036751,…
GO:0001650	fibrillar center	62	62/5403	127/18441	6.13152e-06	ENSSSCG00000010450, ENSSSCG00000033176, ENSSSCG00000037019, ENSSSCG00000015861, ENSSSCG00000017330, ENSSSCG00000002628, ENSSSCG00000000602, ENSSSCG00000011390, ENSSSCG00000023408, ENSSSCG00000007355, ENSSSCG00000010308, ENSSSCG00000007791, ENSSSCG00000006184, ENSSSCG00000010461, ENSSSCG00000016205, ENSSSCG00000037602, ENSSSCG00000033324, ENSSSCG00000010145, ENSSSCG00000021038, ENSSSCG00000036086,…
GO:0005730	nucleolus	223	223/5403	591/18441	6.82296e-06	ENSSSCG00000053662, ENSSSCG00000009704, ENSSSCG00000021270, ENSSSCG00000008618, ENSSSCG00000009828, ENSSSCG00000010010, ENSSSCG00000013884, ENSSSCG00000038941, ENSSSCG00000016116, ENSSSCG00000037612, ENSSSCG00000021822, ENSSSCG00000001656, ENSSSCG00000002506, ENSSSCG00000031639, ENSSSCG00000003830, ENSSSCG00000005217, ENSSSCG00000007878, ENSSSCG00000039905, ENSSSCG00000015712, ENSSSCG00000035544,…
GO:0005783	endoplasmic reticulum	237	237/5403	638/18441	1.26529e-05	ENSSSCG00000032162, ENSSSCG00000012314, ENSSSCG00000053786, ENSSSCG00000039119, ENSSSCG00000016599, ENSSSCG00000016243, ENSSSCG00000010260, ENSSSCG00000038156, ENSSSCG00000000206, ENSSSCG00000031518, ENSSSCG00000001773, ENSSSCG00000022592, ENSSSCG00000022353, ENSSSCG00000008188, ENSSSCG00000007514, ENSSSCG00000000681, ENSSSCG00000028336, ENSSSCG00000004244, ENSSSCG00000004364, ENSSSCG00000004241,…
GO:0031901	early endosome membrane	41	41/5403	76/18441	1.64718e-05	ENSSSCG00000005222, ENSSSCG00000013508, ENSSSCG00000004232, ENSSSCG00000032684, ENSSSCG00000002295, ENSSSCG00000036828, ENSSSCG00000006230, ENSSSCG00000007560, ENSSSCG00000059025, ENSSSCG00000016532, ENSSSCG00000016399, ENSSSCG00000032622, ENSSSCG00000025109, ENSSSCG00000017178, ENSSSCG00000017211, ENSSSCG00000002921, ENSSSCG00000000746, ENSSSCG00000001795, ENSSSCG00000042703, ENSSSCG00000000841,…
GO:0005911	cell-cell junction	60	60/5403	125/18441	1.68891e-05	ENSSSCG00000005021, ENSSSCG00000016958, ENSSSCG00000011020, ENSSSCG00000033299, ENSSSCG00000017006, ENSSSCG00000001814, ENSSSCG00000004209, ENSSSCG00000024132, ENSSSCG00000011906, ENSSSCG00000025701, ENSSSCG00000020694, ENSSSCG00000004166, ENSSSCG00000029201, ENSSSCG00000010621, ENSSSCG00000007079, ENSSSCG00000004241, ENSSSCG00000032595, ENSSSCG00000005095, ENSSSCG00000006060, ENSSSCG00000015710,…
GO:0016607	nuclear speck	127	127/5403	315/18441	2.68044e-05	ENSSSCG00000028585, ENSSSCG00000011743, ENSSSCG00000016998, ENSSSCG00000016758, ENSSSCG00000035673, ENSSSCG00000034500, ENSSSCG00000038304, ENSSSCG00000012399, ENSSSCG00000038031, ENSSSCG00000029945, ENSSSCG00000007878, ENSSSCG00000024777, ENSSSCG00000010303, ENSSSCG00000007350, ENSSSCG00000031627, ENSSSCG00000016888, ENSSSCG00000015435, ENSSSCG00000037602, ENSSSCG00000030378, ENSSSCG00000039230,…
GO:0032991	macromolecular complex	124	124/5403	311/18441	6.01854e-05	ENSSSCG00000035715, ENSSSCG00000004493, ENSSSCG00000009704, ENSSSCG00000005063, ENSSSCG00000011506, ENSSSCG00000030820, ENSSSCG00000016123, ENSSSCG00000017211, ENSSSCG00000000849, ENSSSCG00000006709, ENSSSCG00000037341, ENSSSCG00000000722, ENSSSCG00000007914, ENSSSCG00000061442, ENSSSCG00000003830, ENSSSCG00000004766, ENSSSCG00000004247, ENSSSCG00000023565, ENSSSCG00000032312, ENSSSCG00000033920,…
GO:0000785	chromatin	98	98/5403	236/18441	6.4679e-05	ENSSSCG00000013008, ENSSSCG00000009704, ENSSSCG00000025592, ENSSSCG00000014852, ENSSSCG00000015820, ENSSSCG00000014331, ENSSSCG00000056538, ENSSSCG00000034347, ENSSSCG00000001539, ENSSSCG00000000722, ENSSSCG00000003555, ENSSSCG00000004766, ENSSSCG00000028737, ENSSSCG00000004247, ENSSSCG00000021664, ENSSSCG00000009711, ENSSSCG00000007477, ENSSSCG00000016925, ENSSSCG00000021038, ENSSSCG00000003700,…
GO:0043231	intracellular membrane-bounded organelle	113	113/5403	280/18441	7.28482e-05	ENSSSCG00000022080, ENSSSCG00000022083, ENSSSCG00000040989, ENSSSCG00000007240, ENSSSCG00000006392, ENSSSCG00000013125, ENSSSCG00000010132, ENSSSCG00000015823, ENSSSCG00000036643, ENSSSCG00000001418, ENSSSCG00000017178, ENSSSCG00000005618, ENSSSCG00000021944, ENSSSCG00000009151, ENSSSCG00000023320, ENSSSCG00000003712, ENSSSCG00000003833, ENSSSCG00000006702, ENSSSCG00000029545, ENSSSCG00000024257,…
GO:0000151	ubiquitin ligase complex	35	35/5403	65/18441	8.18346e-05	ENSSSCG00000008831, ENSSSCG00000009702, ENSSSCG00000031172, ENSSSCG00000015568, ENSSSCG00000014217, ENSSSCG00000035478, ENSSSCG00000032304, ENSSSCG00000011367, ENSSSCG00000011004, ENSSSCG00000037336, ENSSSCG00000015940, ENSSSCG00000016599, ENSSSCG00000021149, ENSSSCG00000034173, ENSSSCG00000021803, ENSSSCG00000002467, ENSSSCG00000001578, ENSSSCG00000003398, ENSSSCG00000026536, ENSSSCG00000029485,…
GO:0055038	recycling endosome membrane	25	25/5403	41/18441	8.99669e-05	ENSSSCG00000005222, ENSSSCG00000032684, ENSSSCG00000002295, ENSSSCG00000023371, ENSSSCG00000013446, ENSSSCG00000017747, ENSSSCG00000039812, ENSSSCG00000002921, ENSSSCG00000000746, ENSSSCG00000026996, ENSSSCG00000001892, ENSSSCG00000005012, ENSSSCG00000032312, ENSSSCG00000006982, ENSSSCG00000035987, ENSSSCG00000005211, ENSSSCG00000010528, ENSSSCG00000016626, ENSSSCG00000020666, ENSSSCG00000016111,…
GO:0016604	nuclear body	89	89/5403	216/18441	0.000197366	ENSSSCG00000030186, ENSSSCG00000031474, ENSSSCG00000008813, ENSSSCG00000005184, ENSSSCG00000028381, ENSSSCG00000013448, ENSSSCG00000011704, ENSSSCG00000006194, ENSSSCG00000014852, ENSSSCG00000038941, ENSSSCG00000032846, ENSSSCG00000013523, ENSSSCG00000036960, ENSSSCG00000037811, ENSSSCG00000000806, ENSSSCG00000030820, ENSSSCG00000012434, ENSSSCG00000056538, ENSSSCG00000014411, ENSSSCG00000036491,…
GO:0005581	collagen trimer	28	28/5403	50/18441	0.000217975	ENSSSCG00000055445, ENSSSCG00000004274, ENSSSCG00000027331, ENSSSCG00000005380, ENSSSCG00000015326, ENSSSCG00000012572, ENSSSCG00000012571, ENSSSCG00000013667, ENSSSCG00000014232, ENSSSCG00000010334, ENSSSCG00000016244, ENSSSCG00000001473, ENSSSCG00000025523, ENSSSCG00000005751, ENSSSCG00000044700, ENSSSCG00000004484, ENSSSCG00000036135, ENSSSCG00000016245, ENSSSCG00000011355, ENSSSCG00000016035,…
GO:0005765	lysosomal membrane	57	57/5403	127/18441	0.000269026	ENSSSCG00000007003, ENSSSCG00000005065, ENSSSCG00000014577, ENSSSCG00000017297, ENSSSCG00000001418, ENSSSCG00000025109, ENSSSCG00000011470, ENSSSCG00000011030, ENSSSCG00000015074, ENSSSCG00000038231, ENSSSCG00000003673, ENSSSCG00000004486, ENSSSCG00000027688, ENSSSCG00000012604, ENSSSCG00000009713, ENSSSCG00000002340, ENSSSCG00000021040, ENSSSCG00000014269, ENSSSCG00000038853, ENSSSCG00000012247,…
GO:0045121	membrane raft	60	60/5403	136/18441	0.000317309	ENSSSCG00000005222, ENSSSCG00000006035, ENSSSCG00000011226, ENSSSCG00000006197, ENSSSCG00000005382, ENSSSCG00000016916, ENSSSCG00000059124, ENSSSCG00000037653, ENSSSCG00000016912, ENSSSCG00000014298, ENSSSCG00000035634, ENSSSCG00000011101, ENSSSCG00000013296, ENSSSCG00000034390, ENSSSCG00000027726, ENSSSCG00000000206, ENSSSCG00000032728, ENSSSCG00000037065, ENSSSCG00000027487, ENSSSCG00000002340,…
GO:0005739	mitochondrion	286	286/5403	821/18441	0.000332214	ENSSSCG00000028343, ENSSSCG00000004373, ENSSSCG00000011347, ENSSSCG00000009825, ENSSSCG00000013645, ENSSSCG00000031877, ENSSSCG00000012314, ENSSSCG00000017567, ENSSSCG00000014063, ENSSSCG00000017690, ENSSSCG00000011470, ENSSSCG00000009150, ENSSSCG00000024770, ENSSSCG00000022353, ENSSSCG00000006667, ENSSSCG00000024655, ENSSSCG00000029425, ENSSSCG00000005576, ENSSSCG00000037846, ENSSSCG00000004241,…
GO:0031410	cytoplasmic vesicle	72	72/5403	170/18441	0.000333336	ENSSSCG00000036527, ENSSSCG00000014817, ENSSSCG00000000293, ENSSSCG00000035715, ENSSSCG00000022080, ENSSSCG00000016635, ENSSSCG00000014852, ENSSSCG00000012077, ENSSSCG00000012076, ENSSSCG00000001418, ENSSSCG00000027726, ENSSSCG00000063342, ENSSSCG00000021944, ENSSSCG00000031518, ENSSSCG00000037065, ENSSSCG00000006502, ENSSSCG00000009114, ENSSSCG00000004486, ENSSSCG00000004244, ENSSSCG00000007116,…
GO:0005925	focal adhesion	62	62/5403	143/18441	0.000437089	ENSSSCG00000022081, ENSSSCG00000022080, ENSSSCG00000040507, ENSSSCG00000016635, ENSSSCG00000011101, ENSSSCG00000001814, ENSSSCG00000017495, ENSSSCG00000038397, ENSSSCG00000001499, ENSSSCG00000009111, ENSSSCG00000004961, ENSSSCG00000005215, ENSSSCG00000004962, ENSSSCG00000006303, ENSSSCG00000029201, ENSSSCG00000007079, ENSSSCG00000016725, ENSSSCG00000034178, ENSSSCG00000010144, ENSSSCG00000016247,…
GO:0005856	cytoskeleton	118	118/5403	306/18441	0.000438222	ENSSSCG00000010379, ENSSSCG00000022080, ENSSSCG00000013888, ENSSSCG00000023050, ENSSSCG00000028185, ENSSSCG00000009828, ENSSSCG00000038397, ENSSSCG00000021944, ENSSSCG00000063066, ENSSSCG00000028976, ENSSSCG00000004404, ENSSSCG00000001499, ENSSSCG00000026559, ENSSSCG00000005215, ENSSSCG00000008467, ENSSSCG00000008986, ENSSSCG00000001097, ENSSSCG00000010665, ENSSSCG00000008629, ENSSSCG00000020749,…
GO:0030425	dendrite	91	91/5403	227/18441	0.000497929	ENSSSCG00000005222, ENSSSCG00000010459, ENSSSCG00000005021, ENSSSCG00000029196, ENSSSCG00000011946, ENSSSCG00000016916, ENSSSCG00000040749, ENSSSCG00000026680, ENSSSCG00000037653, ENSSSCG00000013884, ENSSSCG00000010770, ENSSSCG00000010132, ENSSSCG00000015426, ENSSSCG00000012593, ENSSSCG00000005935, ENSSSCG00000032849, ENSSSCG00000024413, ENSSSCG00000009114, ENSSSCG00000006185, ENSSSCG00000014428,…
GO:0048471	perinuclear region of cytoplasm	145	145/5403	389/18441	0.000551549	ENSSSCG00000006156, ENSSSCG00000012437, ENSSSCG00000009704, ENSSSCG00000016635, ENSSSCG00000013884, ENSSSCG00000012035, ENSSSCG00000011101, ENSSSCG00000000849, ENSSSCG00000031917, ENSSSCG00000017054, ENSSSCG00000032849, ENSSSCG00000040743, ENSSSCG00000004766, ENSSSCG00000008740, ENSSSCG00000007599, ENSSSCG00000006785, ENSSSCG00000005177, ENSSSCG00000032312, ENSSSCG00000016929, ENSSSCG00000002340,…
GO:0045202	synapse	114	114/5403	296/18441	0.000580649	ENSSSCG00000005222, ENSSSCG00000000293, ENSSSCG00000012679, ENSSSCG00000029279, ENSSSCG00000013884, ENSSSCG00000012034, ENSSSCG00000039235, ENSSSCG00000014298, ENSSSCG00000032722, ENSSSCG00000015543, ENSSSCG00000038547, ENSSSCG00000021306, ENSSSCG00000017054, ENSSSCG00000024497, ENSSSCG00000006545, ENSSSCG00000011756, ENSSSCG00000002340, ENSSSCG00000007231, ENSSSCG00000020749, ENSSSCG00000022806,…
GO:0005768	endosome	81	81/5403	199/18441	0.000607888	ENSSSCG00000011745, ENSSSCG00000022080, ENSSSCG00000012117, ENSSSCG00000007088, ENSSSCG00000006230, ENSSSCG00000005382, ENSSSCG00000023171, ENSSSCG00000022162, ENSSSCG00000037653, ENSSSCG00000010250, ENSSSCG00000015823, ENSSSCG00000017601, ENSSSCG00000013244, ENSSSCG00000031796, ENSSSCG00000011030, ENSSSCG00000037384, ENSSSCG00000040743, ENSSSCG00000000840, ENSSSCG00000028979, ENSSSCG00000008300,…
GO:0042995	cell projection	38	38/5403	79/18441	0.000716494	ENSSSCG00000011504, ENSSSCG00000011666, ENSSSCG00000022080, ENSSSCG00000012535, ENSSSCG00000009649, ENSSSCG00000037719, ENSSSCG00000013884, ENSSSCG00000014431, ENSSSCG00000038646, ENSSSCG00000040286, ENSSSCG00000038397, ENSSSCG00000029805, ENSSSCG00000021944, ENSSSCG00000000783, ENSSSCG00000001499, ENSSSCG00000061442, ENSSSCG00000009374, ENSSSCG00000040445, ENSSSCG00000005651, ENSSSCG00000034518,…
GO:0030054	cell junction	48	48/5403	107/18441	0.000888976	ENSSSCG00000028047, ENSSSCG00000024285, ENSSSCG00000013901, ENSSSCG00000013125, ENSSSCG00000016954, ENSSSCG00000035595, ENSSSCG00000035772, ENSSSCG00000013243, ENSSSCG00000011103, ENSSSCG00000000528, ENSSSCG00000016780, ENSSSCG00000001418, ENSSSCG00000016123, ENSSSCG00000013174, ENSSSCG00000017277, ENSSSCG00000017393, ENSSSCG00000034173, ENSSSCG00000008360, ENSSSCG00000023243, ENSSSCG00000011729,…
GO:0005901	caveola	28	28/5403	54/18441	0.00107312	ENSSSCG00000011226, ENSSSCG00000007463, ENSSSCG00000023371, ENSSSCG00000016635, ENSSSCG00000013566, ENSSSCG00000016912, ENSSSCG00000037954, ENSSSCG00000010432, ENSSSCG00000016113, ENSSSCG00000026618, ENSSSCG00000004408, ENSSSCG00000010081, ENSSSCG00000005215, ENSSSCG00000002684, ENSSSCG00000006344, ENSSSCG00000061957, ENSSSCG00000010325, ENSSSCG00000016569, ENSSSCG00000056902, ENSSSCG00000010360,…
GO:0005741	mitochondrial outer membrane	45	45/5403	100/18441	0.00122304	ENSSSCG00000006157, ENSSSCG00000004033, ENSSSCG00000006354, ENSSSCG00000032684, ENSSSCG00000010258, ENSSSCG00000004373, ENSSSCG00000010319, ENSSSCG00000007143, ENSSSCG00000009828, ENSSSCG00000005282, ENSSSCG00000039314, ENSSSCG00000039315, ENSSSCG00000035357, ENSSSCG00000039538, ENSSSCG00000016751, ENSSSCG00000010631, ENSSSCG00000038569, ENSSSCG00000024635, ENSSSCG00000002305, ENSSSCG00000001516,…
GO:0009897	external side of plasma membrane	106	106/5403	278/18441	0.00135157	ENSSSCG00000007642, ENSSSCG00000000293, ENSSSCG00000008217, ENSSSCG00000012679, ENSSSCG00000011226, ENSSSCG00000034506, ENSSSCG00000016916, ENSSSCG00000016915, ENSSSCG00000012397, ENSSSCG00000053422, ENSSSCG00000011101, ENSSSCG00000013252, ENSSSCG00000023165, ENSSSCG00000005211, ENSSSCG00000011756, ENSSSCG00000009713, ENSSSCG00000013655, ENSSSCG00000034973, ENSSSCG00000013498, ENSSSCG00000039074,…
GO:0031201	SNARE complex	25	25/5403	47/18441	0.00137718	ENSSSCG00000005386, ENSSSCG00000003120, ENSSSCG00000002295, ENSSSCG00000009747, ENSSSCG00000036828, ENSSSCG00000062938, ENSSSCG00000004190, ENSSSCG00000031219, ENSSSCG00000014556, ENSSSCG00000035376, ENSSSCG00000037384, ENSSSCG00000001895, ENSSSCG00000037527, ENSSSCG00000013119, ENSSSCG00000029262, ENSSSCG00000015539, ENSSSCG00000038731, ENSSSCG00000038533, ENSSSCG00000033682, ENSSSCG00000013875,…
GO:0019005	SCF ubiquitin ligase complex	30	30/5403	60/18441	0.00141456	ENSSSCG00000038805, ENSSSCG00000005981, ENSSSCG00000034407, ENSSSCG00000029198, ENSSSCG00000014314, ENSSSCG00000017506, ENSSSCG00000013402, ENSSSCG00000015504, ENSSSCG00000034369, ENSSSCG00000023307, ENSSSCG00000013670, ENSSSCG00000020879, ENSSSCG00000004989, ENSSSCG00000028239, ENSSSCG00000009472, ENSSSCG00000008740, ENSSSCG00000010566, ENSSSCG00000030030, ENSSSCG00000034230, ENSSSCG00000016865,…
GO:0005802	trans-Golgi network	60	60/5403	143/18441	0.00143905	ENSSSCG00000008138, ENSSSCG00000014817, ENSSSCG00000012713, ENSSSCG00000012437, ENSSSCG00000006230, ENSSSCG00000023171, ENSSSCG00000040749, ENSSSCG00000013125, ENSSSCG00000016682, ENSSSCG00000017211, ENSSSCG00000007917, ENSSSCG00000004646, ENSSSCG00000005934, ENSSSCG00000009035, ENSSSCG00000028336, ENSSSCG00000007478, ENSSSCG00000032312, ENSSSCG00000031541, ENSSSCG00000006262, ENSSSCG00000007395,…
GO:0031462	Cul2-RING ubiquitin ligase complex	14	14/5403	21/18441	0.00190777	ENSSSCG00000025194, ENSSSCG00000011567, ENSSSCG00000034230, ENSSSCG00000014217, ENSSSCG00000015333, ENSSSCG00000017678, ENSSSCG00000022901, ENSSSCG00000008061, ENSSSCG00000006904, ENSSSCG00000022419, ENSSSCG00000003857, ENSSSCG00000005009, ENSSSCG00000003921, ENSSSCG00000008376
GO:0005759	mitochondrial matrix	50	50/5403	117/18441	0.00241312	ENSSSCG00000010214, ENSSSCG00000010533, ENSSSCG00000009901, ENSSSCG00000009825, ENSSSCG00000025592, ENSSSCG00000015309, ENSSSCG00000036686, ENSSSCG00000013645, ENSSSCG00000035357, ENSSSCG00000012236, ENSSSCG00000033213, ENSSSCG00000004927, ENSSSCG00000009150, ENSSSCG00000038079, ENSSSCG00000001732, ENSSSCG00000006866, ENSSSCG00000024254, ENSSSCG00000023643, ENSSSCG00000007952, ENSSSCG00000009717,…
GO:0005801	cis-Golgi network	20	20/5403	36/18441	0.00261438	ENSSSCG00000031432, ENSSSCG00000008701, ENSSSCG00000016958, ENSSSCG00000029262, ENSSSCG00000002390, ENSSSCG00000010025, ENSSSCG00000012984, ENSSSCG00000011882, ENSSSCG00000014195, ENSSSCG00000000105, ENSSSCG00000023738, ENSSSCG00000002445, ENSSSCG00000026269, ENSSSCG00000024486, ENSSSCG00000002455, ENSSSCG00000004986, ENSSSCG00000009035, ENSSSCG00000006698, ENSSSCG00000028336, ENSSSCG00000062876
GO:0043005	neuron projection	80	80/5403	205/18441	0.00267384	ENSSSCG00000026363, ENSSSCG00000059124, ENSSSCG00000015426, ENSSSCG00000011423, ENSSSCG00000011027, ENSSSCG00000010212, ENSSSCG00000014255, ENSSSCG00000032722, ENSSSCG00000038547, ENSSSCG00000001814, ENSSSCG00000026516, ENSSSCG00000031519, ENSSSCG00000021902, ENSSSCG00000024497, ENSSSCG00000006545, ENSSSCG00000029865, ENSSSCG00000006785, ENSSSCG00000026754, ENSSSCG00000007675, ENSSSCG00000000082,…
GO:0043235	receptor complex	67	67/5403	168/18441	0.00336278	ENSSSCG00000010974, ENSSSCG00000035912, ENSSSCG00000012117, ENSSSCG00000011226, ENSSSCG00000005382, ENSSSCG00000040989, ENSSSCG00000016916, ENSSSCG00000016915, ENSSSCG00000013566, ENSSSCG00000012397, ENSSSCG00000015669, ENSSSCG00000016113, ENSSSCG00000010532, ENSSSCG00000016599, ENSSSCG00000016830, ENSSSCG00000026516, ENSSSCG00000006709, ENSSSCG00000009593, ENSSSCG00000029545, ENSSSCG00000029468,…
GO:0031932	TORC2 complex	9	9/5403	11/18441	0.00362721	ENSSSCG00000032531, ENSSSCG00000029169, ENSSSCG00000013292, ENSSSCG00000021748, ENSSSCG00000003413, ENSSSCG00000029438, ENSSSCG00000037015, ENSSSCG00000008044, ENSSSCG00000016853
GO:0005905	clathrin-coated pit	20	20/5403	37/18441	0.00391333	ENSSSCG00000033876, ENSSSCG00000008337, ENSSSCG00000011848, ENSSSCG00000060628, ENSSSCG00000014913, ENSSSCG00000034692, ENSSSCG00000016113, ENSSSCG00000016322, ENSSSCG00000024604, ENSSSCG00000024437, ENSSSCG00000024614, ENSSSCG00000017178, ENSSSCG00000011030, ENSSSCG00000027226, ENSSSCG00000008583, ENSSSCG00000009432, ENSSSCG00000022178, ENSSSCG00000028512, ENSSSCG00000009786, ENSSSCG00000004453
GO:0005912	adherens junction	44	44/5403	103/18441	0.00459916	ENSSSCG00000010359, ENSSSCG00000004694, ENSSSCG00000010313, ENSSSCG00000005041, ENSSSCG00000040507, ENSSSCG00000012913, ENSSSCG00000036520, ENSSSCG00000011020, ENSSSCG00000032702, ENSSSCG00000035772, ENSSSCG00000015200, ENSSSCG00000016113, ENSSSCG00000011103, ENSSSCG00000039185, ENSSSCG00000000528, ENSSSCG00000016780, ENSSSCG00000013174, ENSSSCG00000009192, ENSSSCG00000027726, ENSSSCG00000003757,…
GO:0034451	centriolar satellite	39	39/5403	89/18441	0.00476089	ENSSSCG00000001085, ENSSSCG00000031175, ENSSSCG00000011408, ENSSSCG00000012617, ENSSSCG00000022162, ENSSSCG00000013747, ENSSSCG00000012992, ENSSSCG00000038300, ENSSSCG00000011027, ENSSSCG00000010477, ENSSSCG00000033377, ENSSSCG00000034863, ENSSSCG00000017496, ENSSSCG00000023667, ENSSSCG00000003757, ENSSSCG00000008360, ENSSSCG00000017190, ENSSSCG00000021363, ENSSSCG00000023842, ENSSSCG00000032312,…
GO:0001726	ruffle	28	28/5403	59/18441	0.00531514	ENSSSCG00000011546, ENSSSCG00000031474, ENSSSCG00000014878, ENSSSCG00000040507, ENSSSCG00000037653, ENSSSCG00000030345, ENSSSCG00000001814, ENSSSCG00000040183, ENSSSCG00000001873, ENSSSCG00000022692, ENSSSCG00000000841, ENSSSCG00000009412, ENSSSCG00000005012, ENSSSCG00000030197, ENSSSCG00000003253, ENSSSCG00000016109, ENSSSCG00000016549, ENSSSCG00000011511, ENSSSCG00000017896, ENSSSCG00000016721,…
GO:0031012	extracellular matrix	71	71/5403	183/18441	0.00552182	ENSSSCG00000010535, ENSSSCG00000038627, ENSSSCG00000016957, ENSSSCG00000005380, ENSSSCG00000015426, ENSSSCG00000012314, ENSSSCG00000014136, ENSSSCG00000016244, ENSSSCG00000023806, ENSSSCG00000026994, ENSSSCG00000023522, ENSSSCG00000007678, ENSSSCG00000002341, ENSSSCG00000002385, ENSSSCG00000023322, ENSSSCG00000006940, ENSSSCG00000014988, ENSSSCG00000016245, ENSSSCG00000016204, ENSSSCG00000015285,…
GO:0009986	cell surface	129	129/5403	360/18441	0.0055509	ENSSSCG00000005222, ENSSSCG00000006034, ENSSSCG00000033657, ENSSSCG00000012679, ENSSSCG00000015669, ENSSSCG00000016113, ENSSSCG00000010772, ENSSSCG00000016599, ENSSSCG00000011101, ENSSSCG00000006709, ENSSSCG00000037065, ENSSSCG00000004884, ENSSSCG00000024655, ENSSSCG00000005457, ENSSSCG00000007754, ENSSSCG00000007116, ENSSSCG00000011756, ENSSSCG00000002340, ENSSSCG00000013932, ENSSSCG00000014869,…
GO:0030176	integral component of endoplasmic reticulum membrane	38	38/5403	87/18441	0.00572515	ENSSSCG00000031530, ENSSSCG00000005164, ENSSSCG00000032266, ENSSSCG00000010319, ENSSSCG00000038401, ENSSSCG00000021828, ENSSSCG00000005060, ENSSSCG00000013721, ENSSSCG00000032723, ENSSSCG00000010433, ENSSSCG00000038007, ENSSSCG00000037314, ENSSSCG00000022536, ENSSSCG00000016243, ENSSSCG00000017094, ENSSSCG00000024793, ENSSSCG00000001033, ENSSSCG00000006346, ENSSSCG00000033402, ENSSSCG00000006043,…
GO:0005887	integral component of plasma membrane	271	271/5403	810/18441	0.00589599	ENSSSCG00000005222, ENSSSCG00000032288, ENSSSCG00000038148, ENSSSCG00000016912, ENSSSCG00000030305, ENSSSCG00000053422, ENSSSCG00000032722, ENSSSCG00000016113, ENSSSCG00000014851, ENSSSCG00000015395, ENSSSCG00000015396, ENSSSCG00000005457, ENSSSCG00000006545, ENSSSCG00000004486, ENSSSCG00000009713, ENSSSCG00000007199, ENSSSCG00000039909, ENSSSCG00000037608, ENSSSCG00000021040, ENSSSCG00000016129,…
GO:0005813	centrosome	151	151/5403	430/18441	0.00638824	ENSSSCG00000008613, ENSSSCG00000024384, ENSSSCG00000021828, ENSSSCG00000012156, ENSSSCG00000036002, ENSSSCG00000016998, ENSSSCG00000011065, ENSSSCG00000016234, ENSSSCG00000033377, ENSSSCG00000056538, ENSSSCG00000016511, ENSSSCG00000037337, ENSSSCG00000034743, ENSSSCG00000002904, ENSSSCG00000040183, ENSSSCG00000006824, ENSSSCG00000026158, ENSSSCG00000008583, ENSSSCG00000028979, ENSSSCG00000025349,…
GO:0014069	postsynaptic density	50	50/5403	122/18441	0.00644465	ENSSSCG00000059124, ENSSSCG00000012077, ENSSSCG00000012076, ENSSSCG00000016113, ENSSSCG00000015395, ENSSSCG00000026318, ENSSSCG00000025306, ENSSSCG00000000600, ENSSSCG00000046003, ENSSSCG00000003793, ENSSSCG00000028475, ENSSSCG00000010621, ENSSSCG00000004361, ENSSSCG00000016809, ENSSSCG00000012727, ENSSSCG00000033043, ENSSSCG00000015878, ENSSSCG00000016721, ENSSSCG00000031345, ENSSSCG00000004639,…
GO:0045335	phagocytic vesicle	32	32/5403	71/18441	0.00692991	ENSSSCG00000012117, ENSSSCG00000022162, ENSSSCG00000037653, ENSSSCG00000022719, ENSSSCG00000015645, ENSSSCG00000011027, ENSSSCG00000037264, ENSSSCG00000036352, ENSSSCG00000005617, ENSSSCG00000003413, ENSSSCG00000000841, ENSSSCG00000028979, ENSSSCG00000007513, ENSSSCG00000005058, ENSSSCG00000032312, ENSSSCG00000037508, ENSSSCG00000011436, ENSSSCG00000009713, ENSSSCG00000032672, ENSSSCG00000015539,…
GO:0071782	endoplasmic reticulum tubular network	10	10/5403	14/18441	0.00695862	ENSSSCG00000010528, ENSSSCG00000009617, ENSSSCG00000014335, ENSSSCG00000017514, ENSSSCG00000008573, ENSSSCG00000036476, ENSSSCG00000015976, ENSSSCG00000000383, ENSSSCG00000028655, ENSSSCG00000022048
GO:0036464	cytoplasmic ribonucleoprotein granule	25	25/5403	52/18441	0.00732829	ENSSSCG00000010877, ENSSSCG00000011769, ENSSSCG00000010595, ENSSSCG00000039460, ENSSSCG00000001814, ENSSSCG00000028737, ENSSSCG00000004645, ENSSSCG00000001770, ENSSSCG00000010504, ENSSSCG00000012727, ENSSSCG00000008629, ENSSSCG00000016866, ENSSSCG00000014203, ENSSSCG00000010187, ENSSSCG00000037602, ENSSSCG00000015014, ENSSSCG00000012367, ENSSSCG00000017953, ENSSSCG00000015335, ENSSSCG00000022107,…
GO:0010494	cytoplasmic stress granule	27	27/5403	58/18441	0.00855215	ENSSSCG00000028420, ENSSSCG00000013305, ENSSSCG00000033295, ENSSSCG00000011720, ENSSSCG00000017785, ENSSSCG00000017495, ENSSSCG00000024916, ENSSSCG00000023409, ENSSSCG00000007917, ENSSSCG00000028516, ENSSSCG00000008600, ENSSSCG00000009834, ENSSSCG00000013538, ENSSSCG00000012727, ENSSSCG00000013759, ENSSSCG00000017614, ENSSSCG00000017514, ENSSSCG00000011010, ENSSSCG00000033144, ENSSSCG00000015498,…
GO:0030057	desmosome	12	12/5403	19/18441	0.00865946	ENSSSCG00000030694, ENSSSCG00000024800, ENSSSCG00000027160, ENSSSCG00000003726, ENSSSCG00000001025, ENSSSCG00000012462, ENSSSCG00000015878, ENSSSCG00000035454, ENSSSCG00000011775, ENSSSCG00000020694, ENSSSCG00000015256, ENSSSCG00000057415
GO:0031588	nucleotide-activated protein kinase complex	8	8/5403	10/18441	0.00917114	ENSSSCG00000016200, ENSSSCG00000029438, ENSSSCG00000011363, ENSSSCG00000006703, ENSSSCG00000009840, ENSSSCG00000016432, ENSSSCG00000024598, ENSSSCG00000017259
GO:0070971	endoplasmic reticulum exit site	14	14/5403	24/18441	0.00925033	ENSSSCG00000010214, ENSSSCG00000039309, ENSSSCG00000006165, ENSSSCG00000011237, ENSSSCG00000008538, ENSSSCG00000010834, ENSSSCG00000007097, ENSSSCG00000010306, ENSSSCG00000011961, ENSSSCG00000039332, ENSSSCG00000010260, ENSSSCG00000001934, ENSSSCG00000004983, ENSSSCG00000008553
GO:0098794	postsynapse	29	29/5403	64/18441	0.00966027	ENSSSCG00000033512, ENSSSCG00000028420, ENSSSCG00000011567, ENSSSCG00000035859, ENSSSCG00000004270, ENSSSCG00000016954, ENSSSCG00000017868, ENSSSCG00000017027, ENSSSCG00000010595, ENSSSCG00000012851, ENSSSCG00000024437, ENSSSCG00000023661, ENSSSCG00000029468, ENSSSCG00000006545, ENSSSCG00000006125, ENSSSCG00000037527, ENSSSCG00000007056, ENSSSCG00000036418, ENSSSCG00000006066, ENSSSCG00000013119,…
GO:0098981	cholinergic synapse	6	6/5403	6/18441	0.00977198	ENSSSCG00000032532, ENSSSCG00000004839, ENSSSCG00000009649, ENSSSCG00000040173, ENSSSCG00000007317, ENSSSCG00000011750
GO:0016281	eukaryotic translation initiation factor 4F complex	7	7/5403	8/18441	0.00993173	ENSSSCG00000014052, ENSSSCG00000030255, ENSSSCG00000028420, ENSSSCG00000006120, ENSSSCG00000013405, ENSSSCG00000011516, ENSSSCG00000038466
GO:0012505	endomembrane system	36	36/5403	84/18441	0.0102494	ENSSSCG00000004033, ENSSSCG00000034843, ENSSSCG00000005386, ENSSSCG00000009747, ENSSSCG00000059025, ENSSSCG00000037653, ENSSSCG00000004190, ENSSSCG00000022719, ENSSSCG00000032846, ENSSSCG00000015603, ENSSSCG00000037597, ENSSSCG00000015009, ENSSSCG00000035258, ENSSSCG00000011103, ENSSSCG00000032467, ENSSSCG00000015010, ENSSSCG00000016123, ENSSSCG00000037264, ENSSSCG00000002287, ENSSSCG00000040883,…
GO:0031463	Cul3-RING ubiquitin ligase complex	17	17/5403	32/18441	0.0108355	ENSSSCG00000032198, ENSSSCG00000034230, ENSSSCG00000011775, ENSSSCG00000011500, ENSSSCG00000015497, ENSSSCG00000016234, ENSSSCG00000031378, ENSSSCG00000024626, ENSSSCG00000023667, ENSSSCG00000000545, ENSSSCG00000014072, ENSSSCG00000006904, ENSSSCG00000031958, ENSSSCG00000003379, ENSSSCG00000027652, ENSSSCG00000008058, ENSSSCG00000009226
GO:0030496	midbody	51	51/5403	128/18441	0.0109937	ENSSSCG00000010214, ENSSSCG00000009746, ENSSSCG00000009828, ENSSSCG00000013522, ENSSSCG00000001814, ENSSSCG00000023604, ENSSSCG00000013174, ENSSSCG00000000849, ENSSSCG00000006824, ENSSSCG00000001578, ENSSSCG00000028979, ENSSSCG00000008467, ENSSSCG00000031782, ENSSSCG00000032475, ENSSSCG00000010468, ENSSSCG00000035341, ENSSSCG00000015878, ENSSSCG00000013891, ENSSSCG00000004639, ENSSSCG00000002298,…
GO:0008305	integrin complex	15	15/5403	27/18441	0.0113956	ENSSSCG00000000293, ENSSSCG00000055147, ENSSSCG00000017306, ENSSSCG00000015955, ENSSSCG00000016009, ENSSSCG00000017357, ENSSSCG00000011245, ENSSSCG00000016027, ENSSSCG00000011046, ENSSSCG00000011101, ENSSSCG00000015375, ENSSSCG00000000257, ENSSSCG00000025133, ENSSSCG00000004961, ENSSSCG00000007754
GO:0043195	terminal bouton	13	13/5403	22/18441	0.0114569	ENSSSCG00000008337, ENSSSCG00000037527, ENSSSCG00000037653, ENSSSCG00000033682, ENSSSCG00000012292, ENSSSCG00000015140, ENSSSCG00000001895, ENSSSCG00000010959, ENSSSCG00000005305, ENSSSCG00000020671, ENSSSCG00000009114, ENSSSCG00000040157, ENSSSCG00000006125
GO:0008021	synaptic vesicle	36	36/5403	85/18441	0.0126072	ENSSSCG00000011723, ENSSSCG00000009747, ENSSSCG00000012619, ENSSSCG00000024285, ENSSSCG00000014913, ENSSSCG00000004190, ENSSSCG00000021906, ENSSSCG00000032842, ENSSSCG00000031796, ENSSSCG00000006829, ENSSSCG00000007932, ENSSSCG00000023026, ENSSSCG00000010128, ENSSSCG00000006564, ENSSSCG00000009713, ENSSSCG00000006385, ENSSSCG00000005250, ENSSSCG00000013119, ENSSSCG00000034518, ENSSSCG00000026571,…
GO:0005774	vacuolar membrane	10	10/5403	15/18441	0.012906	ENSSSCG00000013409, ENSSSCG00000011535, ENSSSCG00000016210, ENSSSCG00000003120, ENSSSCG00000027178, ENSSSCG00000004272, ENSSSCG00000038533, ENSSSCG00000013720, ENSSSCG00000031219, ENSSSCG00000014970
GO:0005604	basement membrane	31	31/5403	71/18441	0.0133679	ENSSSCG00000004012, ENSSSCG00000032761, ENSSSCG00000005380, ENSSSCG00000035595, ENSSSCG00000012572, ENSSSCG00000036520, ENSSSCG00000012571, ENSSSCG00000038801, ENSSSCG00000033894, ENSSSCG00000017993, ENSSSCG00000016244, ENSSSCG00000026819, ENSSSCG00000025523, ENSSSCG00000005751, ENSSSCG00000044700, ENSSSCG00000010649, ENSSSCG00000005030, ENSSSCG00000007153, ENSSSCG00000012121, ENSSSCG00000016245,…
GO:0002102	podosome	12	12/5403	20/18441	0.0142061	ENSSSCG00000013849, ENSSSCG00000010313, ENSSSCG00000010604, ENSSSCG00000022760, ENSSSCG00000021176, ENSSSCG00000027378, ENSSSCG00000028759, ENSSSCG00000014431, ENSSSCG00000016721, ENSSSCG00000009412, ENSSSCG00000010772, ENSSSCG00000006862
GO:0031966	mitochondrial membrane	31	31/5403	72/18441	0.0166217	ENSSSCG00000011504, ENSSSCG00000029652, ENSSSCG00000030000, ENSSSCG00000007143, ENSSSCG00000030505, ENSSSCG00000012077, ENSSSCG00000036686, ENSSSCG00000012076, ENSSSCG00000014833, ENSSSCG00000017268, ENSSSCG00000010631, ENSSSCG00000033213, ENSSSCG00000014063, ENSSSCG00000002446, ENSSSCG00000003776, ENSSSCG00000001076, ENSSSCG00000026754, ENSSSCG00000062876, ENSSSCG00000010589, ENSSSCG00000038958,…
GO:0030139	endocytic vesicle	21	21/5403	44/18441	0.016648	ENSSSCG00000005012, ENSSSCG00000006564, ENSSSCG00000007146, ENSSSCG00000035987, ENSSSCG00000023371, ENSSSCG00000013932, ENSSSCG00000037653, ENSSSCG00000004190, ENSSSCG00000037597, ENSSSCG00000017747, ENSSSCG00000015894, ENSSSCG00000016399, ENSSSCG00000017895, ENSSSCG00000011750, ENSSSCG00000032467, ENSSSCG00000021514, ENSSSCG00000020666, ENSSSCG00000017178, ENSSSCG00000011030, ENSSSCG00000015283,…
GO:0055037	recycling endosome	32	32/5403	75/18441	0.0171044	ENSSSCG00000012713, ENSSSCG00000009746, ENSSSCG00000011848, ENSSSCG00000007460, ENSSSCG00000034948, ENSSSCG00000022162, ENSSSCG00000004190, ENSSSCG00000011467, ENSSSCG00000012698, ENSSSCG00000011101, ENSSSCG00000038492, ENSSSCG00000037561, ENSSSCG00000023445, ENSSSCG00000002740, ENSSSCG00000007599, ENSSSCG00000032312, ENSSSCG00000009713, ENSSSCG00000002280, ENSSSCG00000012266, ENSSSCG00000010163,…
GO:1904115	axon cytoplasm	18	18/5403	36/18441	0.0172268	ENSSSCG00000011535, ENSSSCG00000010314, ENSSSCG00000007033, ENSSSCG00000009649, ENSSSCG00000008517, ENSSSCG00000030174, ENSSSCG00000017427, ENSSSCG00000017836, ENSSSCG00000014101, ENSSSCG00000010551, ENSSSCG00000011278, ENSSSCG00000016104, ENSSSCG00000014283, ENSSSCG00000000359, ENSSSCG00000002426, ENSSSCG00000037384, ENSSSCG00000040157, ENSSSCG00000021355
GO:0032839	dendrite cytoplasm	11	11/5403	18/18441	0.0176359	ENSSSCG00000000439, ENSSSCG00000010877, ENSSSCG00000035690, ENSSSCG00000002426, ENSSSCG00000012156, ENSSSCG00000022919, ENSSSCG00000009541, ENSSSCG00000011027, ENSSSCG00000007247, ENSSSCG00000016104, ENSSSCG00000021355
GO:0015630	microtubule cytoskeleton	35	35/5403	84/18441	0.0183124	ENSSSCG00000009326, ENSSSCG00000011745, ENSSSCG00000032861, ENSSSCG00000012619, ENSSSCG00000023371, ENSSSCG00000008517, ENSSSCG00000000190, ENSSSCG00000023050, ENSSSCG00000011407, ENSSSCG00000010351, ENSSSCG00000012077, ENSSSCG00000010151, ENSSSCG00000012076, ENSSSCG00000014285, ENSSSCG00000003637, ENSSSCG00000003716, ENSSSCG00000025447, ENSSSCG00000007433, ENSSSCG00000010128, ENSSSCG00000008986,…
GO:0030424	axon	72	72/5403	195/18441	0.0185781	ENSSSCG00000022080, ENSSSCG00000017728, ENSSSCG00000029196, ENSSSCG00000011946, ENSSSCG00000037653, ENSSSCG00000013566, ENSSSCG00000010132, ENSSSCG00000012077, ENSSSCG00000012076, ENSSSCG00000001814, ENSSSCG00000015395, ENSSSCG00000005617, ENSSSCG00000029468, ENSSSCG00000032312, ENSSSCG00000008503, ENSSSCG00000002340, ENSSSCG00000012727, ENSSSCG00000029484, ENSSSCG00000020749, ENSSSCG00000015911,…
GO:0030014	CCR4-NOT complex	8	8/5403	11/18441	0.018873	ENSSSCG00000017067, ENSSSCG00000010468, ENSSSCG00000014009, ENSSSCG00000032220, ENSSSCG00000016193, ENSSSCG00000008167, ENSSSCG00000021354, ENSSSCG00000006983
GO:0000932	P-body	29	29/5403	67/18441	0.0193673	ENSSSCG00000028420, ENSSSCG00000003264, ENSSSCG00000036924, ENSSSCG00000000393, ENSSSCG00000038466, ENSSSCG00000035973, ENSSSCG00000023326, ENSSSCG00000038491, ENSSSCG00000022616, ENSSSCG00000005935, ENSSSCG00000023408, ENSSSCG00000022177, ENSSSCG00000003630, ENSSSCG00000006983, ENSSSCG00000007355, ENSSSCG00000029201, ENSSSCG00000009319, ENSSSCG00000013759, ENSSSCG00000014204, ENSSSCG00000011010,…
GO:0098982	GABA-ergic synapse	20	20/5403	42/18441	0.0204629	ENSSSCG00000012724, ENSSSCG00000033558, ENSSSCG00000011600, ENSSSCG00000007056, ENSSSCG00000026680, ENSSSCG00000023084, ENSSSCG00000011736, ENSSSCG00000014975, ENSSSCG00000036520, ENSSSCG00000032722, ENSSSCG00000034357, ENSSSCG00000024417, ENSSSCG00000011470, ENSSSCG00000000601, ENSSSCG00000027898, ENSSSCG00000023661, ENSSSCG00000028922, ENSSSCG00000009485, ENSSSCG00000009446, ENSSSCG00000006125
GO:0098793	presynapse	35	35/5403	85/18441	0.0221158	ENSSSCG00000013508, ENSSSCG00000003120, ENSSSCG00000011769, ENSSSCG00000012035, ENSSSCG00000031858, ENSSSCG00000017506, ENSSSCG00000012077, ENSSSCG00000012076, ENSSSCG00000029073, ENSSSCG00000014020, ENSSSCG00000017178, ENSSSCG00000005617, ENSSSCG00000004622, ENSSSCG00000008583, ENSSSCG00000020671, ENSSSCG00000006125, ENSSSCG00000011756, ENSSSCG00000002340, ENSSSCG00000038958, ENSSSCG00000004040,…
GO:0031902	late endosome membrane	27	27/5403	62/18441	0.022585	ENSSSCG00000035658, ENSSSCG00000033358, ENSSSCG00000033954, ENSSSCG00000005065, ENSSSCG00000002295, ENSSSCG00000036926, ENSSSCG00000016532, ENSSSCG00000032622, ENSSSCG00000036568, ENSSSCG00000025109, ENSSSCG00000011470, ENSSSCG00000009176, ENSSSCG00000012604, ENSSSCG00000011535, ENSSSCG00000009713, ENSSSCG00000037307, ENSSSCG00000006121, ENSSSCG00000013634, ENSSSCG00000017499, ENSSSCG00000039175,…
GO:0005770	late endosome	37	37/5403	91/18441	0.0226912	ENSSSCG00000007146, ENSSSCG00000031530, ENSSSCG00000012437, ENSSSCG00000005065, ENSSSCG00000036926, ENSSSCG00000006151, ENSSSCG00000004190, ENSSSCG00000033297, ENSSSCG00000010174, ENSSSCG00000012698, ENSSSCG00000033115, ENSSSCG00000017793, ENSSSCG00000010281, ENSSSCG00000036352, ENSSSCG00000004668, ENSSSCG00000003712, ENSSSCG00000040743, ENSSSCG00000028979, ENSSSCG00000028512, ENSSSCG00000008966,…
GO:0005881	cytoplasmic microtubule	19	19/5403	40/18441	0.0251655	ENSSSCG00000028661, ENSSSCG00000031782, ENSSSCG00000007253, ENSSSCG00000009617, ENSSSCG00000000190, ENSSSCG00000025691, ENSSSCG00000014335, ENSSSCG00000012110, ENSSSCG00000017836, ENSSSCG00000036476, ENSSSCG00000058735, ENSSSCG00000040286, ENSSSCG00000039392, ENSSSCG00000003738, ENSSSCG00000039157, ENSSSCG00000000531, ENSSSCG00000025996, ENSSSCG00000029536, ENSSSCG00000022961
GO:0099524	postsynaptic cytosol	6	6/5403	7/18441	0.0259349	ENSSSCG00000039619, ENSSSCG00000033030, ENSSSCG00000015140, ENSSSCG00000013034, ENSSSCG00000008697, ENSSSCG00000014113
GO:0031466	Cul5-RING ubiquitin ligase complex	6	6/5403	7/18441	0.0259349	ENSSSCG00000008061, ENSSSCG00000029198, ENSSSCG00000034230, ENSSSCG00000015333, ENSSSCG00000011367, ENSSSCG00000032489
GO:0016323	basolateral plasma membrane	53	53/5403	140/18441	0.0271255	ENSSSCG00000012437, ENSSSCG00000010379, ENSSSCG00000009747, ENSSSCG00000016954, ENSSSCG00000015425, ENSSSCG00000003793, ENSSSCG00000011436, ENSSSCG00000008943, ENSSSCG00000033329, ENSSSCG00000035906, ENSSSCG00000022806, ENSSSCG00000012363, ENSSSCG00000013297, ENSSSCG00000031700, ENSSSCG00000030696, ENSSSCG00000013057, ENSSSCG00000021911, ENSSSCG00000027898, ENSSSCG00000029516, ENSSSCG00000031771,…
GO:0043204	perikaryon	21	21/5403	46/18441	0.0282896	ENSSSCG00000007355, ENSSSCG00000010665, ENSSSCG00000029196, ENSSSCG00000004074, ENSSSCG00000006185, ENSSSCG00000010603, ENSSSCG00000012727, ENSSSCG00000028373, ENSSSCG00000039986, ENSSSCG00000011010, ENSSSCG00000010163, ENSSSCG00000012148, ENSSSCG00000016721, ENSSSCG00000000516, ENSSSCG00000016780, ENSSSCG00000037291, ENSSSCG00000015067, ENSSSCG00000022925, ENSSSCG00000000277, ENSSSCG00000061442,…
GO:0005667	transcription factor complex	64	64/5403	174/18441	0.0285289	ENSSSCG00000011746, ENSSSCG00000002350, ENSSSCG00000006274, ENSSSCG00000011704, ENSSSCG00000013049, ENSSSCG00000034501, ENSSSCG00000039161, ENSSSCG00000004600, ENSSSCG00000007477, ENSSSCG00000036515, ENSSSCG00000029201, ENSSSCG00000002383, ENSSSCG00000010461, ENSSSCG00000005291, ENSSSCG00000035101, ENSSSCG00000013375, ENSSSCG00000037647, ENSSSCG00000009040, ENSSSCG00000035791, ENSSSCG00000004956,…
GO:0000118	histone deacetylase complex	17	17/5403	35/18441	0.0288384	ENSSSCG00000002350, ENSSSCG00000010226, ENSSSCG00000011743, ENSSSCG00000009616, ENSSSCG00000013867, ENSSSCG00000011760, ENSSSCG00000013049, ENSSSCG00000033176, ENSSSCG00000014331, ENSSSCG00000015368, ENSSSCG00000018039, ENSSSCG00000021038, ENSSSCG00000021657, ENSSSCG00000027859, ENSSSCG00000023974, ENSSSCG00000024777, ENSSSCG00000039191
GO:0030175	filopodium	22	22/5403	49/18441	0.0296141	ENSSSCG00000010447, ENSSSCG00000010665, ENSSSCG00000003451, ENSSSCG00000001097, ENSSSCG00000015329, ENSSSCG00000058884, ENSSSCG00000035495, ENSSSCG00000032702, ENSSSCG00000017896, ENSSSCG00000010144, ENSSSCG00000034357, ENSSSCG00000016742, ENSSSCG00000011101, ENSSSCG00000021874, ENSSSCG00000014088, ENSSSCG00000036050, ENSSSCG00000028707, ENSSSCG00000017142, ENSSSCG00000022331, ENSSSCG00000009412,…
GO:0016324	apical plasma membrane	80	80/5403	224/18441	0.0300605	ENSSSCG00000011745, ENSSSCG00000005222, ENSSSCG00000010974, ENSSSCG00000035912, ENSSSCG00000011980, ENSSSCG00000016912, ENSSSCG00000014255, ENSSSCG00000011103, ENSSSCG00000034863, ENSSSCG00000027726, ENSSSCG00000011030, ENSSSCG00000000601, ENSSSCG00000037065, ENSSSCG00000040184, ENSSSCG00000026317, ENSSSCG00000028655, ENSSSCG00000026996, ENSSSCG00000011436, ENSSSCG00000001097, ENSSSCG00000002340,…
GO:0010008	endosome membrane	33	33/5403	81/18441	0.03102	ENSSSCG00000033876, ENSSSCG00000011848, ENSSSCG00000025295, ENSSSCG00000005282, ENSSSCG00000010250, ENSSSCG00000012698, ENSSSCG00000010199, ENSSSCG00000023745, ENSSSCG00000016061, ENSSSCG00000013490, ENSSSCG00000004405, ENSSSCG00000042703, ENSSSCG00000000841, ENSSSCG00000029304, ENSSSCG00000025644, ENSSSCG00000023026, ENSSSCG00000006661, ENSSSCG00000025363, ENSSSCG00000006043, ENSSSCG00000004140,…
GO:0005938	cell cortex	35	35/5403	87/18441	0.0315653	ENSSSCG00000008358, ENSSSCG00000006894, ENSSSCG00000008997, ENSSSCG00000022080, ENSSSCG00000025295, ENSSSCG00000053285, ENSSSCG00000035595, ENSSSCG00000011103, ENSSSCG00000034863, ENSSSCG00000032842, ENSSSCG00000036050, ENSSSCG00000000600, ENSSSCG00000046003, ENSSSCG00000029805, ENSSSCG00000021944, ENSSSCG00000022233, ENSSSCG00000040642, ENSSSCG00000040445, ENSSSCG00000005012, ENSSSCG00000010621,…
GO:0097431	mitotic spindle pole	15	15/5403	30/18441	0.032853	ENSSSCG00000008614, ENSSSCG00000010743, ENSSSCG00000014802, ENSSSCG00000010625, ENSSSCG00000012325, ENSSSCG00000038766, ENSSSCG00000012642, ENSSSCG00000004738, ENSSSCG00000004765, ENSSSCG00000021440, ENSSSCG00000028924, ENSSSCG00000007503, ENSSSCG00000008378, ENSSSCG00000002245, ENSSSCG00000006136
GO:0000791	euchromatin	15	15/5403	30/18441	0.032853	ENSSSCG00000003152, ENSSSCG00000016518, ENSSSCG00000013437, ENSSSCG00000024261, ENSSSCG00000034395, ENSSSCG00000011540, ENSSSCG00000015568, ENSSSCG00000016711, ENSSSCG00000013375, ENSSSCG00000010235, ENSSSCG00000027409, ENSSSCG00000000875, ENSSSCG00000025906, ENSSSCG00000005437, ENSSSCG00000025777
GO:1990023	mitotic spindle midzone	8	8/5403	12/18441	0.0339691	ENSSSCG00000017342, ENSSSCG00000010877, ENSSSCG00000037307, ENSSSCG00000014802, ENSSSCG00000028924, ENSSSCG00000003485, ENSSSCG00000013332, ENSSSCG00000008852
GO:0005847	mRNA cleavage and polyadenylation specificity factor complex	10	10/5403	17/18441	0.0346718	ENSSSCG00000038031, ENSSSCG00000003093, ENSSSCG00000013083, ENSSSCG00000026896, ENSSSCG00000012486, ENSSSCG00000014435, ENSSSCG00000006956, ENSSSCG00000002447, ENSSSCG00000031636, ENSSSCG00000010430
GO:0000159	protein phosphatase type 2A complex	10	10/5403	17/18441	0.0346718	ENSSSCG00000005672, ENSSSCG00000026382, ENSSSCG00000008712, ENSSSCG00000033185, ENSSSCG00000028976, ENSSSCG00000029538, ENSSSCG00000039875, ENSSSCG00000001654, ENSSSCG00000024413, ENSSSCG00000014298
GO:0016605	PML body	28	28/5403	67/18441	0.0349402	ENSSSCG00000006033, ENSSSCG00000008614, ENSSSCG00000014955, ENSSSCG00000025592, ENSSSCG00000029275, ENSSSCG00000012055, ENSSSCG00000034321, ENSSSCG00000011004, ENSSSCG00000010235, ENSSSCG00000011201, ENSSSCG00000037755, ENSSSCG00000001912, ENSSSCG00000003413, ENSSSCG00000004589, ENSSSCG00000021363, ENSSSCG00000032170, ENSSSCG00000004766, ENSSSCG00000022099, ENSSSCG00000009732, ENSSSCG00000006760,…
GO:0043025	neuronal cell body	51	51/5403	136/18441	0.0358318	ENSSSCG00000005222, ENSSSCG00000017728, ENSSSCG00000040824, ENSSSCG00000016916, ENSSSCG00000013884, ENSSSCG00000010770, ENSSSCG00000022919, ENSSSCG00000014255, ENSSSCG00000017498, ENSSSCG00000031519, ENSSSCG00000006542, ENSSSCG00000004361, ENSSSCG00000002340, ENSSSCG00000006185, ENSSSCG00000012727, ENSSSCG00000013892, ENSSSCG00000000439, ENSSSCG00000021874, ENSSSCG00000015880, ENSSSCG00000004956,…
GO:0005635	nuclear envelope	35	35/5403	88/18441	0.0373223	ENSSSCG00000036527, ENSSSCG00000009746, ENSSSCG00000013349, ENSSSCG00000016938, ENSSSCG00000013566, ENSSSCG00000033113, ENSSSCG00000038766, ENSSSCG00000021944, ENSSSCG00000040184, ENSSSCG00000003413, ENSSSCG00000003877, ENSSSCG00000025542, ENSSSCG00000023660, ENSSSCG00000004601, ENSSSCG00000004744, ENSSSCG00000007932, ENSSSCG00000004582, ENSSSCG00000027144, ENSSSCG00000034518, ENSSSCG00000037608,…
GO:0045211	postsynaptic membrane	37	37/5403	94/18441	0.0375243	ENSSSCG00000033558, ENSSSCG00000011666, ENSSSCG00000026363, ENSSSCG00000015645, ENSSSCG00000017027, ENSSSCG00000011543, ENSSSCG00000032722, ENSSSCG00000038547, ENSSSCG00000015053, ENSSSCG00000015131, ENSSSCG00000021902, ENSSSCG00000024497, ENSSSCG00000023661, ENSSSCG00000006545, ENSSSCG00000032532, ENSSSCG00000004361, ENSSSCG00000035924, ENSSSCG00000010325, ENSSSCG00000008809, ENSSSCG00000035621,…
GO:0035861	site of double-strand break	23	23/5403	53/18441	0.0384494	ENSSSCG00000008358, ENSSSCG00000026194, ENSSSCG00000003195, ENSSSCG00000008614, ENSSSCG00000029030, ENSSSCG00000014955, ENSSSCG00000013107, ENSSSCG00000016205, ENSSSCG00000016846, ENSSSCG00000039269, ENSSSCG00000010564, ENSSSCG00000021822, ENSSSCG00000016062, ENSSSCG00000037592, ENSSSCG00000027806, ENSSSCG00000026158, ENSSSCG00000001578, ENSSSCG00000004766, ENSSSCG00000023660, ENSSSCG00000003730,…
GO:0030131	clathrin adaptor complex	7	7/5403	10/18441	0.0423097	ENSSSCG00000006762, ENSSSCG00000024437, ENSSSCG00000010314, ENSSSCG00000007033, ENSSSCG00000013856, ENSSSCG00000017712, ENSSSCG00000014101
GO:0043197	dendritic spine	29	29/5403	71/18441	0.0426376	ENSSSCG00000022080, ENSSSCG00000015329, ENSSSCG00000024285, ENSSSCG00000011769, ENSSSCG00000017367, ENSSSCG00000032842, ENSSSCG00000011101, ENSSSCG00000015395, ENSSSCG00000000601, ENSSSCG00000010959, ENSSSCG00000000940, ENSSSCG00000028759, ENSSSCG00000006125, ENSSSCG00000037706, ENSSSCG00000009856, ENSSSCG00000005250, ENSSSCG00000010603, ENSSSCG00000012727, ENSSSCG00000033043, ENSSSCG00000016109,…
GO:0005819	spindle	29	29/5403	71/18441	0.0426376	ENSSSCG00000004671, ENSSSCG00000030186, ENSSSCG00000008558, ENSSSCG00000013107, ENSSSCG00000008517, ENSSSCG00000017529, ENSSSCG00000013884, ENSSSCG00000016711, ENSSSCG00000014435, ENSSSCG00000010053, ENSSSCG00000011500, ENSSSCG00000007080, ENSSSCG00000032304, ENSSSCG00000025606, ENSSSCG00000040286, ENSSSCG00000003419, ENSSSCG00000003379, ENSSSCG00000006502, ENSSSCG00000011535, ENSSSCG00000037307,…
GO:0035098	ESC/E(Z) complex	9	9/5403	15/18441	0.0436988	ENSSSCG00000001061, ENSSSCG00000014915, ENSSSCG00000017382, ENSSSCG00000023727, ENSSSCG00000000587, ENSSSCG00000012149, ENSSSCG00000028840, ENSSSCG00000010235, ENSSSCG00000005510
GO:0099055	integral component of postsynaptic membrane	9	9/5403	15/18441	0.0436988	ENSSSCG00000015395, ENSSSCG00000015131, ENSSSCG00000007079, ENSSSCG00000011600, ENSSSCG00000011470, ENSSSCG00000026383, ENSSSCG00000013079, ENSSSCG00000003761, ENSSSCG00000009446
GO:0043679	axon terminus	12	12/5403	23/18441	0.046389	ENSSSCG00000014053, ENSSSCG00000033514, ENSSSCG00000009713, ENSSSCG00000015880, ENSSSCG00000012619, ENSSSCG00000000277, ENSSSCG00000003811, ENSSSCG00000010959, ENSSSCG00000002315, ENSSSCG00000022233, ENSSSCG00000012698, ENSSSCG00000015893
GO:0030136	clathrin-coated vesicle	17	17/5403	37/18441	0.0493922	ENSSSCG00000012812, ENSSSCG00000004232, ENSSSCG00000008337, ENSSSCG00000033954, ENSSSCG00000037307, ENSSSCG00000006230, ENSSSCG00000013856, ENSSSCG00000014913, ENSSSCG00000034692, ENSSSCG00000031337, ENSSSCG00000038868, ENSSSCG00000038492, ENSSSCG00000025406, ENSSSCG00000025689, ENSSSCG00000022178, ENSSSCG00000009786, ENSSSCG00000004453
GO:0001772	immunological synapse	17	17/5403	37/18441	0.0493922	ENSSSCG00000028561, ENSSSCG00000011237, ENSSSCG00000011946, ENSSSCG00000025691, ENSSSCG00000004190, ENSSSCG00000013655, ENSSSCG00000011131, ENSSSCG00000023709, ENSSSCG00000001918, ENSSSCG00000017896, ENSSSCG00000013111, ENSSSCG00000017259, ENSSSCG00000032214, ENSSSCG00000034390, ENSSSCG00000006619, ENSSSCG00000027898, ENSSSCG00000028875
GO:0030864	cortical actin cytoskeleton	17	17/5403	37/18441	0.0493922	ENSSSCG00000003253, ENSSSCG00000015329, ENSSSCG00000007085, ENSSSCG00000040859, ENSSSCG00000013425, ENSSSCG00000016721, ENSSSCG00000037645, ENSSSCG00000023801, ENSSSCG00000001814, ENSSSCG00000028707, ENSSSCG00000032849, ENSSSCG00000029989, ENSSSCG00000025652, ENSSSCG00000003672, ENSSSCG00000040642, ENSSSCG00000040037, ENSSSCG00000008456
GO:0004674	protein serine/threonine kinase activity	140	140/4827	288/16148	3.04283e-11	ENSSSCG00000011745, ENSSSCG00000008337, ENSSSCG00000011226, ENSSSCG00000030660, ENSSSCG00000006274, ENSSSCG00000015944, ENSSSCG00000016758, ENSSSCG00000011065, ENSSSCG00000015669, ENSSSCG00000016113, ENSSSCG00000035037, ENSSSCG00000030820, ENSSSCG00000018016, ENSSSCG00000037337, ENSSSCG00000002628, ENSSSCG00000012163, ENSSSCG00000002506, ENSSSCG00000024377, ENSSSCG00000003558, ENSSSCG00000032170,…
GO:0005524	ATP binding	513	513/4827	1356/16148	5.14361e-11	ENSSSCG00000030660, ENSSSCG00000039235, ENSSSCG00000022919, ENSSSCG00000016113, ENSSSCG00000017330, ENSSSCG00000038397, ENSSSCG00000005215, ENSSSCG00000003152, ENSSSCG00000009956, ENSSSCG00000004120, ENSSSCG00000009714, ENSSSCG00000010823, ENSSSCG00000008629, ENSSSCG00000017342, ENSSSCG00000016494, ENSSSCG00000015283, ENSSSCG00000011916, ENSSSCG00000010949, ENSSSCG00000007744, ENSSSCG00000032861,…
GO:0046872	metal ion binding	572	572/4827	1557/16148	8.23264e-10	ENSSSCG00000005343, ENSSSCG00000031870, ENSSSCG00000053662, ENSSSCG00000028585, ENSSSCG00000055840, ENSSSCG00000009825, ENSSSCG00000009705, ENSSSCG00000033816, ENSSSCG00000009828, ENSSSCG00000032969, ENSSSCG00000032846, ENSSSCG00000014298, ENSSSCG00000014056, ENSSSCG00000016113, ENSSSCG00000017567, ENSSSCG00000021822, ENSSSCG00000015034, ENSSSCG00000026158, ENSSSCG00000004369, ENSSSCG00000007878,…
GO:0019003	GDP binding	38	38/4827	57/16148	4.72043e-08	ENSSSCG00000033876, ENSSSCG00000009746, ENSSSCG00000022080, ENSSSCG00000003183, ENSSSCG00000037653, ENSSSCG00000039812, ENSSSCG00000037264, ENSSSCG00000038013, ENSSSCG00000000602, ENSSSCG00000006824, ENSSSCG00000003797, ENSSSCG00000027443, ENSSSCG00000038071, ENSSSCG00000007513, ENSSSCG00000028655, ENSSSCG00000006785, ENSSSCG00000005012, ENSSSCG00000032477, ENSSSCG00000011535, ENSSSCG00000031782,…
GO:0031267	small GTPase binding	96	96/4827	202/16148	1.85541e-07	ENSSSCG00000005066, ENSSSCG00000015823, ENSSSCG00000036643, ENSSSCG00000034863, ENSSSCG00000001814, ENSSSCG00000017211, ENSSSCG00000000600, ENSSSCG00000017054, ENSSSCG00000032849, ENSSSCG00000032170, ENSSSCG00000002740, ENSSSCG00000006785, ENSSSCG00000004364, ENSSSCG00000029169, ENSSSCG00000037608, ENSSSCG00000008629, ENSSSCG00000034692, ENSSSCG00000015559, ENSSSCG00000013256, ENSSSCG00000036081,…
GO:0005085	guanyl-nucleotide exchange factor activity	91	91/4827	195/16148	1.07153e-06	ENSSSCG00000013409, ENSSSCG00000009702, ENSSSCG00000028185, ENSSSCG00000010770, ENSSSCG00000012034, ENSSSCG00000017008, ENSSSCG00000013568, ENSSSCG00000011467, ENSSSCG00000016237, ENSSSCG00000025704, ENSSSCG00000022636, ENSSSCG00000024614, ENSSSCG00000025900, ENSSSCG00000024938, ENSSSCG00000021749, ENSSSCG00000000167, ENSSSCG00000008583, ENSSSCG00000029507, ENSSSCG00000006502, ENSSSCG00000002782,…
GO:0019904	protein domain specific binding	69	69/4827	140/16148	2.40729e-06	ENSSSCG00000022080, ENSSSCG00000017728, ENSSSCG00000006274, ENSSSCG00000009704, ENSSSCG00000023371, ENSSSCG00000006194, ENSSSCG00000002390, ENSSSCG00000013125, ENSSSCG00000009906, ENSSSCG00000016711, ENSSSCG00000012396, ENSSSCG00000015987, ENSSSCG00000015504, ENSSSCG00000038345, ENSSSCG00000030225, ENSSSCG00000039514, ENSSSCG00000015346, ENSSSCG00000016115, ENSSSCG00000001814, ENSSSCG00000003877,…
GO:0060090	binding, bridging	39	39/4827	66/16148	2.60862e-06	ENSSSCG00000005021, ENSSSCG00000012619, ENSSSCG00000011408, ENSSSCG00000023050, ENSSSCG00000024481, ENSSSCG00000016635, ENSSSCG00000033175, ENSSSCG00000015746, ENSSSCG00000035456, ENSSSCG00000030204, ENSSSCG00000000528, ENSSSCG00000014285, ENSSSCG00000024614, ENSSSCG00000004728, ENSSSCG00000009176, ENSSSCG00000008583, ENSSSCG00000007317, ENSSSCG00000040603, ENSSSCG00000005459, ENSSSCG00000006767,…
GO:0008270	zinc ion binding	262	262/4827	695/16148	5.69864e-06	ENSSSCG00000025194, ENSSSCG00000008853, ENSSSCG00000016918, ENSSSCG00000008854, ENSSSCG00000004373, ENSSSCG00000014977, ENSSSCG00000035671, ENSSSCG00000032723, ENSSSCG00000015940, ENSSSCG00000032049, ENSSSCG00000034347, ENSSSCG00000037612, ENSSSCG00000014184, ENSSSCG00000001539, ENSSSCG00000004927, ENSSSCG00000027806, ENSSSCG00000031639, ENSSSCG00000009395, ENSSSCG00000001531, ENSSSCG00000024770,…
GO:0004672	protein kinase activity	104	104/4827	237/16148	5.72699e-06	ENSSSCG00000016918, ENSSSCG00000011745, ENSSSCG00000008337, ENSSSCG00000030660, ENSSSCG00000013888, ENSSSCG00000016518, ENSSSCG00000012156, ENSSSCG00000011065, ENSSSCG00000017605, ENSSSCG00000028182, ENSSSCG00000030820, ENSSSCG00000018016, ENSSSCG00000037337, ENSSSCG00000024813, ENSSSCG00000002628, ENSSSCG00000017290, ENSSSCG00000032170, ENSSSCG00000005215, ENSSSCG00000039080, ENSSSCG00000009714,…
GO:0003924	GTPase activity	126	126/4827	303/16148	1.41984e-05	ENSSSCG00000033655, ENSSSCG00000035715, ENSSSCG00000022080, ENSSSCG00000029279, ENSSSCG00000023050, ENSSSCG00000024418, ENSSSCG00000008180, ENSSSCG00000063342, ENSSSCG00000021944, ENSSSCG00000010260, ENSSSCG00000000602, ENSSSCG00000006824, ENSSSCG00000003797, ENSSSCG00000029544, ENSSSCG00000007513, ENSSSCG00000006785, ENSSSCG00000032312, ENSSSCG00000008986, ENSSSCG00000032672, ENSSSCG00000026571,…
GO:0042803	protein homodimerization activity	201	201/4827	524/16148	2.27547e-05	ENSSSCG00000008613, ENSSSCG00000001531, ENSSSCG00000022592, ENSSSCG00000032170, ENSSSCG00000007514, ENSSSCG00000024655, ENSSSCG00000022478, ENSSSCG00000003152, ENSSSCG00000007079, ENSSSCG00000016809, ENSSSCG00000011237, ENSSSCG00000039909, ENSSSCG00000020868, ENSSSCG00000040215, ENSSSCG00000009960, ENSSSCG00000025996, ENSSSCG00000025770, ENSSSCG00000010281, ENSSSCG00000020758, ENSSSCG00000001516,…
GO:0061630	ubiquitin protein ligase activity	101	101/4827	239/16148	5.08519e-05	ENSSSCG00000005343, ENSSSCG00000028585, ENSSSCG00000016518, ENSSSCG00000029154, ENSSSCG00000016234, ENSSSCG00000037336, ENSSSCG00000015940, ENSSSCG00000021149, ENSSSCG00000040066, ENSSSCG00000037341, ENSSSCG00000023727, ENSSSCG00000002467, ENSSSCG00000026158, ENSSSCG00000007637, ENSSSCG00000007757, ENSSSCG00000024259, ENSSSCG00000004121, ENSSSCG00000032552, ENSSSCG00000004120, ENSSSCG00000002460,…
GO:0042802	identical protein binding	350	350/4827	983/16148	5.16749e-05	ENSSSCG00000005222, ENSSSCG00000013409, ENSSSCG00000028585, ENSSSCG00000014977, ENSSSCG00000016916, ENSSSCG00000012792, ENSSSCG00000013523, ENSSSCG00000033377, ENSSSCG00000014970, ENSSSCG00000016234, ENSSSCG00000032842, ENSSSCG00000020853, ENSSSCG00000009150, ENSSSCG00000002866, ENSSSCG00000027806, ENSSSCG00000031639, ENSSSCG00000026158, ENSSSCG00000007637, ENSSSCG00000007757, ENSSSCG00000006304,…
GO:0008092	cytoskeletal protein binding	23	23/4827	35/16148	5.39374e-05	ENSSSCG00000029860, ENSSSCG00000004694, ENSSSCG00000001063, ENSSSCG00000010962, ENSSSCG00000034518, ENSSSCG00000022806, ENSSSCG00000015743, ENSSSCG00000017759, ENSSSCG00000035454, ENSSSCG00000038300, ENSSSCG00000010212, ENSSSCG00000013244, ENSSSCG00000039977, ENSSSCG00000039185, ENSSSCG00000011090, ENSSSCG00000028707, ENSSSCG00000005449, ENSSSCG00000026863, ENSSSCG00000026268, ENSSSCG00000000036,…
GO:0004879	RNA polymerase II transcription factor activity, ligand-activated sequence-specific DNA binding	31	31/4827	54/16148	7.33548e-05	ENSSSCG00000006353, ENSSSCG00000030484, ENSSSCG00000014977, ENSSSCG00000032843, ENSSSCG00000017403, ENSSSCG00000001539, ENSSSCG00000017475, ENSSSCG00000000006, ENSSSCG00000036033, ENSSSCG00000003211, ENSSSCG00000002388, ENSSSCG00000001474, ENSSSCG00000033626, ENSSSCG00000035969, ENSSSCG00000007371, ENSSSCG00000031924, ENSSSCG00000014401, ENSSSCG00000013873, ENSSSCG00000011594, ENSSSCG00000011890,…
GO:0005525	GTP binding	142	142/4827	362/16148	0.00012083	ENSSSCG00000033655, ENSSSCG00000035715, ENSSSCG00000022080, ENSSSCG00000029279, ENSSSCG00000011501, ENSSSCG00000023050, ENSSSCG00000024418, ENSSSCG00000008180, ENSSSCG00000063342, ENSSSCG00000021944, ENSSSCG00000010260, ENSSSCG00000000602, ENSSSCG00000027806, ENSSSCG00000006824, ENSSSCG00000003797, ENSSSCG00000029544, ENSSSCG00000007513, ENSSSCG00000006785, ENSSSCG00000032312, ENSSSCG00000008986,…
GO:0003682	chromatin binding	136	136/4827	347/16148	0.00017689	ENSSSCG00000011746, ENSSSCG00000016518, ENSSSCG00000025592, ENSSSCG00000024261, ENSSSCG00000016998, ENSSSCG00000012155, ENSSSCG00000011340, ENSSSCG00000012396, ENSSSCG00000033497, ENSSSCG00000012434, ENSSSCG00000056538, ENSSSCG00000002866, ENSSSCG00000023727, ENSSSCG00000001498, ENSSSCG00000003555, ENSSSCG00000004766, ENSSSCG00000008464, ENSSSCG00000024777, ENSSSCG00000004247, ENSSSCG00000005455,…
GO:0008013	beta-catenin binding	37	37/4827	72/16148	0.000263583	ENSSSCG00000039619, ENSSSCG00000011889, ENSSSCG00000036868, ENSSSCG00000025374, ENSSSCG00000010638, ENSSSCG00000030680, ENSSSCG00000011760, ENSSSCG00000012396, ENSSSCG00000023709, ENSSSCG00000032702, ENSSSCG00000035772, ENSSSCG00000012852, ENSSSCG00000012399, ENSSSCG00000016780, ENSSSCG00000015099, ENSSSCG00000009370, ENSSSCG00000038990, ENSSSCG00000004209, ENSSSCG00000002127, ENSSSCG00000005437,…
GO:0004842	ubiquitin-protein transferase activity	62	62/4827	139/16148	0.000312267	ENSSSCG00000029113, ENSSSCG00000008218, ENSSSCG00000029198, ENSSSCG00000011940, ENSSSCG00000013243, ENSSSCG00000016234, ENSSSCG00000034347, ENSSSCG00000011387, ENSSSCG00000021149, ENSSSCG00000015077, ENSSSCG00000037341, ENSSSCG00000009472, ENSSSCG00000001578, ENSSSCG00000001974, ENSSSCG00000002820, ENSSSCG00000025028, ENSSSCG00000024412, ENSSSCG00000029485, ENSSSCG00000004561, ENSSSCG00000004364,…
GO:0003730	mRNA 3'-UTR binding	30	30/4827	55/16148	0.000325338	ENSSSCG00000010877, ENSSSCG00000013427, ENSSSCG00000011769, ENSSSCG00000011121, ENSSSCG00000015888, ENSSSCG00000015588, ENSSSCG00000016981, ENSSSCG00000000402, ENSSSCG00000007917, ENSSSCG00000024396, ENSSSCG00000016082, ENSSSCG00000028516, ENSSSCG00000032092, ENSSSCG00000003798, ENSSSCG00000023126, ENSSSCG00000023984, ENSSSCG00000008048, ENSSSCG00000008600, ENSSSCG00000010468, ENSSSCG00000012727,…
GO:0003677	DNA binding	352	352/4827	1012/16148	0.000374235	ENSSSCG00000036527, ENSSSCG00000008613, ENSSSCG00000060759, ENSSSCG00000005582, ENSSSCG00000010258, ENSSSCG00000031870, ENSSSCG00000009704, ENSSSCG00000021270, ENSSSCG00000033816, ENSSSCG00000032969, ENSSSCG00000013884, ENSSSCG00000013764, ENSSSCG00000035673, ENSSSCG00000033496, ENSSSCG00000036885, ENSSSCG00000025748, ENSSSCG00000001539, ENSSSCG00000000567, ENSSSCG00000009395, ENSSSCG00000024770,…
GO:0000287	magnesium ion binding	80	80/4827	191/16148	0.000454358	ENSSSCG00000012713, ENSSSCG00000008613, ENSSSCG00000009746, ENSSSCG00000007287, ENSSSCG00000011501, ENSSSCG00000008812, ENSSSCG00000012117, ENSSSCG00000006074, ENSSSCG00000010132, ENSSSCG00000029391, ENSSSCG00000016956, ENSSSCG00000035037, ENSSSCG00000030820, ENSSSCG00000035634, ENSSSCG00000037337, ENSSSCG00000000847, ENSSSCG00000038471, ENSSSCG00000020931, ENSSSCG00000017178, ENSSSCG00000012163,…
GO:0000978	RNA polymerase II core promoter proximal region sequence-specific DNA binding	333	333/4827	961/16148	0.000725509	ENSSSCG00000031870, ENSSSCG00000055840, ENSSSCG00000014977, ENSSSCG00000008618, ENSSSCG00000013764, ENSSSCG00000035673, ENSSSCG00000033496, ENSSSCG00000032962, ENSSSCG00000001539, ENSSSCG00000000567, ENSSSCG00000002866, ENSSSCG00000033381, ENSSSCG00000001537, ENSSSCG00000004369, ENSSSCG00000008066, ENSSSCG00000024777, ENSSSCG00000023565, ENSSSCG00000005576, ENSSSCG00000003152, ENSSSCG00000056389,…
GO:0008022	protein C-terminus binding	53	53/4827	118/16148	0.00074186	ENSSSCG00000022283, ENSSSCG00000033175, ENSSSCG00000012396, ENSSSCG00000014298, ENSSSCG00000056538, ENSSSCG00000007917, ENSSSCG00000005935, ENSSSCG00000002429, ENSSSCG00000037263, ENSSSCG00000001653, ENSSSCG00000004766, ENSSSCG00000024655, ENSSSCG00000003111, ENSSSCG00000008428, ENSSSCG00000025363, ENSSSCG00000031429, ENSSSCG00000056902, ENSSSCG00000034495, ENSSSCG00000015559, ENSSSCG00000016842,…
GO:0035091	phosphatidylinositol binding	44	44/4827	94/16148	0.000818143	ENSSSCG00000013409, ENSSSCG00000009967, ENSSSCG00000007088, ENSSSCG00000036828, ENSSSCG00000006151, ENSSSCG00000010835, ENSSSCG00000037598, ENSSSCG00000010174, ENSSSCG00000007080, ENSSSCG00000016399, ENSSSCG00000011103, ENSSSCG00000017601, ENSSSCG00000001518, ENSSSCG00000017495, ENSSSCG00000025406, ENSSSCG00000017211, ENSSSCG00000006206, ENSSSCG00000042703, ENSSSCG00000000841, ENSSSCG00000004587,…
GO:0042393	histone binding	58	58/4827	133/16148	0.000977832	ENSSSCG00000009946, ENSSSCG00000016998, ENSSSCG00000012155, ENSSSCG00000011340, ENSSSCG00000033176, ENSSSCG00000030467, ENSSSCG00000012995, ENSSSCG00000005656, ENSSSCG00000001578, ENSSSCG00000003830, ENSSSCG00000028737, ENSSSCG00000000522, ENSSSCG00000005215, ENSSSCG00000004247, ENSSSCG00000002266, ENSSSCG00000009711, ENSSSCG00000027342, ENSSSCG00000035829, ENSSSCG00000016057, ENSSSCG00000011085,…
GO:0015075	ion transmembrane transporter activity	8	8/4827	8/16148	0.00125473	ENSSSCG00000014063, ENSSSCG00000010589, ENSSSCG00000004241, ENSSSCG00000008307, ENSSSCG00000010681, ENSSSCG00000029516, ENSSSCG00000040642, ENSSSCG00000022005
GO:0005201	extracellular matrix structural constituent	30	30/4827	59/16148	0.00142783	ENSSSCG00000035937, ENSSSCG00000029570, ENSSSCG00000005380, ENSSSCG00000015326, ENSSSCG00000012572, ENSSSCG00000012571, ENSSSCG00000013667, ENSSSCG00000033894, ENSSSCG00000016244, ENSSSCG00000015271, ENSSSCG00000028911, ENSSSCG00000001473, ENSSSCG00000007678, ENSSSCG00000025523, ENSSSCG00000005751, ENSSSCG00000023322, ENSSSCG00000044700, ENSSSCG00000055670, ENSSSCG00000036135, ENSSSCG00000011973,…
GO:0048407	platelet-derived growth factor binding	9	9/4827	10/16148	0.00154191	ENSSSCG00000007541, ENSSSCG00000033327, ENSSSCG00000016034, ENSSSCG00000022506, ENSSSCG00000015326, ENSSSCG00000036135, ENSSSCG00000005751, ENSSSCG00000025523, ENSSSCG00000008841
GO:0004653	polypeptide N-acetylgalactosaminyltransferase activity	13	13/4827	19/16148	0.00270872	ENSSSCG00000008524, ENSSSCG00000015907, ENSSSCG00000009705, ENSSSCG00000009738, ENSSSCG00000013403, ENSSSCG00000010185, ENSSSCG00000043102, ENSSSCG00000016430, ENSSSCG00000017072, ENSSSCG00000026146, ENSSSCG00000022671, ENSSSCG00000003743, ENSSSCG00000026457
GO:0045499	chemorepellent activity	16	16/4827	26/16148	0.00289902	ENSSSCG00000015839, ENSSSCG00000007079, ENSSSCG00000011440, ENSSSCG00000036520, ENSSSCG00000015894, ENSSSCG00000015399, ENSSSCG00000011872, ENSSSCG00000014224, ENSSSCG00000015396, ENSSSCG00000040166, ENSSSCG00000031719, ENSSSCG00000008262, ENSSSCG00000023165, ENSSSCG00000029533, ENSSSCG00000023784, ENSSSCG00000004663
GO:0005096	GTPase activator activity	74	74/4827	185/16148	0.00325202	ENSSSCG00000014817, ENSSSCG00000004053, ENSSSCG00000039838, ENSSSCG00000005660, ENSSSCG00000014852, ENSSSCG00000011026, ENSSSCG00000013245, ENSSSCG00000014411, ENSSSCG00000015671, ENSSSCG00000001934, ENSSSCG00000037185, ENSSSCG00000000167, ENSSSCG00000022353, ENSSSCG00000062531, ENSSSCG00000001577, ENSSSCG00000008344, ENSSSCG00000005376, ENSSSCG00000017738, ENSSSCG00000040859, ENSSSCG00000015519,…
GO:0035064	methylated histone binding	29	29/4827	59/16148	0.00329016	ENSSSCG00000036647, ENSSSCG00000016619, ENSSSCG00000024261, ENSSSCG00000032505, ENSSSCG00000012055, ENSSSCG00000034146, ENSSSCG00000015288, ENSSSCG00000012434, ENSSSCG00000008080, ENSSSCG00000020931, ENSSSCG00000004607, ENSSSCG00000038376, ENSSSCG00000017592, ENSSSCG00000023880, ENSSSCG00000002127, ENSSSCG00000000066, ENSSSCG00000005510, ENSSSCG00000024555, ENSSSCG00000029464, ENSSSCG00000035901,…
GO:0005178	integrin binding	43	43/4827	97/16148	0.00340022	ENSSSCG00000004694, ENSSSCG00000000293, ENSSSCG00000015808, ENSSSCG00000005041, ENSSSCG00000032241, ENSSSCG00000017306, ENSSSCG00000016614, ENSSSCG00000038801, ENSSSCG00000011101, ENSSSCG00000003819, ENSSSCG00000038397, ENSSSCG00000037065, ENSSSCG00000023165, ENSSSCG00000023028, ENSSSCG00000008641, ENSSSCG00000006940, ENSSSCG00000009412, ENSSSCG00000006862, ENSSSCG00000015839, ENSSSCG00000008844,…
GO:0003729	mRNA binding	71	71/4827	177/16148	0.00365096	ENSSSCG00000029991, ENSSSCG00000009788, ENSSSCG00000006079, ENSSSCG00000038947, ENSSSCG00000013405, ENSSSCG00000004294, ENSSSCG00000012639, ENSSSCG00000031117, ENSSSCG00000030225, ENSSSCG00000038304, ENSSSCG00000038031, ENSSSCG00000007917, ENSSSCG00000023408, ENSSSCG00000023761, ENSSSCG00000001531, ENSSSCG00000027323, ENSSSCG00000016082, ENSSSCG00000009113, ENSSSCG00000030255, ENSSSCG00000035505,…
GO:0019900	kinase binding	30	30/4827	62/16148	0.00366214	ENSSSCG00000004154, ENSSSCG00000009968, ENSSSCG00000024285, ENSSSCG00000013747, ENSSSCG00000008618, ENSSSCG00000012034, ENSSSCG00000033033, ENSSSCG00000033299, ENSSSCG00000035456, ENSSSCG00000021005, ENSSSCG00000016266, ENSSSCG00000021129, ENSSSCG00000002866, ENSSSCG00000017290, ENSSSCG00000009432, ENSSSCG00000024633, ENSSSCG00000000263, ENSSSCG00000028711, ENSSSCG00000014904, ENSSSCG00000008589,…
GO:0005547	phosphatidylinositol-3,4,5-trisphosphate binding	17	17/4827	29/16148	0.00390719	ENSSSCG00000011504, ENSSSCG00000014817, ENSSSCG00000008768, ENSSSCG00000029169, ENSSSCG00000012817, ENSSSCG00000005041, ENSSSCG00000017738, ENSSSCG00000007080, ENSSSCG00000016742, ENSSSCG00000001814, ENSSSCG00000037292, ENSSSCG00000014088, ENSSSCG00000000437, ENSSSCG00000014391, ENSSSCG00000028759, ENSSSCG00000008376, ENSSSCG00000009786
GO:0045296	cadherin binding	26	26/4827	52/16148	0.00431093	ENSSSCG00000023709, ENSSSCG00000035772, ENSSSCG00000016113, ENSSSCG00000030289, ENSSSCG00000000528, ENSSSCG00000016780, ENSSSCG00000013174, ENSSSCG00000000601, ENSSSCG00000040160, ENSSSCG00000038990, ENSSSCG00000004886, ENSSSCG00000007439, ENSSSCG00000022178, ENSSSCG00000002684, ENSSSCG00000030694, ENSSSCG00000005376, ENSSSCG00000002340, ENSSSCG00000008844, ENSSSCG00000015878, ENSSSCG00000032931,…
GO:0031624	ubiquitin conjugating enzyme binding	16	16/4827	27/16148	0.0047356	ENSSSCG00000008831, ENSSSCG00000008646, ENSSSCG00000006066, ENSSSCG00000014989, ENSSSCG00000015314, ENSSSCG00000033033, ENSSSCG00000015883, ENSSSCG00000011367, ENSSSCG00000016941, ENSSSCG00000021149, ENSSSCG00000000006, ENSSSCG00000037263, ENSSSCG00000017094, ENSSSCG00000007757, ENSSSCG00000038082, ENSSSCG00000026536
GO:0019901	protein kinase binding	127	127/4827	346/16148	0.0048863	ENSSSCG00000016918, ENSSSCG00000022080, ENSSSCG00000032284, ENSSSCG00000009828, ENSSSCG00000016635, ENSSSCG00000016998, ENSSSCG00000035037, ENSSSCG00000017601, ENSSSCG00000037337, ENSSSCG00000001814, ENSSSCG00000012163, ENSSSCG00000021944, ENSSSCG00000002506, ENSSSCG00000037065, ENSSSCG00000006703, ENSSSCG00000007878, ENSSSCG00000003673, ENSSSCG00000024777, ENSSSCG00000005215, ENSSSCG00000005178,…
GO:0008289	lipid binding	47	47/4827	110/16148	0.00503635	ENSSSCG00000009348, ENSSSCG00000013508, ENSSSCG00000036229, ENSSSCG00000006153, ENSSSCG00000036926, ENSSSCG00000016715, ENSSSCG00000017608, ENSSSCG00000013125, ENSSSCG00000036441, ENSSSCG00000017525, ENSSSCG00000036787, ENSSSCG00000015069, ENSSSCG00000037559, ENSSSCG00000013244, ENSSSCG00000036568, ENSSSCG00000022039, ENSSSCG00000017278, ENSSSCG00000016420, ENSSSCG00000024437, ENSSSCG00000017178,…
GO:0051117	ATPase binding	29	29/4827	61/16148	0.00589288	ENSSSCG00000009524, ENSSSCG00000009766, ENSSSCG00000032740, ENSSSCG00000014977, ENSSSCG00000007022, ENSSSCG00000006296, ENSSSCG00000037598, ENSSSCG00000036466, ENSSSCG00000038300, ENSSSCG00000013784, ENSSSCG00000037337, ENSSSCG00000039740, ENSSSCG00000038079, ENSSSCG00000000783, ENSSSCG00000032193, ENSSSCG00000003211, ENSSSCG00000040720, ENSSSCG00000003152, ENSSSCG00000016929, ENSSSCG00000002340,…
GO:0004860	protein kinase inhibitor activity	11	11/4827	16/16148	0.00689549	ENSSSCG00000010613, ENSSSCG00000001946, ENSSSCG00000025900, ENSSSCG00000026082, ENSSSCG00000024938, ENSSSCG00000028827, ENSSSCG00000007381, ENSSSCG00000016998, ENSSSCG00000036322, ENSSSCG00000000753, ENSSSCG00000025701
GO:0030374	ligand-dependent nuclear receptor transcription coactivator activity	21	21/4827	41/16148	0.00834735	ENSSSCG00000032242, ENSSSCG00000014009, ENSSSCG00000006790, ENSSSCG00000010329, ENSSSCG00000029275, ENSSSCG00000006194, ENSSSCG00000035671, ENSSSCG00000017505, ENSSSCG00000011510, ENSSSCG00000033674, ENSSSCG00000015235, ENSSSCG00000010144, ENSSSCG00000038008, ENSSSCG00000001639, ENSSSCG00000016193, ENSSSCG00000003716, ENSSSCG00000017362, ENSSSCG00000010608, ENSSSCG00000006303, ENSSSCG00000023820,…
GO:0008017	microtubule binding	84	84/4827	222/16148	0.0094894	ENSSSCG00000005582, ENSSSCG00000030186, ENSSSCG00000013884, ENSSSCG00000014335, ENSSSCG00000015589, ENSSSCG00000012110, ENSSSCG00000035432, ENSSSCG00000012077, ENSSSCG00000022919, ENSSSCG00000012076, ENSSSCG00000007080, ENSSSCG00000011027, ENSSSCG00000002427, ENSSSCG00000005618, ENSSSCG00000001499, ENSSSCG00000004765, ENSSSCG00000026559, ENSSSCG00000006502, ENSSSCG00000009234, ENSSSCG00000007514,…
GO:0046332	SMAD binding	20	20/4827	39/16148	0.0101955	ENSSSCG00000011746, ENSSSCG00000028771, ENSSSCG00000005021, ENSSSCG00000011226, ENSSSCG00000032176, ENSSSCG00000005041, ENSSSCG00000005382, ENSSSCG00000010329, ENSSSCG00000015326, ENSSSCG00000010360, ENSSSCG00000016035, ENSSSCG00000000457, ENSSSCG00000001912, ENSSSCG00000004956, ENSSSCG00000000233, ENSSSCG00000004600, ENSSSCG00000004589, ENSSSCG00000006911, ENSSSCG00000028886, ENSSSCG00000000232
GO:0004862	cAMP-dependent protein kinase inhibitor activity	7	7/4827	8/16148	0.0110483	ENSSSCG00000037706, ENSSSCG00000007542, ENSSSCG00000022998, ENSSSCG00000006163, ENSSSCG00000011363, ENSSSCG00000016432, ENSSSCG00000017259
GO:0030674	protein binding, bridging	27	27/4827	58/16148	0.0112509	ENSSSCG00000006296, ENSSSCG00000009649, ENSSSCG00000016635, ENSSSCG00000015326, ENSSSCG00000037673, ENSSSCG00000010212, ENSSSCG00000022952, ENSSSCG00000032949, ENSSSCG00000004307, ENSSSCG00000020879, ENSSSCG00000036494, ENSSSCG00000032849, ENSSSCG00000025701, ENSSSCG00000025689, ENSSSCG00000005178, ENSSSCG00000035967, ENSSSCG00000032133, ENSSSCG00000006385, ENSSSCG00000039929, ENSSSCG00000017139,…
GO:0003779	actin binding	90	90/4827	242/16148	0.0120722	ENSSSCG00000009821, ENSSSCG00000036527, ENSSSCG00000013849, ENSSSCG00000004570, ENSSSCG00000017728, ENSSSCG00000040507, ENSSSCG00000007085, ENSSSCG00000013884, ENSSSCG00000015589, ENSSSCG00000012474, ENSSSCG00000015864, ENSSSCG00000015866, ENSSSCG00000032842, ENSSSCG00000011101, ENSSSCG00000009192, ENSSSCG00000000600, ENSSSCG00000038397, ENSSSCG00000032849, ENSSSCG00000004404, ENSSSCG00000001499,…
GO:0043621	protein self-association	22	22/4827	45/16148	0.0128225	ENSSSCG00000011603, ENSSSCG00000004154, ENSSSCG00000009613, ENSSSCG00000008648, ENSSSCG00000010528, ENSSSCG00000040824, ENSSSCG00000025691, ENSSSCG00000030480, ENSSSCG00000025020, ENSSSCG00000031924, ENSSSCG00000029391, ENSSSCG00000011251, ENSSSCG00000015669, ENSSSCG00000038989, ENSSSCG00000000847, ENSSSCG00000034390, ENSSSCG00000004736, ENSSSCG00000021440, ENSSSCG00000062888, ENSSSCG00000001065,…
GO:0004222	metalloendopeptidase activity	47	47/4827	116/16148	0.0153006	ENSSSCG00000008853, ENSSSCG00000011723, ENSSSCG00000006651, ENSSSCG00000038627, ENSSSCG00000006132, ENSSSCG00000015808, ENSSSCG00000024043, ENSSSCG00000016816, ENSSSCG00000016778, ENSSSCG00000034440, ENSSSCG00000017349, ENSSSCG00000010470, ENSSSCG00000010772, ENSSSCG00000011068, ENSSSCG00000040087, ENSSSCG00000021569, ENSSSCG00000015297, ENSSSCG00000009290, ENSSSCG00000002806, ENSSSCG00000017052,…
GO:0017046	peptide hormone binding	16	16/4827	30/16148	0.0162592	ENSSSCG00000033514, ENSSSCG00000016866, ENSSSCG00000035077, ENSSSCG00000034891, ENSSSCG00000016403, ENSSSCG00000036201, ENSSSCG00000017313, ENSSSCG00000036984, ENSSSCG00000016830, ENSSSCG00000013498, ENSSSCG00000016672, ENSSSCG00000011280, ENSSSCG00000021053, ENSSSCG00000061661, ENSSSCG00000009477, ENSSSCG00000029536
GO:0030215	semaphorin receptor binding	12	12/4827	20/16148	0.0165915	ENSSSCG00000015396, ENSSSCG00000031719, ENSSSCG00000008262, ENSSSCG00000011440, ENSSSCG00000023165, ENSSSCG00000029533, ENSSSCG00000011400, ENSSSCG00000015399, ENSSSCG00000023784, ENSSSCG00000011872, ENSSSCG00000014224, ENSSSCG00000004663
GO:0003712	transcription cofactor activity	45	45/4827	111/16148	0.0175335	ENSSSCG00000010316, ENSSSCG00000003143, ENSSSCG00000025053, ENSSSCG00000029275, ENSSSCG00000028186, ENSSSCG00000013862, ENSSSCG00000038520, ENSSSCG00000033176, ENSSSCG00000012396, ENSSSCG00000035432, ENSSSCG00000017505, ENSSSCG00000014331, ENSSSCG00000012995, ENSSSCG00000031775, ENSSSCG00000017553, ENSSSCG00000006468, ENSSSCG00000003652, ENSSSCG00000029547, ENSSSCG00000030155, ENSSSCG00000015839,…
GO:0003713	transcription coactivator activity	66	66/4827	173/16148	0.0177118	ENSSSCG00000033811, ENSSSCG00000027530, ENSSSCG00000009704, ENSSSCG00000016518, ENSSSCG00000011704, ENSSSCG00000029275, ENSSSCG00000014852, ENSSSCG00000016998, ENSSSCG00000012396, ENSSSCG00000014019, ENSSSCG00000003716, ENSSSCG00000033381, ENSSSCG00000023727, ENSSSCG00000003830, ENSSSCG00000001533, ENSSSCG00000008464, ENSSSCG00000022398, ENSSSCG00000029624, ENSSSCG00000011714, ENSSSCG00000010461,…
GO:0035255	ionotropic glutamate receptor binding	8	8/4827	11/16148	0.0211251	ENSSSCG00000035924, ENSSSCG00000026318, ENSSSCG00000024285, ENSSSCG00000031925, ENSSSCG00000033043, ENSSSCG00000027654, ENSSSCG00000017316, ENSSSCG00000011906
GO:0001228	transcriptional activator activity, RNA polymerase II transcription regulatory region sequence-specific binding	132	132/4827	377/16148	0.0222509	ENSSSCG00000007366, ENSSSCG00000011743, ENSSSCG00000014977, ENSSSCG00000005063, ENSSSCG00000025592, ENSSSCG00000008618, ENSSSCG00000017604, ENSSSCG00000012399, ENSSSCG00000002866, ENSSSCG00000033381, ENSSSCG00000000844, ENSSSCG00000001537, ENSSSCG00000040349, ENSSSCG00000008066, ENSSSCG00000009794, ENSSSCG00000005730, ENSSSCG00000007477, ENSSSCG00000011514, ENSSSCG00000000160, ENSSSCG00000057510,…
GO:1990939	ATP-dependent microtubule motor activity	19	19/4827	39/16148	0.0231771	ENSSSCG00000005486, ENSSSCG00000010984, ENSSSCG00000030186, ENSSSCG00000010879, ENSSSCG00000022919, ENSSSCG00000010471, ENSSSCG00000011027, ENSSSCG00000007080, ENSSSCG00000000439, ENSSSCG00000017342, ENSSSCG00000014283, ENSSSCG00000026924, ENSSSCG00000021724, ENSSSCG00000003401, ENSSSCG00000009683, ENSSSCG00000008574, ENSSSCG00000001594, ENSSSCG00000040510, ENSSSCG00000007247
GO:0034452	dynactin binding	7	7/4827	9/16148	0.0247861	ENSSSCG00000011889, ENSSSCG00000007088, ENSSSCG00000027166, ENSSSCG00000004736, ENSSSCG00000024486, ENSSSCG00000000531, ENSSSCG00000008697
GO:0015301	anion:anion antiporter activity	10	10/4827	16/16148	0.0249862	ENSSSCG00000028969, ENSSSCG00000021813, ENSSSCG00000021040, ENSSSCG00000015425, ENSSSCG00000011361, ENSSSCG00000006116, ENSSSCG00000015893, ENSSSCG00000013057, ENSSSCG00000040720, ENSSSCG00000017358
GO:0017124	SH3 domain binding	30	30/4827	70/16148	0.0260225	ENSSSCG00000003460, ENSSSCG00000010239, ENSSSCG00000015808, ENSSSCG00000012035, ENSSSCG00000023907, ENSSSCG00000016158, ENSSSCG00000038989, ENSSSCG00000014431, ENSSSCG00000035634, ENSSSCG00000012851, ENSSSCG00000038646, ENSSSCG00000036568, ENSSSCG00000023306, ENSSSCG00000017052, ENSSSCG00000004029, ENSSSCG00000028979, ENSSSCG00000008641, ENSSSCG00000002283, ENSSSCG00000030197, ENSSSCG00000005273,…
GO:0047485	protein N-terminus binding	31	31/4827	73/16148	0.0268239	ENSSSCG00000013629, ENSSSCG00000006033, ENSSSCG00000005066, ENSSSCG00000008638, ENSSSCG00000009828, ENSSSCG00000011760, ENSSSCG00000016998, ENSSSCG00000011340, ENSSSCG00000034782, ENSSSCG00000010570, ENSSSCG00000025606, ENSSSCG00000002804, ENSSSCG00000017198, ENSSSCG00000046003, ENSSSCG00000004943, ENSSSCG00000022155, ENSSSCG00000023660, ENSSSCG00000001533, ENSSSCG00000024655, ENSSSCG00000008400,…
GO:0003700	transcription factor activity, sequence-specific DNA binding	127	127/4827	364/16148	0.0275953	ENSSSCG00000031870, ENSSSCG00000011743, ENSSSCG00000014977, ENSSSCG00000016639, ENSSSCG00000025592, ENSSSCG00000014577, ENSSSCG00000013764, ENSSSCG00000017604, ENSSSCG00000012399, ENSSSCG00000002866, ENSSSCG00000033381, ENSSSCG00000000289, ENSSSCG00000004369, ENSSSCG00000023565, ENSSSCG00000007477, ENSSSCG00000011514, ENSSSCG00000057510, ENSSSCG00000011996, ENSSSCG00000024152, ENSSSCG00000011594,…
GO:0019894	kinesin binding	15	15/4827	29/16148	0.0282256	ENSSSCG00000010665, ENSSSCG00000037307, ENSSSCG00000010248, ENSSSCG00000034518, ENSSSCG00000006282, ENSSSCG00000005060, ENSSSCG00000055744, ENSSSCG00000000439, ENSSSCG00000017342, ENSSSCG00000004736, ENSSSCG00000003468, ENSSSCG00000026269, ENSSSCG00000003478, ENSSSCG00000002740, ENSSSCG00000026754
GO:0032050	clathrin heavy chain binding	6	6/4827	7/16148	0.0282953	ENSSSCG00000004272, ENSSSCG00000014913, ENSSSCG00000038929, ENSSSCG00000038868, ENSSSCG00000004453, ENSSSCG00000054091
GO:0004559	alpha-mannosidase activity	6	6/4827	7/16148	0.0282953	ENSSSCG00000014195, ENSSSCG00000032960, ENSSSCG00000035648, ENSSSCG00000027178, ENSSSCG00000013720, ENSSSCG00000001819
GO:0008134	transcription factor binding	5	5/4827	5/16148	0.0303305	ENSSSCG00000032242, ENSSSCG00000009704, ENSSSCG00000039315, ENSSSCG00000013375, ENSSSCG00000035842
GO:0003678	DNA helicase activity	19	19/4827	40/16148	0.0306283	ENSSSCG00000003152, ENSSSCG00000006231, ENSSSCG00000000580, ENSSSCG00000014955, ENSSSCG00000030030, ENSSSCG00000007360, ENSSSCG00000039929, ENSSSCG00000035564, ENSSSCG00000034156, ENSSSCG00000012434, ENSSSCG00000023978, ENSSSCG00000024916, ENSSSCG00000000745, ENSSSCG00000033591, ENSSSCG00000025488, ENSSSCG00000021363, ENSSSCG00000002127, ENSSSCG00000003366, ENSSSCG00000002266
GO:0004722	protein serine/threonine phosphatase activity	19	19/4827	40/16148	0.0306283	ENSSSCG00000012913, ENSSSCG00000009828, ENSSSCG00000036067, ENSSSCG00000036751, ENSSSCG00000011434, ENSSSCG00000014298, ENSSSCG00000017642, ENSSSCG00000038932, ENSSSCG00000010079, ENSSSCG00000022788, ENSSSCG00000002739, ENSSSCG00000026945, ENSSSCG00000026665, ENSSSCG00000023672, ENSSSCG00000006107, ENSSSCG00000023434, ENSSSCG00000009994, ENSSSCG00000027327, ENSSSCG00000005047
GO:0030159	receptor signaling complex scaffold activity	9	9/4827	14/16148	0.0307115	ENSSSCG00000005021, ENSSSCG00000003549, ENSSSCG00000000478, ENSSSCG00000062888, ENSSSCG00000011599, ENSSSCG00000038989, ENSSSCG00000015631, ENSSSCG00000030289, ENSSSCG00000033324
GO:0008373	sialyltransferase activity	11	11/4827	19/16148	0.0316448	ENSSSCG00000017177, ENSSSCG00000035539, ENSSSCG00000039271, ENSSSCG00000015232, ENSSSCG00000025770, ENSSSCG00000024494, ENSSSCG00000032053, ENSSSCG00000034493, ENSSSCG00000031329, ENSSSCG00000005623, ENSSSCG00000005943
GO:0016853	isomerase activity	11	11/4827	19/16148	0.0316448	ENSSSCG00000009326, ENSSSCG00000008303, ENSSSCG00000004441, ENSSSCG00000008517, ENSSSCG00000017756, ENSSSCG00000016626, ENSSSCG00000061116, ENSSSCG00000004884, ENSSSCG00000025876, ENSSSCG00000026996, ENSSSCG00000035941
GO:0017022	myosin binding	11	11/4827	19/16148	0.0316448	ENSSSCG00000006201, ENSSSCG00000022080, ENSSSCG00000000866, ENSSSCG00000032849, ENSSSCG00000000900, ENSSSCG00000017427, ENSSSCG00000016535, ENSSSCG00000005501, ENSSSCG00000011278, ENSSSCG00000032842, ENSSSCG00000016104
GO:0050431	transforming growth factor beta binding	11	11/4827	19/16148	0.0316448	ENSSSCG00000004485, ENSSSCG00000011226, ENSSSCG00000005382, ENSSSCG00000039663, ENSSSCG00000014869, ENSSSCG00000005625, ENSSSCG00000006911, ENSSSCG00000002385, ENSSSCG00000017557, ENSSSCG00000016027, ENSSSCG00000000232
GO:0004725	protein tyrosine phosphatase activity	40	40/4827	101/16148	0.0370888	ENSSSCG00000010755, ENSSSCG00000011546, ENSSSCG00000008659, ENSSSCG00000040728, ENSSSCG00000015743, ENSSSCG00000016614, ENSSSCG00000023709, ENSSSCG00000014298, ENSSSCG00000014970, ENSSSCG00000017642, ENSSSCG00000030289, ENSSSCG00000000601, ENSSSCG00000038990, ENSSSCG00000004209, ENSSSCG00000001878, ENSSSCG00000009374, ENSSSCG00000002425, ENSSSCG00000009994, ENSSSCG00000000263, ENSSSCG00000025941,…
GO:1990756	protein binding, bridging involved in substrate recognition for ubiquitination	12	12/4827	22/16148	0.0376203	ENSSSCG00000002252, ENSSSCG00000011567, ENSSSCG00000022901, ENSSSCG00000024384, ENSSSCG00000022419, ENSSSCG00000005009, ENSSSCG00000014217, ENSSSCG00000035940, ENSSSCG00000017678, ENSSSCG00000034369, ENSSSCG00000032489, ENSSSCG00000010563
GO:0018024	histone-lysine N-methyltransferase activity	12	12/4827	22/16148	0.0376203	ENSSSCG00000008215, ENSSSCG00000032453, ENSSSCG00000030396, ENSSSCG00000017382, ENSSSCG00000006508, ENSSSCG00000009395, ENSSSCG00000015820, ENSSSCG00000002895, ENSSSCG00000008682, ENSSSCG00000028840, ENSSSCG00000006645, ENSSSCG00000011048
GO:0000175	3'-5'-exoribonuclease activity	12	12/4827	22/16148	0.0376203	ENSSSCG00000033634, ENSSSCG00000002807, ENSSSCG00000015056, ENSSSCG00000014009, ENSSSCG00000002305, ENSSSCG00000006471, ENSSSCG00000009460, ENSSSCG00000002390, ENSSSCG00000022177, ENSSSCG00000004941, ENSSSCG00000007878, ENSSSCG00000015588
GO:0004675	transmembrane receptor protein serine/threonine kinase activity	8	8/4827	12/16148	0.0377763	ENSSSCG00000000271, ENSSSCG00000005382, ENSSSCG00000000233, ENSSSCG00000010360, ENSSSCG00000015669, ENSSSCG00000016113, ENSSSCG00000000232, ENSSSCG00000015873
GO:0016757	transferase activity, transferring glycosyl groups	24	24/4827	55/16148	0.0396461	ENSSSCG00000002283, ENSSSCG00000011504, ENSSSCG00000006861, ENSSSCG00000027063, ENSSSCG00000004584, ENSSSCG00000033009, ENSSSCG00000006098, ENSSSCG00000006360, ENSSSCG00000012134, ENSSSCG00000038126, ENSSSCG00000015435, ENSSSCG00000029291, ENSSSCG00000035454, ENSSSCG00000031701, ENSSSCG00000033067, ENSSSCG00000015670, ENSSSCG00000030209, ENSSSCG00000009680, ENSSSCG00000005518, ENSSSCG00000038044,…
GO:0070615	nucleosome-dependent ATPase activity	16	16/4827	33/16148	0.0422124	ENSSSCG00000025293, ENSSSCG00000013629, ENSSSCG00000010467, ENSSSCG00000006231, ENSSSCG00000004120, ENSSSCG00000007360, ENSSSCG00000012649, ENSSSCG00000012434, ENSSSCG00000003905, ENSSSCG00000033591, ENSSSCG00000021363, ENSSSCG00000002127, ENSSSCG00000009047, ENSSSCG00000004753, ENSSSCG00000003366, ENSSSCG00000002266
GO:0016538	cyclin-dependent protein serine/threonine kinase regulator activity	16	16/4827	33/16148	0.0422124	ENSSSCG00000012307, ENSSSCG00000010502, ENSSSCG00000004353, ENSSSCG00000032284, ENSSSCG00000015697, ENSSSCG00000014147, ENSSSCG00000026849, ENSSSCG00000017036, ENSSSCG00000017024, ENSSSCG00000038694, ENSSSCG00000024696, ENSSSCG00000026752, ENSSSCG00000003354, ENSSSCG00000038181, ENSSSCG00000004588, ENSSSCG00000026326
GO:0003714	transcription corepressor activity	51	51/4827	135/16148	0.0439085	ENSSSCG00000008215, ENSSSCG00000002350, ENSSSCG00000011704, ENSSSCG00000013049, ENSSSCG00000030423, ENSSSCG00000033497, ENSSSCG00000034501, ENSSSCG00000001498, ENSSSCG00000008464, ENSSSCG00000024777, ENSSSCG00000006468, ENSSSCG00000006983, ENSSSCG00000009876, ENSSSCG00000003152, ENSSSCG00000029201, ENSSSCG00000013616, ENSSSCG00000010461, ENSSSCG00000031429, ENSSSCG00000005291, ENSSSCG00000021038,…
GO:0005161	platelet-derived growth factor receptor binding	7	7/4827	10/16148	0.0464646	ENSSSCG00000007541, ENSSSCG00000033327, ENSSSCG00000039909, ENSSSCG00000008162, ENSSSCG00000024960, ENSSSCG00000023709, ENSSSCG00000008841
GO:0000340	RNA 7-methylguanosine cap binding	7	7/4827	10/16148	0.0464646	ENSSSCG00000017870, ENSSSCG00000014052, ENSSSCG00000028420, ENSSSCG00000005935, ENSSSCG00000011516, ENSSSCG00000027323, ENSSSCG00000038466
GO:0046974	histone methyltransferase activity (H3-K9 specific)	7	7/4827	10/16148	0.0464646	ENSSSCG00000032453, ENSSSCG00000011743, ENSSSCG00000006508, ENSSSCG00000009395, ENSSSCG00000011540, ENSSSCG00000006645, ENSSSCG00000011048
GO:0003723	RNA binding	205	205/4827	618/16148	0.0464907	ENSSSCG00000005582, ENSSSCG00000038947, ENSSSCG00000009946, ENSSSCG00000010010, ENSSSCG00000013522, ENSSSCG00000013523, ENSSSCG00000035673, ENSSSCG00000016911, ENSSSCG00000012556, ENSSSCG00000037612, ENSSSCG00000038031, ENSSSCG00000017690, ENSSSCG00000027806, ENSSSCG00000031639, ENSSSCG00000007878, ENSSSCG00000021023, ENSSSCG00000009950, ENSSSCG00000009834, ENSSSCG00000016809, ENSSSCG00000013538,…
GO:0017075	syntaxin-1 binding	11	11/4827	20/16148	0.0466981	ENSSSCG00000027617, ENSSSCG00000037527, ENSSSCG00000039392, ENSSSCG00000006829, ENSSSCG00000012292, ENSSSCG00000005617, ENSSSCG00000017316, ENSSSCG00000033682, ENSSSCG00000005305, ENSSSCG00000010949, ENSSSCG00000035376
GO:0002020	protease binding	32	32/4827	79/16148	0.0472409	ENSSSCG00000028561, ENSSSCG00000011889, ENSSSCG00000004154, ENSSSCG00000027030, ENSSSCG00000006651, ENSSSCG00000011524, ENSSSCG00000025374, ENSSSCG00000025691, ENSSSCG00000015326, ENSSSCG00000031115, ENSSSCG00000011101, ENSSSCG00000016101, ENSSSCG00000015298, ENSSSCG00000010281, ENSSSCG00000008162, ENSSSCG00000000783, ENSSSCG00000010959, ENSSSCG00000028512, ENSSSCG00000006643, ENSSSCG00000024412,…
GO:0031625	ubiquitin protein ligase binding	85	85/4827	240/16148	0.0486779	ENSSSCG00000032684, ENSSSCG00000008614, ENSSSCG00000029275, ENSSSCG00000029198, ENSSSCG00000014852, ENSSSCG00000035078, ENSSSCG00000012110, ENSSSCG00000015504, ENSSSCG00000038466, ENSSSCG00000014057, ENSSSCG00000038989, ENSSSCG00000016234, ENSSSCG00000016599, ENSSSCG00000034468, ENSSSCG00000002707, ENSSSCG00000008061, ENSSSCG00000006904, ENSSSCG00000023727, ENSSSCG00000013292, ENSSSCG00000003877,…
GO:0030170	pyridoxal phosphate binding	24	24/4827	56/16148	0.048765	ENSSSCG00000005199, ENSSSCG00000005024, ENSSSCG00000010826, ENSSSCG00000008948, ENSSSCG00000015826, ENSSSCG00000010274, ENSSSCG00000007072, ENSSSCG00000015673, ENSSSCG00000032985, ENSSSCG00000039119, ENSSSCG00000037077, ENSSSCG00000002404, ENSSSCG00000002847, ENSSSCG00000011060, ENSSSCG00000002736, ENSSSCG00000022815, ENSSSCG00000009594, ENSSSCG00000005901, ENSSSCG00000029945, ENSSSCG00000009144,…

## Sheet: SDMs  KEGG
ID	Description	Count	GeneRatio	BgRatio	pvalue	Genes	FDR
ssc04144	Endocytosis	114	114/2560	241/8884	1.30115e-09	ENSSSCG00000009821, ENSSSCG00000011745, ENSSSCG00000022080, ENSSSCG00000011226, ENSSSCG00000007088, ENSSSCG00000036926, ENSSSCG00000016635, ENSSSCG00000014852, ENSSSCG00000012397, ENSSSCG00000010250, ENSSSCG00000015823, ENSSSCG00000022919, ENSSSCG00000036643, ENSSSCG00000011103, ENSSSCG00000034863, ENSSSCG00000013245, ENSSSCG00000013490, ENSSSCG00000000840, ENSSSCG00000007513, ENSSSCG00000029668,…	3.0577e-07
ssc04360	Axon guidance	89	89/2560	182/8884	1.45235e-08	ENSSSCG00000033898, ENSSSCG00000022080, ENSSSCG00000016958, ENSSSCG00000057024, ENSSSCG00000036520, ENSSSCG00000016113, ENSSSCG00000011103, ENSSSCG00000034863, ENSSSCG00000011101, ENSSSCG00000025826, ENSSSCG00000015396, ENSSSCG00000026516, ENSSSCG00000025306, ENSSSCG00000031719, ENSSSCG00000038397, ENSSSCG00000021944, ENSSSCG00000032728, ENSSSCG00000024453, ENSSSCG00000008262, ENSSSCG00000006824,…	1.70651e-06
ssc04510	Focal adhesion	95	95/2560	200/8884	2.77846e-08	ENSSSCG00000004012, ENSSSCG00000009228, ENSSSCG00000000293, ENSSSCG00000032761, ENSSSCG00000022080, ENSSSCG00000016958, ENSSSCG00000027331, ENSSSCG00000032284, ENSSSCG00000012913, ENSSSCG00000009828, ENSSSCG00000056133, ENSSSCG00000016635, ENSSSCG00000039710, ENSSSCG00000015426, ENSSSCG00000033299, ENSSSCG00000038989, ENSSSCG00000033894, ENSSSCG00000016751, ENSSSCG00000011101, ENSSSCG00000016244,…	2.17646e-06
ssc04140	Autophagy - animal	72	72/2560	142/8884	6.66482e-08	ENSSSCG00000005386, ENSSSCG00000009228, ENSSSCG00000011546, ENSSSCG00000004370, ENSSSCG00000016958, ENSSSCG00000062938, ENSSSCG00000033295, ENSSSCG00000013645, ENSSSCG00000014298, ENSSSCG00000035357, ENSSSCG00000017642, ENSSSCG00000021588, ENSSSCG00000002707, ENSSSCG00000046003, ENSSSCG00000024453, ENSSSCG00000049630, ENSSSCG00000002502, ENSSSCG00000032170, ENSSSCG00000027443, ENSSSCG00000028979,…	3.91558e-06
ssc05200	Pathways in cancer	207	207/2560	527/8884	1.06554e-07	ENSSSCG00000011226, ENSSSCG00000013888, ENSSSCG00000032284, ENSSSCG00000016916, ENSSSCG00000011101, ENSSSCG00000001539, ENSSSCG00000016244, ENSSSCG00000038397, ENSSSCG00000021944, ENSSSCG00000008061, ENSSSCG00000002866, ENSSSCG00000032170, ENSSSCG00000005457, ENSSSCG00000005215, ENSSSCG00000029668, ENSSSCG00000044700, ENSSSCG00000006780, ENSSSCG00000008629, ENSSSCG00000015955, ENSSSCG00000012445,…	5.00805e-06
ssc04068	FoxO signaling pathway	66	66/2560	130/8884	2.37805e-07	ENSSSCG00000005981, ENSSSCG00000036449, ENSSSCG00000009228, ENSSSCG00000011226, ENSSSCG00000016958, ENSSSCG00000005382, ENSSSCG00000013566, ENSSSCG00000030820, ENSSSCG00000016432, ENSSSCG00000017403, ENSSSCG00000012399, ENSSSCG00000016200, ENSSSCG00000002707, ENSSSCG00000024453, ENSSSCG00000006703, ENSSSCG00000002385, ENSSSCG00000032477, ENSSSCG00000016925, ENSSSCG00000010548, ENSSSCG00000020906,…	9.31404e-06
ssc04010	MAPK signaling pathway	122	122/2560	289/8884	9.57481e-07	ENSSSCG00000016918, ENSSSCG00000006035, ENSSSCG00000011226, ENSSSCG00000011743, ENSSSCG00000014852, ENSSSCG00000036520, ENSSSCG00000030820, ENSSSCG00000018016, ENSSSCG00000015543, ENSSSCG00000024813, ENSSSCG00000017330, ENSSSCG00000012163, ENSSSCG00000021944, ENSSSCG00000024377, ENSSSCG00000003558, ENSSSCG00000006785, ENSSSCG00000001771, ENSSSCG00000010548, ENSSSCG00000059013, ENSSSCG00000038774,…	2.85935e-05
ssc04151	PI3K-Akt signaling pathway	142	142/2560	347/8884	9.73396e-07	ENSSSCG00000004012, ENSSSCG00000006035, ENSSSCG00000000293, ENSSSCG00000013888, ENSSSCG00000032284, ENSSSCG00000012397, ENSSSCG00000015426, ENSSSCG00000036520, ENSSSCG00000014298, ENSSSCG00000033894, ENSSSCG00000011101, ENSSSCG00000016244, ENSSSCG00000000849, ENSSSCG00000037583, ENSSSCG00000038397, ENSSSCG00000028976, ENSSSCG00000001654, ENSSSCG00000024413, ENSSSCG00000005215, ENSSSCG00000005457,…	2.85935e-05
ssc04514	Cell adhesion molecules	73	73/2560	154/8884	1.48391e-06	ENSSSCG00000053662, ENSSSCG00000008217, ENSSSCG00000040824, ENSSSCG00000011946, ENSSSCG00000056738, ENSSSCG00000035078, ENSSSCG00000014136, ENSSSCG00000011101, ENSSSCG00000001459, ENSSSCG00000001455, ENSSSCG00000001457, ENSSSCG00000011906, ENSSSCG00000003079, ENSSSCG00000007754, ENSSSCG00000022951, ENSSSCG00000062259, ENSSSCG00000001453, ENSSSCG00000006862, ENSSSCG00000012724, ENSSSCG00000011756,…	3.87466e-05
ssc04931	Insulin resistance	56	56/2560	110/8884	1.98288e-06	ENSSSCG00000005024, ENSSSCG00000036449, ENSSSCG00000009228, ENSSSCG00000008339, ENSSSCG00000016958, ENSSSCG00000012913, ENSSSCG00000009828, ENSSSCG00000029275, ENSSSCG00000013566, ENSSSCG00000016432, ENSSSCG00000017403, ENSSSCG00000016640, ENSSSCG00000016200, ENSSSCG00000000006, ENSSSCG00000012163, ENSSSCG00000006703, ENSSSCG00000003558, ENSSSCG00000009794, ENSSSCG00000022797, ENSSSCG00000012880,…	4.18243e-05
ssc04390	Hippo signaling pathway	73	73/2560	155/8884	2.00057e-06	ENSSSCG00000011745, ENSSSCG00000005021, ENSSSCG00000011226, ENSSSCG00000005382, ENSSSCG00000032284, ENSSSCG00000011704, ENSSSCG00000006074, ENSSSCG00000012913, ENSSSCG00000009828, ENSSSCG00000037016, ENSSSCG00000039875, ENSSSCG00000014298, ENSSSCG00000016113, ENSSSCG00000038989, ENSSSCG00000011103, ENSSSCG00000034863, ENSSSCG00000028976, ENSSSCG00000024413, ENSSSCG00000003112, ENSSSCG00000002385,…	4.18243e-05
ssc04071	Sphingolipid signaling pathway	59	59/2560	118/8884	2.13571e-06	ENSSSCG00000009228, ENSSSCG00000022080, ENSSSCG00000016958, ENSSSCG00000034506, ENSSSCG00000028460, ENSSSCG00000014298, ENSSSCG00000024932, ENSSSCG00000017178, ENSSSCG00000004408, ENSSSCG00000021944, ENSSSCG00000028976, ENSSSCG00000024453, ENSSSCG00000009594, ENSSSCG00000006824, ENSSSCG00000001654, ENSSSCG00000062696, ENSSSCG00000024413, ENSSSCG00000006788, ENSSSCG00000032477, ENSSSCG00000008629,…	4.18243e-05
ssc04933	AGE-RAGE signaling pathway in diabetic complications	52	52/2560	101/8884	3.20631e-06	ENSSSCG00000009228, ENSSSCG00000011226, ENSSSCG00000016958, ENSSSCG00000005382, ENSSSCG00000036246, ENSSSCG00000017406, ENSSSCG00000053422, ENSSSCG00000017403, ENSSSCG00000016244, ENSSSCG00000062696, ENSSSCG00000005215, ENSSSCG00000002385, ENSSSCG00000001573, ENSSSCG00000044700, ENSSSCG00000006862, ENSSSCG00000032477, ENSSSCG00000013655, ENSSSCG00000010184, ENSSSCG00000038774, ENSSSCG00000016245,…	5.79603e-05
ssc04150	mTOR signaling pathway	71	71/2560	153/8884	5.39287e-06	ENSSSCG00000030343, ENSSSCG00000028420, ENSSSCG00000022080, ENSSSCG00000016958, ENSSSCG00000031271, ENSSSCG00000013566, ENSSSCG00000038466, ENSSSCG00000054115, ENSSSCG00000046003, ENSSSCG00000012163, ENSSSCG00000013292, ENSSSCG00000021748, ENSSSCG00000024453, ENSSSCG00000017290, ENSSSCG00000049630, ENSSSCG00000003558, ENSSSCG00000009397, ENSSSCG00000032477, ENSSSCG00000029169, ENSSSCG00000006780,…	9.05231e-05
ssc01100	Metabolic pathways	514	514/2560	1541/8884	1.33372e-05	ENSSSCG00000008857, ENSSSCG00000026044, ENSSSCG00000009705, ENSSSCG00000032846, ENSSSCG00000015266, ENSSSCG00000032723, ENSSSCG00000015034, ENSSSCG00000015276, ENSSSCG00000057909, ENSSSCG00000032607, ENSSSCG00000004244, ENSSSCG00000008742, ENSSSCG00000029443, ENSSSCG00000027381, ENSSSCG00000001090, ENSSSCG00000009717, ENSSSCG00000053670, ENSSSCG00000052105, ENSSSCG00000032715, ENSSSCG00000016487,…	0.000208949
ssc04218	Cellular senescence	70	70/2560	154/8884	1.50716e-05	ENSSSCG00000007366, ENSSSCG00000010214, ENSSSCG00000011226, ENSSSCG00000016958, ENSSSCG00000057024, ENSSSCG00000005382, ENSSSCG00000032284, ENSSSCG00000012913, ENSSSCG00000009828, ENSSSCG00000056738, ENSSSCG00000038549, ENSSSCG00000017254, ENSSSCG00000015790, ENSSSCG00000046003, ENSSSCG00000024453, ENSSSCG00000027443, ENSSSCG00000002385, ENSSSCG00000032477, ENSSSCG00000007477, ENSSSCG00000038774,…	0.000221364
ssc05417	Lipid and atherosclerosis	92	92/2560	217/8884	1.95069e-05	ENSSSCG00000009228, ENSSSCG00000022080, ENSSSCG00000016958, ENSSSCG00000057024, ENSSSCG00000033295, ENSSSCG00000035078, ENSSSCG00000036246, ENSSSCG00000016714, ENSSSCG00000015987, ENSSSCG00000035357, ENSSSCG00000018016, ENSSSCG00000017403, ENSSSCG00000017254, ENSSSCG00000000849, ENSSSCG00000038397, ENSSSCG00000000884, ENSSSCG00000062696, ENSSSCG00000005215, ENSSSCG00000006346, ENSSSCG00000006785,…	0.000269654
ssc04910	Insulin signaling pathway	63	63/2560	136/8884	2.09638e-05	ENSSSCG00000005024, ENSSSCG00000011745, ENSSSCG00000036449, ENSSSCG00000009228, ENSSSCG00000028420, ENSSSCG00000016958, ENSSSCG00000013448, ENSSSCG00000012913, ENSSSCG00000009828, ENSSSCG00000056133, ENSSSCG00000029275, ENSSSCG00000010494, ENSSSCG00000013566, ENSSSCG00000038466, ENSSSCG00000016751, ENSSSCG00000038989, ENSSSCG00000016432, ENSSSCG00000016640, ENSSSCG00000016200, ENSSSCG00000046003,…	0.000273694
ssc05132	Salmonella infection	104	104/2560	253/8884	2.56038e-05	ENSSSCG00000033655, ENSSSCG00000009821, ENSSSCG00000022080, ENSSSCG00000005066, ENSSSCG00000031077, ENSSSCG00000022919, ENSSSCG00000016751, ENSSSCG00000018016, ENSSSCG00000000849, ENSSSCG00000001659, ENSSSCG00000017054, ENSSSCG00000040743, ENSSSCG00000008585, ENSSSCG00000028475, ENSSSCG00000032672, ENSSSCG00000010548, ENSSSCG00000008629, ENSSSCG00000015710, ENSSSCG00000038774, ENSSSCG00000011471,…	0.000316678
ssc05170	Human immunodeficiency virus 1 infection	92	92/2560	219/8884	2.98417e-05	ENSSSCG00000009228, ENSSSCG00000010214, ENSSSCG00000029279, ENSSSCG00000016958, ENSSSCG00000057024, ENSSSCG00000025593, ENSSSCG00000029198, ENSSSCG00000056738, ENSSSCG00000016714, ENSSSCG00000035357, ENSSSCG00000038989, ENSSSCG00000017254, ENSSSCG00000025306, ENSSSCG00000037583, ENSSSCG00000038397, ENSSSCG00000021944, ENSSSCG00000008061, ENSSSCG00000027806, ENSSSCG00000024453, ENSSSCG00000006824,…	0.000342179
ssc04724	Glutamatergic synapse	54	54/2560	113/8884	3.13232e-05	ENSSSCG00000005222, ENSSSCG00000057024, ENSSSCG00000011423, ENSSSCG00000000807, ENSSSCG00000000808, ENSSSCG00000015395, ENSSSCG00000013296, ENSSSCG00000037583, ENSSSCG00000006824, ENSSSCG00000012918, ENSSSCG00000062536, ENSSSCG00000029865, ENSSSCG00000007950, ENSSSCG00000004361, ENSSSCG00000009956, ENSSSCG00000011397, ENSSSCG00000033043, ENSSSCG00000010301, ENSSSCG00000036115, ENSSSCG00000033763,…	0.000342179
ssc04810	Regulation of actin cytoskeleton	95	95/2560	228/8884	3.20337e-05	ENSSSCG00000009821, ENSSSCG00000012119, ENSSSCG00000000293, ENSSSCG00000022080, ENSSSCG00000016958, ENSSSCG00000028185, ENSSSCG00000012913, ENSSSCG00000009828, ENSSSCG00000012474, ENSSSCG00000039710, ENSSSCG00000012034, ENSSSCG00000038989, ENSSSCG00000016751, ENSSSCG00000011101, ENSSSCG00000001814, ENSSSCG00000013252, ENSSSCG00000025306, ENSSSCG00000038397, ENSSSCG00000021944, ENSSSCG00000017054,…	0.000342179
ssc05205	Proteoglycans in cancer	87	87/2560	206/8884	3.98995e-05	ENSSSCG00000035999, ENSSSCG00000010535, ENSSSCG00000000293, ENSSSCG00000022080, ENSSSCG00000016958, ENSSSCG00000012913, ENSSSCG00000009828, ENSSSCG00000016635, ENSSSCG00000012034, ENSSSCG00000033299, ENSSSCG00000010212, ENSSSCG00000017403, ENSSSCG00000011101, ENSSSCG00000001814, ENSSSCG00000038397, ENSSSCG00000024453, ENSSSCG00000027443, ENSSSCG00000032092, ENSSSCG00000032477, ENSSSCG00000016809,…	0.000407669
ssc05223	Non-small cell lung cancer	37	37/2560	70/8884	5.32593e-05	ENSSSCG00000003460, ENSSSCG00000031970, ENSSSCG00000013888, ENSSSCG00000016958, ENSSSCG00000011407, ENSSSCG00000037719, ENSSSCG00000015403, ENSSSCG00000022919, ENSSSCG00000017406, ENSSSCG00000010872, ENSSSCG00000011027, ENSSSCG00000017268, ENSSSCG00000013243, ENSSSCG00000033674, ENSSSCG00000030820, ENSSSCG00000010199, ENSSSCG00000017403, ENSSSCG00000021203, ENSSSCG00000014082, ENSSSCG00000001516,…	0.000521498
ssc04152	AMPK signaling pathway	56	56/2560	122/8884	8.75545e-05	ENSSSCG00000036449, ENSSSCG00000016958, ENSSSCG00000031271, ENSSSCG00000029275, ENSSSCG00000013566, ENSSSCG00000014298, ENSSSCG00000016432, ENSSSCG00000024814, ENSSSCG00000016200, ENSSSCG00000046003, ENSSSCG00000028976, ENSSSCG00000017290, ENSSSCG00000006703, ENSSSCG00000009397, ENSSSCG00000001654, ENSSSCG00000040464, ENSSSCG00000024413, ENSSSCG00000011353, ENSSSCG00000012880, ENSSSCG00000017139,…	0.000808481
ssc04210	Apoptosis	61	61/2560	136/8884	9.1632e-05	ENSSSCG00000009228, ENSSSCG00000016958, ENSSSCG00000033295, ENSSSCG00000039314, ENSSSCG00000016714, ENSSSCG00000035357, ENSSSCG00000001979, ENSSSCG00000017330, ENSSSCG00000001978, ENSSSCG00000024453, ENSSSCG00000000884, ENSSSCG00000062696, ENSSSCG00000001770, ENSSSCG00000003112, ENSSSCG00000025028, ENSSSCG00000009633, ENSSSCG00000032477, ENSSSCG00000008867, ENSSSCG00000002383, ENSSSCG00000028157,…	0.000808481
ssc04141	Protein processing in endoplasmic reticulum	72	72/2560	167/8884	9.28893e-05	ENSSSCG00000008414, ENSSSCG00000009228, ENSSSCG00000026082, ENSSSCG00000033295, ENSSSCG00000015106, ENSSSCG00000015987, ENSSSCG00000014020, ENSSSCG00000000849, ENSSSCG00000010260, ENSSSCG00000021988, ENSSSCG00000001934, ENSSSCG00000009077, ENSSSCG00000017094, ENSSSCG00000062696, ENSSSCG00000003398, ENSSSCG00000006346, ENSSSCG00000006500, ENSSSCG00000004244, ENSSSCG00000011798, ENSSSCG00000039909,…	0.000808481
ssc04722	Neurotrophin signaling pathway	55	55/2560	120/8884	0.000107308	ENSSSCG00000016918, ENSSSCG00000033337, ENSSSCG00000009228, ENSSSCG00000022080, ENSSSCG00000016958, ENSSSCG00000056133, ENSSSCG00000037019, ENSSSCG00000038989, ENSSSCG00000024813, ENSSSCG00000012163, ENSSSCG00000024453, ENSSSCG00000024377, ENSSSCG00000003558, ENSSSCG00000062696, ENSSSCG00000006785, ENSSSCG00000032477, ENSSSCG00000000160, ENSSSCG00000009833, ENSSSCG00000002340, ENSSSCG00000032595,…	0.000900617
ssc05202	Transcriptional misregulation in cancer	78	78/2560	185/8884	0.000111762	ENSSSCG00000011226, ENSSSCG00000034627, ENSSSCG00000008618, ENSSSCG00000035078, ENSSSCG00000036488, ENSSSCG00000035357, ENSSSCG00000013243, ENSSSCG00000001979, ENSSSCG00000039161, ENSSSCG00000038397, ENSSSCG00000002866, ENSSSCG00000003716, ENSSSCG00000001978, ENSSSCG00000027722, ENSSSCG00000059210, ENSSSCG00000003876, ENSSSCG00000028418, ENSSSCG00000032092, ENSSSCG00000059095, ENSSSCG00000006467,…	0.000905659
ssc01521	EGFR tyrosine kinase inhibitor resistance	39	39/2560	78/8884	0.000149984	ENSSSCG00000011889, ENSSSCG00000007541, ENSSSCG00000028420, ENSSSCG00000016958, ENSSSCG00000056133, ENSSSCG00000015403, ENSSSCG00000038466, ENSSSCG00000035357, ENSSSCG00000010872, ENSSSCG00000017268, ENSSSCG00000033674, ENSSSCG00000017403, ENSSSCG00000021203, ENSSSCG00000027628, ENSSSCG00000017670, ENSSSCG00000010081, ENSSSCG00000060053, ENSSSCG00000003413, ENSSSCG00000004943, ENSSSCG00000024453,…	0.00117487
ssc04115	p53 signaling pathway	37	37/2560	73/8884	0.000162799	ENSSSCG00000058216, ENSSSCG00000003460, ENSSSCG00000010214, ENSSSCG00000010258, ENSSSCG00000032284, ENSSSCG00000004390, ENSSSCG00000037015, ENSSSCG00000016714, ENSSSCG00000037597, ENSSSCG00000035357, ENSSSCG00000013243, ENSSSCG00000025606, ENSSSCG00000038694, ENSSSCG00000037263, ENSSSCG00000026454, ENSSSCG00000000884, ENSSSCG00000062696, ENSSSCG00000003112, ENSSSCG00000004588, ENSSSCG00000029304,…	0.00123162
ssc04660	T cell receptor signaling pathway	50	50/2560	108/8884	0.000172159	ENSSSCG00000009228, ENSSSCG00000008217, ENSSSCG00000022080, ENSSSCG00000016958, ENSSSCG00000057024, ENSSSCG00000017006, ENSSSCG00000017330, ENSSSCG00000025306, ENSSSCG00000034390, ENSSSCG00000024453, ENSSSCG00000025701, ENSSSCG00000032477, ENSSSCG00000007477, ENSSSCG00000002383, ENSSSCG00000025042, ENSSSCG00000010548, ENSSSCG00000030172, ENSSSCG00000020705, ENSSSCG00000038774, ENSSSCG00000010301,…	0.00123162
ssc05211	Renal cell carcinoma	35	35/2560	68/8884	0.000174739	ENSSSCG00000011843, ENSSSCG00000006176, ENSSSCG00000011567, ENSSSCG00000016958, ENSSSCG00000014878, ENSSSCG00000007061, ENSSSCG00000015403, ENSSSCG00000010872, ENSSSCG00000038989, ENSSSCG00000030289, ENSSSCG00000021203, ENSSSCG00000025306, ENSSSCG00000008061, ENSSSCG00000010081, ENSSSCG00000004943, ENSSSCG00000024453, ENSSSCG00000040288, ENSSSCG00000002385, ENSSSCG00000006467, ENSSSCG00000006785,…	0.00123162
ssc04014	Ras signaling pathway	95	95/2560	237/8884	0.000178192	ENSSSCG00000006035, ENSSSCG00000010459, ENSSSCG00000009228, ENSSSCG00000022080, ENSSSCG00000016958, ENSSSCG00000056133, ENSSSCG00000037653, ENSSSCG00000013566, ENSSSCG00000012034, ENSSSCG00000036520, ENSSSCG00000035357, ENSSSCG00000030820, ENSSSCG00000012399, ENSSSCG00000025306, ENSSSCG00000037583, ENSSSCG00000021944, ENSSSCG00000024453, ENSSSCG00000027443, ENSSSCG00000006785, ENSSSCG00000001771,…	0.00123162
ssc04520	Adherens junction	36	36/2560	71/8884	0.00020178	ENSSSCG00000010313, ENSSSCG00000011226, ENSSSCG00000022080, ENSSSCG00000008659, ENSSSCG00000010638, ENSSSCG00000005382, ENSSSCG00000030680, ENSSSCG00000010494, ENSSSCG00000013566, ENSSSCG00000023709, ENSSSCG00000011103, ENSSSCG00000001814, ENSSSCG00000002804, ENSSSCG00000013174, ENSSSCG00000021944, ENSSSCG00000002965, ENSSSCG00000001414, ENSSSCG00000003757, ENSSSCG00000010081, ENSSSCG00000040184,…	0.00135481
ssc04310	Wnt signaling pathway	70	70/2560	167/8884	0.000320787	ENSSSCG00000038904, ENSSSCG00000009228, ENSSSCG00000012679, ENSSSCG00000006034, ENSSSCG00000022080, ENSSSCG00000057024, ENSSSCG00000032284, ENSSSCG00000039875, ENSSSCG00000015504, ENSSSCG00000001539, ENSSSCG00000021944, ENSSSCG00000001414, ENSSSCG00000037263, ENSSSCG00000009593, ENSSSCG00000032094, ENSSSCG00000006746, ENSSSCG00000025822, ENSSSCG00000007477, ENSSSCG00000002340, ENSSSCG00000006780,…	0.00209403
ssc04392	Hippo signaling pathway - multiple species	18	18/2560	28/8884	0.000424929	ENSSSCG00000008952, ENSSSCG00000008942, ENSSSCG00000029662, ENSSSCG00000029201, ENSSSCG00000005021, ENSSSCG00000014878, ENSSSCG00000011407, ENSSSCG00000011704, ENSSSCG00000006074, ENSSSCG00000031429, ENSSSCG00000035456, ENSSSCG00000013399, ENSSSCG00000000736, ENSSSCG00000028707, ENSSSCG00000000107, ENSSSCG00000039221, ENSSSCG00000004106, ENSSSCG00000005027	0.00268573
ssc04012	ErbB signaling pathway	40	40/2560	84/8884	0.000434288	ENSSSCG00000011889, ENSSSCG00000009228, ENSSSCG00000011843, ENSSSCG00000016958, ENSSSCG00000014878, ENSSSCG00000056133, ENSSSCG00000007061, ENSSSCG00000013588, ENSSSCG00000017406, ENSSSCG00000010311, ENSSSCG00000010872, ENSSSCG00000038989, ENSSSCG00000017268, ENSSSCG00000033674, ENSSSCG00000018016, ENSSSCG00000021203, ENSSSCG00000014362, ENSSSCG00000025306, ENSSSCG00000038397, ENSSSCG00000017670,…	0.00268573
ssc04728	Dopaminergic synapse	56	56/2560	130/8884	0.000634103	ENSSSCG00000009228, ENSSSCG00000057024, ENSSSCG00000006393, ENSSSCG00000012913, ENSSSCG00000009828, ENSSSCG00000014852, ENSSSCG00000010132, ENSSSCG00000022919, ENSSSCG00000011027, ENSSSCG00000014298, ENSSSCG00000017498, ENSSSCG00000037583, ENSSSCG00000028976, ENSSSCG00000006824, ENSSSCG00000001654, ENSSSCG00000024413, ENSSSCG00000002383, ENSSSCG00000038774, ENSSSCG00000010301, ENSSSCG00000033763,…	0.00382088
ssc05142	Chagas disease	48	48/2560	108/8884	0.000734518	ENSSSCG00000033512, ENSSSCG00000008953, ENSSSCG00000027030, ENSSSCG00000009228, ENSSSCG00000008712, ENSSSCG00000029279, ENSSSCG00000011226, ENSSSCG00000016958, ENSSSCG00000005382, ENSSSCG00000005284, ENSSSCG00000014298, ENSSSCG00000010872, ENSSSCG00000000708, ENSSSCG00000018016, ENSSSCG00000021203, ENSSSCG00000016101, ENSSSCG00000004505, ENSSSCG00000010081, ENSSSCG00000028976, ENSSSCG00000006824,…	0.00431529
ssc04659	Th17 cell differentiation	49	49/2560	111/8884	0.000769226	ENSSSCG00000009228, ENSSSCG00000033613, ENSSSCG00000011226, ENSSSCG00000013888, ENSSSCG00000057024, ENSSSCG00000005382, ENSSSCG00000016916, ENSSSCG00000012397, ENSSSCG00000017406, ENSSSCG00000017403, ENSSSCG00000001459, ENSSSCG00000033381, ENSSSCG00000001455, ENSSSCG00000001457, ENSSSCG00000005215, ENSSSCG00000001453, ENSSSCG00000029668, ENSSSCG00000007477, ENSSSCG00000002383, ENSSSCG00000010548,…	0.00440898
ssc05210	Colorectal cancer	41	41/2560	89/8884	0.000829033	ENSSSCG00000011889, ENSSSCG00000003460, ENSSSCG00000009228, ENSSSCG00000011226, ENSSSCG00000022080, ENSSSCG00000016958, ENSSSCG00000010638, ENSSSCG00000005382, ENSSSCG00000030680, ENSSSCG00000016714, ENSSSCG00000010872, ENSSSCG00000013243, ENSSSCG00000021203, ENSSSCG00000020931, ENSSSCG00000014082, ENSSSCG00000021944, ENSSSCG00000017670, ENSSSCG00000004505, ENSSSCG00000001516, ENSSSCG00000010081,…	0.00463864
ssc04072	Phospholipase D signaling pathway	62	62/2560	149/8884	0.00091721	ENSSSCG00000022080, ENSSSCG00000016958, ENSSSCG00000034506, ENSSSCG00000056133, ENSSSCG00000013566, ENSSSCG00000016912, ENSSSCG00000011423, ENSSSCG00000015395, ENSSSCG00000013252, ENSSSCG00000017178, ENSSSCG00000046003, ENSSSCG00000013490, ENSSSCG00000024453, ENSSSCG00000027443, ENSSSCG00000009432, ENSSSCG00000005457, ENSSSCG00000029865, ENSSSCG00000005012, ENSSSCG00000032477, ENSSSCG00000007950,…	0.00489527
ssc05235	PD-L1 expression and PD-1 checkpoint pathway in cancer	43	43/2560	95/8884	0.000937393	ENSSSCG00000028561, ENSSSCG00000037319, ENSSSCG00000016958, ENSSSCG00000057024, ENSSSCG00000010872, ENSSSCG00000017403, ENSSSCG00000030289, ENSSSCG00000017254, ENSSSCG00000024813, ENSSSCG00000021203, ENSSSCG00000002804, ENSSSCG00000001414, ENSSSCG00000017670, ENSSSCG00000010081, ENSSSCG00000003413, ENSSSCG00000004943, ENSSSCG00000024453, ENSSSCG00000001556, ENSSSCG00000005215, ENSSSCG00000008467,…	0.00489527
ssc04070	Phosphatidylinositol signaling system	43	43/2560	95/8884	0.000937393	ENSSSCG00000030123, ENSSSCG00000011546, ENSSSCG00000016958, ENSSSCG00000027550, ENSSSCG00000012035, ENSSSCG00000033791, ENSSSCG00000032846, ENSSSCG00000014970, ENSSSCG00000030204, ENSSSCG00000017268, ENSSSCG00000017642, ENSSSCG00000033674, ENSSSCG00000001518, ENSSSCG00000021203, ENSSSCG00000027629, ENSSSCG00000025406, ENSSSCG00000024999, ENSSSCG00000009050, ENSSSCG00000011390, ENSSSCG00000004704,…	0.00489527
ssc04922	Glucagon signaling pathway	45	45/2560	101/8884	0.00104096	ENSSSCG00000005024, ENSSSCG00000036449, ENSSSCG00000010517, ENSSSCG00000057024, ENSSSCG00000029275, ENSSSCG00000015925, ENSSSCG00000010311, ENSSSCG00000010872, ENSSSCG00000054731, ENSSSCG00000016432, ENSSSCG00000016751, ENSSSCG00000035037, ENSSSCG00000010235, ENSSSCG00000032941, ENSSSCG00000013388, ENSSSCG00000001518, ENSSSCG00000024814, ENSSSCG00000016200, ENSSSCG00000021129, ENSSSCG00000000006,…	0.00514486
ssc00514	Other types of O-glycan biosynthesis	25	25/2560	47/8884	0.00104697	ENSSSCG00000011504, ENSSSCG00000007244, ENSSSCG00000015907, ENSSSCG00000025770, ENSSSCG00000009705, ENSSSCG00000035454, ENSSSCG00000013403, ENSSSCG00000030209, ENSSSCG00000005716, ENSSSCG00000008141, ENSSSCG00000017072, ENSSSCG00000022671, ENSSSCG00000026457, ENSSSCG00000008524, ENSSSCG00000009738, ENSSSCG00000006360, ENSSSCG00000031701, ENSSSCG00000030217, ENSSSCG00000010185, ENSSSCG00000043102,…	0.00514486
ssc04726	Serotonergic synapse	51	51/2560	118/8884	0.00105087	ENSSSCG00000061845, ENSSSCG00000010459, ENSSSCG00000006393, ENSSSCG00000012593, ENSSSCG00000038547, ENSSSCG00000037583, ENSSSCG00000024497, ENSSSCG00000024453, ENSSSCG00000006824, ENSSSCG00000005533, ENSSSCG00000032477, ENSSSCG00000010546, ENSSSCG00000014428, ENSSSCG00000058563, ENSSSCG00000035621, ENSSSCG00000033763, ENSSSCG00000035347, ENSSSCG00000026969, ENSSSCG00000016494, ENSSSCG00000037292,…	0.00514486
ssc04064	NF-kappa B signaling pathway	47	47/2560	107/8884	0.00113863	ENSSSCG00000004154, ENSSSCG00000008953, ENSSSCG00000025691, ENSSSCG00000035078, ENSSSCG00000052357, ENSSSCG00000035357, ENSSSCG00000033674, ENSSSCG00000000708, ENSSSCG00000010312, ENSSSCG00000025606, ENSSSCG00000002804, ENSSSCG00000017330, ENSSSCG00000040286, ENSSSCG00000016101, ENSSSCG00000034390, ENSSSCG00000021647, ENSSSCG00000001414, ENSSSCG00000008162, ENSSSCG00000028758, ENSSSCG00000062696,…	0.00525367
ssc05145	Toxoplasmosis	47	47/2560	107/8884	0.00113863	ENSSSCG00000003460, ENSSSCG00000009228, ENSSSCG00000032761, ENSSSCG00000037719, ENSSSCG00000035078, ENSSSCG00000010330, ENSSSCG00000016714, ENSSSCG00000035357, ENSSSCG00000010872, ENSSSCG00000030368, ENSSSCG00000033894, ENSSSCG00000000708, ENSSSCG00000017403, ENSSSCG00000011101, ENSSSCG00000017254, ENSSSCG00000001459, ENSSSCG00000010081, ENSSSCG00000001455, ENSSSCG00000006824, ENSSSCG00000001457,…	0.00525367
ssc04917	Prolactin signaling pathway	34	34/2560	71/8884	0.00114016	ENSSSCG00000011889, ENSSSCG00000009228, ENSSSCG00000008437, ENSSSCG00000016958, ENSSSCG00000056133, ENSSSCG00000017406, ENSSSCG00000010872, ENSSSCG00000016751, ENSSSCG00000017403, ENSSSCG00000016830, ENSSSCG00000040581, ENSSSCG00000021203, ENSSSCG00000038694, ENSSSCG00000010081, ENSSSCG00000004943, ENSSSCG00000024453, ENSSSCG00000001556, ENSSSCG00000005215, ENSSSCG00000004387, ENSSSCG00000032477,…	0.00525367
ssc04926	Relaxin signaling pathway	55	55/2560	130/8884	0.00118377	ENSSSCG00000009228, ENSSSCG00000011226, ENSSSCG00000016958, ENSSSCG00000005382, ENSSSCG00000056133, ENSSSCG00000014852, ENSSSCG00000018016, ENSSSCG00000016244, ENSSSCG00000037583, ENSSSCG00000024453, ENSSSCG00000006824, ENSSSCG00000009477, ENSSSCG00000044700, ENSSSCG00000032477, ENSSSCG00000007950, ENSSSCG00000002383, ENSSSCG00000014988, ENSSSCG00000038774, ENSSSCG00000016245, ENSSSCG00000003909,…	0.00534972
ssc05146	Amoebiasis	44	44/2560	99/8884	0.00126965	ENSSSCG00000008953, ENSSSCG00000006452, ENSSSCG00000032761, ENSSSCG00000010313, ENSSSCG00000029279, ENSSSCG00000006450, ENSSSCG00000016958, ENSSSCG00000005284, ENSSSCG00000037653, ENSSSCG00000015326, ENSSSCG00000012572, ENSSSCG00000012571, ENSSSCG00000017268, ENSSSCG00000033894, ENSSSCG00000033674, ENSSSCG00000032467, ENSSSCG00000021203, ENSSSCG00000016244, ENSSSCG00000038397, ENSSSCG00000002965,…	0.0056296
ssc04730	Long-term depression	29	29/2560	59/8884	0.0017862	ENSSSCG00000029279, ENSSSCG00000039336, ENSSSCG00000014298, ENSSSCG00000017268, ENSSSCG00000033674, ENSSSCG00000001518, ENSSSCG00000024613, ENSSSCG00000010081, ENSSSCG00000004943, ENSSSCG00000024453, ENSSSCG00000006824, ENSSSCG00000024413, ENSSSCG00000032477, ENSSSCG00000007058, ENSSSCG00000009856, ENSSSCG00000007056, ENSSSCG00000010429, ENSSSCG00000013034, ENSSSCG00000013754, ENSSSCG00000017313,…	0.00777327
ssc04371	Apelin signaling pathway	57	57/2560	138/8884	0.00185354	ENSSSCG00000005382, ENSSSCG00000029275, ENSSSCG00000039710, ENSSSCG00000037019, ENSSSCG00000016432, ENSSSCG00000016200, ENSSSCG00000017178, ENSSSCG00000037583, ENSSSCG00000024453, ENSSSCG00000006703, ENSSSCG00000006824, ENSSSCG00000027443, ENSSSCG00000024777, ENSSSCG00000032477, ENSSSCG00000007950, ENSSSCG00000007231, ENSSSCG00000033763, ENSSSCG00000016566, ENSSSCG00000026969, ENSSSCG00000009840,…	0.00791966
ssc05135	Yersinia infection	59	59/2560	144/8884	0.00190957	ENSSSCG00000009821, ENSSSCG00000009228, ENSSSCG00000000293, ENSSSCG00000008217, ENSSSCG00000022080, ENSSSCG00000016958, ENSSSCG00000038989, ENSSSCG00000018016, ENSSSCG00000017006, ENSSSCG00000011101, ENSSSCG00000017254, ENSSSCG00000012163, ENSSSCG00000038397, ENSSSCG00000021944, ENSSSCG00000013490, ENSSSCG00000003558, ENSSSCG00000005012, ENSSSCG00000007477, ENSSSCG00000002383, ENSSSCG00000010548,…	0.00801336
ssc05216	Thyroid cancer	20	20/2560	36/8884	0.00208882	ENSSSCG00000032477, ENSSSCG00000010638, ENSSSCG00000030680, ENSSSCG00000010399, ENSSSCG00000011961, ENSSSCG00000013243, ENSSSCG00000010199, ENSSSCG00000035249, ENSSSCG00000010211, ENSSSCG00000022689, ENSSSCG00000016494, ENSSSCG00000026969, ENSSSCG00000014082, ENSSSCG00000001516, ENSSSCG00000010081, ENSSSCG00000038220, ENSSSCG00000004943, ENSSSCG00000025652, ENSSSCG00000006556, ENSSSCG00000001474	0.00861181
ssc04720	Long-term potentiation	31	31/2560	65/8884	0.00215299	ENSSSCG00000057024, ENSSSCG00000012913, ENSSSCG00000009828, ENSSSCG00000010311, ENSSSCG00000037019, ENSSSCG00000017268, ENSSSCG00000033674, ENSSSCG00000001518, ENSSSCG00000012163, ENSSSCG00000010081, ENSSSCG00000004943, ENSSSCG00000024453, ENSSSCG00000003558, ENSSSCG00000003133, ENSSSCG00000029865, ENSSSCG00000006785, ENSSSCG00000032477, ENSSSCG00000004022, ENSSSCG00000007058, ENSSSCG00000032595,…	0.00872331
ssc04370	VEGF signaling pathway	28	28/2560	57/8884	0.00221636	ENSSSCG00000003460, ENSSSCG00000016958, ENSSSCG00000057024, ENSSSCG00000010872, ENSSSCG00000017268, ENSSSCG00000033674, ENSSSCG00000021203, ENSSSCG00000017178, ENSSSCG00000038397, ENSSSCG00000021944, ENSSSCG00000010081, ENSSSCG00000004943, ENSSSCG00000024453, ENSSSCG00000001556, ENSSSCG00000007477, ENSSSCG00000032477, ENSSSCG00000011415, ENSSSCG00000008844, ENSSSCG00000015579, ENSSSCG00000038774,…	0.00882786
ssc05231	Choline metabolism in cancer	42	42/2560	96/8884	0.00239127	ENSSSCG00000009228, ENSSSCG00000007541, ENSSSCG00000016958, ENSSSCG00000007043, ENSSSCG00000037719, ENSSSCG00000016912, ENSSSCG00000010872, ENSSSCG00000017268, ENSSSCG00000033674, ENSSSCG00000021203, ENSSSCG00000046003, ENSSSCG00000000864, ENSSSCG00000021944, ENSSSCG00000017670, ENSSSCG00000010081, ENSSSCG00000013490, ENSSSCG00000012182, ENSSSCG00000003413, ENSSSCG00000004943, ENSSSCG00000024453,…	0.00928766
ssc04015	Rap1 signaling pathway	82	82/2560	214/8884	0.00241084	ENSSSCG00000011745, ENSSSCG00000006035, ENSSSCG00000022080, ENSSSCG00000016958, ENSSSCG00000037016, ENSSSCG00000013566, ENSSSCG00000012034, ENSSSCG00000036520, ENSSSCG00000038989, ENSSSCG00000011103, ENSSSCG00000034863, ENSSSCG00000017006, ENSSSCG00000011101, ENSSSCG00000017254, ENSSSCG00000013174, ENSSSCG00000021944, ENSSSCG00000024453, ENSSSCG00000006824, ENSSSCG00000027443, ENSSSCG00000008585,…	0.00928766
ssc05212	Pancreatic cancer	34	34/2560	74/8884	0.00267052	ENSSSCG00000003460, ENSSSCG00000009228, ENSSSCG00000011226, ENSSSCG00000016958, ENSSSCG00000005382, ENSSSCG00000035357, ENSSSCG00000010872, ENSSSCG00000013243, ENSSSCG00000017403, ENSSSCG00000021203, ENSSSCG00000014082, ENSSSCG00000021944, ENSSSCG00000017670, ENSSSCG00000004505, ENSSSCG00000001516, ENSSSCG00000010081, ENSSSCG00000003413, ENSSSCG00000004943, ENSSSCG00000024453, ENSSSCG00000004766,…	0.0101221
ssc03015	mRNA surveillance pathway	40	40/2560	91/8884	0.00279784	ENSSSCG00000026382, ENSSSCG00000008712, ENSSSCG00000013427, ENSSSCG00000012617, ENSSSCG00000012913, ENSSSCG00000009828, ENSSSCG00000031636, ENSSSCG00000014337, ENSSSCG00000014298, ENSSSCG00000015861, ENSSSCG00000010430, ENSSSCG00000017155, ENSSSCG00000038031, ENSSSCG00000024679, ENSSSCG00000012581, ENSSSCG00000026896, ENSSSCG00000028976, ENSSSCG00000060550, ENSSSCG00000027323, ENSSSCG00000002447,…	0.0103477
ssc05100	Bacterial invasion of epithelial cells	35	35/2560	77/8884	0.00283126	ENSSSCG00000008358, ENSSSCG00000009821, ENSSSCG00000010313, ENSSSCG00000000293, ENSSSCG00000022080, ENSSSCG00000012619, ENSSSCG00000016958, ENSSSCG00000056133, ENSSSCG00000016635, ENSSSCG00000038989, ENSSSCG00000011101, ENSSSCG00000023306, ENSSSCG00000021203, ENSSSCG00000014285, ENSSSCG00000038397, ENSSSCG00000003419, ENSSSCG00000004404, ENSSSCG00000008986, ENSSSCG00000030197, ENSSSCG00000038958,…	0.0103477
ssc04062	Chemokine signaling pathway	71	71/2560	182/8884	0.0028959	ENSSSCG00000022080, ENSSSCG00000013888, ENSSSCG00000016958, ENSSSCG00000007240, ENSSSCG00000056133, ENSSSCG00000014852, ENSSSCG00000012034, ENSSSCG00000017008, ENSSSCG00000017406, ENSSSCG00000038989, ENSSSCG00000011103, ENSSSCG00000017403, ENSSSCG00000037579, ENSSSCG00000037583, ENSSSCG00000038397, ENSSSCG00000021944, ENSSSCG00000024453, ENSSSCG00000006824, ENSSSCG00000012918, ENSSSCG00000005215,…	0.0103477
ssc05222	Small cell lung cancer	41	41/2560	94/8884	0.00290616	ENSSSCG00000003460, ENSSSCG00000032761, ENSSSCG00000016958, ENSSSCG00000034120, ENSSSCG00000012572, ENSSSCG00000016714, ENSSSCG00000012571, ENSSSCG00000037597, ENSSSCG00000035357, ENSSSCG00000010872, ENSSSCG00000033894, ENSSSCG00000013243, ENSSSCG00000011101, ENSSSCG00000021203, ENSSSCG00000016244, ENSSSCG00000038397, ENSSSCG00000014082, ENSSSCG00000001516, ENSSSCG00000000884, ENSSSCG00000062696,…	0.0103477
ssc04919	Thyroid hormone signaling pathway	50	50/2560	120/8884	0.00297445	ENSSSCG00000016958, ENSSSCG00000006194, ENSSSCG00000012396, ENSSSCG00000006709, ENSSSCG00000024453, ENSSSCG00000028896, ENSSSCG00000032477, ENSSSCG00000014949, ENSSSCG00000012606, ENSSSCG00000011714, ENSSSCG00000003909, ENSSSCG00000026969, ENSSSCG00000016057, ENSSSCG00000012250, ENSSSCG00000038220, ENSSSCG00000001440, ENSSSCG00000024621, ENSSSCG00000011889, ENSSSCG00000003460, ENSSSCG00000006296,…	0.0104328
ssc05163	Human cytomegalovirus infection	86	86/2560	228/8884	0.00314609	ENSSSCG00000029279, ENSSSCG00000022080, ENSSSCG00000016958, ENSSSCG00000057024, ENSSSCG00000025593, ENSSSCG00000056738, ENSSSCG00000016714, ENSSSCG00000038989, ENSSSCG00000017403, ENSSSCG00000017254, ENSSSCG00000037583, ENSSSCG00000046003, ENSSSCG00000038397, ENSSSCG00000021944, ENSSSCG00000024453, ENSSSCG00000006824, ENSSSCG00000004687, ENSSSCG00000021862, ENSSSCG00000032477, ENSSSCG00000007477,…	0.0108725
ssc04512	ECM-receptor interaction	39	39/2560	89/8884	0.00340475	ENSSSCG00000004012, ENSSSCG00000032761, ENSSSCG00000000293, ENSSSCG00000031176, ENSSSCG00000004274, ENSSSCG00000027331, ENSSSCG00000017306, ENSSSCG00000015326, ENSSSCG00000012572, ENSSSCG00000015426, ENSSSCG00000012571, ENSSSCG00000038801, ENSSSCG00000033894, ENSSSCG00000011245, ENSSSCG00000011046, ENSSSCG00000011101, ENSSSCG00000016244, ENSSSCG00000015375, ENSSSCG00000006524, ENSSSCG00000004961,…	0.0115959
ssc05032	Morphine addiction	40	40/2560	92/8884	0.00352993	ENSSSCG00000036505, ENSSSCG00000028662, ENSSSCG00000033558, ENSSSCG00000038903, ENSSSCG00000004074, ENSSSCG00000006393, ENSSSCG00000014852, ENSSSCG00000017027, ENSSSCG00000017268, ENSSSCG00000033674, ENSSSCG00000013388, ENSSSCG00000038547, ENSSSCG00000037583, ENSSSCG00000021902, ENSSSCG00000023661, ENSSSCG00000006824, ENSSSCG00000004622, ENSSSCG00000012918, ENSSSCG00000004165, ENSSSCG00000007950,…	0.0118249
ssc05165	Human papillomavirus infection	118	118/2560	328/8884	0.00357264	ENSSSCG00000011745, ENSSSCG00000004012, ENSSSCG00000000293, ENSSSCG00000032284, ENSSSCG00000015426, ENSSSCG00000054115, ENSSSCG00000014298, ENSSSCG00000033894, ENSSSCG00000011103, ENSSSCG00000034863, ENSSSCG00000011101, ENSSSCG00000016244, ENSSSCG00000006709, ENSSSCG00000038397, ENSSSCG00000028976, ENSSSCG00000001930, ENSSSCG00000001654, ENSSSCG00000024413, ENSSSCG00000023322, ENSSSCG00000044700,…	0.0118249
ssc00512	Mucin type O-glycan biosynthesis	19	19/2560	35/8884	0.003932	ENSSSCG00000008524, ENSSSCG00000004584, ENSSSCG00000015907, ENSSSCG00000009705, ENSSSCG00000024494, ENSSSCG00000009738, ENSSSCG00000013403, ENSSSCG00000010185, ENSSSCG00000017177, ENSSSCG00000043102, ENSSSCG00000016430, ENSSSCG00000038187, ENSSSCG00000017072, ENSSSCG00000026146, ENSSSCG00000005943, ENSSSCG00000022671, ENSSSCG00000003743, ENSSSCG00000029710, ENSSSCG00000026457	0.0127413
ssc04974	Protein digestion and absorption	44	44/2560	104/8884	0.00395793	ENSSSCG00000005222, ENSSSCG00000011723, ENSSSCG00000004274, ENSSSCG00000006296, ENSSSCG00000027331, ENSSSCG00000005380, ENSSSCG00000015326, ENSSSCG00000012572, ENSSSCG00000012571, ENSSSCG00000013667, ENSSSCG00000014899, ENSSSCG00000039813, ENSSSCG00000000808, ENSSSCG00000016244, ENSSSCG00000013092, ENSSSCG00000001473, ENSSSCG00000007678, ENSSSCG00000025523, ENSSSCG00000005751, ENSSSCG00000023322,…	0.0127413
ssc03013	Nucleocytoplasmic transport	45	45/2560	107/8884	0.00404731	ENSSSCG00000030386, ENSSSCG00000009746, ENSSSCG00000027293, ENSSSCG00000031077, ENSSSCG00000008979, ENSSSCG00000016938, ENSSSCG00000012617, ENSSSCG00000012639, ENSSSCG00000013726, ENSSSCG00000038125, ENSSSCG00000014794, ENSSSCG00000013223, ENSSSCG00000017155, ENSSSCG00000022952, ENSSSCG00000024679, ENSSSCG00000012581, ENSSSCG00000001679, ENSSSCG00000000860, ENSSSCG00000005711, ENSSSCG00000027323,…	0.0128529
ssc00562	Inositol phosphate metabolism	32	32/2560	71/8884	0.0052155	ENSSSCG00000011546, ENSSSCG00000010435, ENSSSCG00000027550, ENSSSCG00000012035, ENSSSCG00000033791, ENSSSCG00000014970, ENSSSCG00000030204, ENSSSCG00000017642, ENSSSCG00000030345, ENSSSCG00000021203, ENSSSCG00000027629, ENSSSCG00000025406, ENSSSCG00000009050, ENSSSCG00000026718, ENSSSCG00000013490, ENSSSCG00000004405, ENSSSCG00000006626, ENSSSCG00000009994, ENSSSCG00000040863, ENSSSCG00000029744,…	0.0163419
ssc04530	Tight junction	64	64/2560	165/8884	0.00551641	ENSSSCG00000016918, ENSSSCG00000009821, ENSSSCG00000011745, ENSSSCG00000009228, ENSSSCG00000022080, ENSSSCG00000039710, ENSSSCG00000012034, ENSSSCG00000013568, ENSSSCG00000014298, ENSSSCG00000035038, ENSSSCG00000016432, ENSSSCG00000011103, ENSSSCG00000034863, ENSSSCG00000056538, ENSSSCG00000011101, ENSSSCG00000016200, ENSSSCG00000028976, ENSSSCG00000006703, ENSSSCG00000024413, ENSSSCG00000006502,…	0.0170573
ssc04380	Osteoclast differentiation	50	50/2560	124/8884	0.00636558	ENSSSCG00000009228, ENSSSCG00000011226, ENSSSCG00000016958, ENSSSCG00000057024, ENSSSCG00000005382, ENSSSCG00000028461, ENSSSCG00000037019, ENSSSCG00000017006, ENSSSCG00000017254, ENSSSCG00000017330, ENSSSCG00000027762, ENSSSCG00000007477, ENSSSCG00000011514, ENSSSCG00000002383, ENSSSCG00000010548, ENSSSCG00000010504, ENSSSCG00000015559, ENSSSCG00000038774, ENSSSCG00000036556, ENSSSCG00000010301,…	0.0192596
ssc05164	Influenza A	63	63/2560	163/8884	0.00646456	ENSSSCG00000012117, ENSSSCG00000026082, ENSSSCG00000016958, ENSSSCG00000032284, ENSSSCG00000033295, ENSSSCG00000012077, ENSSSCG00000016714, ENSSSCG00000015790, ENSSSCG00000001459, ENSSSCG00000024453, ENSSSCG00000001455, ENSSSCG00000001457, ENSSSCG00000000884, ENSSSCG00000005215, ENSSSCG00000001453, ENSSSCG00000009633, ENSSSCG00000032312, ENSSSCG00000028475, ENSSSCG00000028157, ENSSSCG00000010548,…	0.0192596
ssc04211	Longevity regulating pathway	38	38/2560	89/8884	0.00647449	ENSSSCG00000028420, ENSSSCG00000004370, ENSSSCG00000016958, ENSSSCG00000004390, ENSSSCG00000029275, ENSSSCG00000013429, ENSSSCG00000037015, ENSSSCG00000013566, ENSSSCG00000038466, ENSSSCG00000037019, ENSSSCG00000010872, ENSSSCG00000034763, ENSSSCG00000016432, ENSSSCG00000010235, ENSSSCG00000021203, ENSSSCG00000016200, ENSSSCG00000046003, ENSSSCG00000009370, ENSSSCG00000017670, ENSSSCG00000003413,…	0.0192596
ssc04920	Adipocytokine signaling pathway	32	32/2560	72/8884	0.00667785	ENSSSCG00000036449, ENSSSCG00000009228, ENSSSCG00000029275, ENSSSCG00000013429, ENSSSCG00000015925, ENSSSCG00000015784, ENSSSCG00000010872, ENSSSCG00000000708, ENSSSCG00000034763, ENSSSCG00000016432, ENSSSCG00000017403, ENSSSCG00000030289, ENSSSCG00000016200, ENSSSCG00000000006, ENSSSCG00000003413, ENSSSCG00000006703, ENSSSCG00000040464, ENSSSCG00000005215, ENSSSCG00000024598, ENSSSCG00000001474,…	0.0196162
ssc04961	Endocrine and other factor-regulated calcium reabsorption	24	24/2560	50/8884	0.0071499	ENSSSCG00000032312, ENSSSCG00000007950, ENSSSCG00000007058, ENSSSCG00000027030, ENSSSCG00000038958, ENSSSCG00000036418, ENSSSCG00000007056, ENSSSCG00000006296, ENSSSCG00000012606, ENSSSCG00000023084, ENSSSCG00000017712, ENSSSCG00000013034, ENSSSCG00000017268, ENSSSCG00000033674, ENSSSCG00000033763, ENSSSCG00000013630, ENSSSCG00000020864, ENSSSCG00000024437, ENSSSCG00000027898, ENSSSCG00000002315,…	0.0207435
ssc04929	GnRH secretion	29	29/2560	64/8884	0.00746599	ENSSSCG00000029279, ENSSSCG00000016958, ENSSSCG00000006393, ENSSSCG00000014852, ENSSSCG00000010872, ENSSSCG00000017268, ENSSSCG00000033674, ENSSSCG00000001518, ENSSSCG00000021203, ENSSSCG00000010081, ENSSSCG00000004943, ENSSSCG00000024453, ENSSSCG00000032477, ENSSSCG00000000082, ENSSSCG00000006542, ENSSSCG00000007058, ENSSSCG00000007056, ENSSSCG00000013034, ENSSSCG00000012065, ENSSSCG00000033442,…	0.0213964
ssc05162	Measles	57	57/2560	146/8884	0.00767602	ENSSSCG00000009228, ENSSSCG00000038506, ENSSSCG00000012117, ENSSSCG00000013888, ENSSSCG00000016958, ENSSSCG00000032284, ENSSSCG00000033295, ENSSSCG00000012397, ENSSSCG00000012077, ENSSSCG00000016714, ENSSSCG00000017406, ENSSSCG00000035357, ENSSSCG00000017403, ENSSSCG00000001414, ENSSSCG00000000884, ENSSSCG00000062696, ENSSSCG00000003112, ENSSSCG00000029668, ENSSSCG00000011436, ENSSSCG00000032672,…	0.0215594
ssc00600	Sphingolipid metabolism	25	25/2560	53/8884	0.00770633	ENSSSCG00000010274, ENSSSCG00000016912, ENSSSCG00000032428, ENSSSCG00000010432, ENSSSCG00000032723, ENSSSCG00000010433, ENSSSCG00000001418, ENSSSCG00000024932, ENSSSCG00000017178, ENSSSCG00000004408, ENSSSCG00000010281, ENSSSCG00000002404, ENSSSCG00000027865, ENSSSCG00000002764, ENSSSCG00000009594, ENSSSCG00000006644, ENSSSCG00000010105, ENSSSCG00000007072, ENSSSCG00000032715, ENSSSCG00000016297,…	0.0215594
ssc04670	Leukocyte transendothelial migration	46	46/2560	114/8884	0.00887672	ENSSSCG00000031970, ENSSSCG00000010313, ENSSSCG00000022080, ENSSSCG00000016958, ENSSSCG00000039710, ENSSSCG00000008819, ENSSSCG00000038003, ENSSSCG00000036246, ENSSSCG00000035772, ENSSSCG00000015200, ENSSSCG00000017268, ENSSSCG00000033674, ENSSSCG00000016751, ENSSSCG00000030289, ENSSSCG00000011101, ENSSSCG00000021203, ENSSSCG00000013174, ENSSSCG00000017277, ENSSSCG00000038397, ENSSSCG00000021944,…	0.0245415
ssc04540	Gap junction	36	36/2560	85/8884	0.00945514	ENSSSCG00000033655, ENSSSCG00000010214, ENSSSCG00000007541, ENSSSCG00000060615, ENSSSCG00000029279, ENSSSCG00000000190, ENSSSCG00000016216, ENSSSCG00000012593, ENSSSCG00000017268, ENSSSCG00000033674, ENSSSCG00000001518, ENSSSCG00000024613, ENSSSCG00000010081, ENSSSCG00000004943, ENSSSCG00000024453, ENSSSCG00000006824, ENSSSCG00000005457, ENSSSCG00000029865, ENSSSCG00000008841, ENSSSCG00000036219,…	0.0258367
ssc04666	Fc gamma R-mediated phagocytosis	39	39/2560	94/8884	0.00997342	ENSSSCG00000008358, ENSSSCG00000009821, ENSSSCG00000016958, ENSSSCG00000014878, ENSSSCG00000007240, ENSSSCG00000016912, ENSSSCG00000010872, ENSSSCG00000038989, ENSSSCG00000017268, ENSSSCG00000033674, ENSSSCG00000021203, ENSSSCG00000023503, ENSSSCG00000001959, ENSSSCG00000017178, ENSSSCG00000021944, ENSSSCG00000017670, ENSSSCG00000010081, ENSSSCG00000013490, ENSSSCG00000004943, ENSSSCG00000024453,…	0.0269397
ssc04750	Inflammatory mediator regulation of TRP channels	44	44/2560	109/8884	0.0104916	ENSSSCG00000027030, ENSSSCG00000061845, ENSSSCG00000009228, ENSSSCG00000016958, ENSSSCG00000012913, ENSSSCG00000009828, ENSSSCG00000012593, ENSSSCG00000010311, ENSSSCG00000017268, ENSSSCG00000033674, ENSSSCG00000017862, ENSSSCG00000016314, ENSSSCG00000017254, ENSSSCG00000001518, ENSSSCG00000021203, ENSSSCG00000023503, ENSSSCG00000008162, ENSSSCG00000029968, ENSSSCG00000001556, ENSSSCG00000021862,…	0.0280173
ssc05161	Hepatitis B	63	63/2560	167/8884	0.0116705	ENSSSCG00000016918, ENSSSCG00000009228, ENSSSCG00000011226, ENSSSCG00000013888, ENSSSCG00000016958, ENSSSCG00000005382, ENSSSCG00000016714, ENSSSCG00000017406, ENSSSCG00000013243, ENSSSCG00000018016, ENSSSCG00000017403, ENSSSCG00000056538, ENSSSCG00000017254, ENSSSCG00000024453, ENSSSCG00000000884, ENSSSCG00000062696, ENSSSCG00000005215, ENSSSCG00000002385, ENSSSCG00000032477, ENSSSCG00000007477,…	0.0308155
ssc05221	Acute myeloid leukemia	29	29/2560	66/8884	0.012158	ENSSSCG00000035537, ENSSSCG00000016958, ENSSSCG00000010638, ENSSSCG00000030680, ENSSSCG00000016338, ENSSSCG00000017406, ENSSSCG00000010872, ENSSSCG00000017403, ENSSSCG00000021203, ENSSSCG00000001539, ENSSSCG00000017475, ENSSSCG00000002866, ENSSSCG00000017670, ENSSSCG00000001912, ENSSSCG00000010081, ENSSSCG00000003413, ENSSSCG00000004943, ENSSSCG00000024453, ENSSSCG00000007754, ENSSSCG00000001573,…	0.0317458
ssc04620	Toll-like receptor signaling pathway	42	42/2560	104/8884	0.0124086	ENSSSCG00000008953, ENSSSCG00000009228, ENSSSCG00000012117, ENSSSCG00000016958, ENSSSCG00000035078, ENSSSCG00000013588, ENSSSCG00000033033, ENSSSCG00000010872, ENSSSCG00000018016, ENSSSCG00000033115, ENSSSCG00000017254, ENSSSCG00000021203, ENSSSCG00000010081, ENSSSCG00000004943, ENSSSCG00000001556, ENSSSCG00000028758, ENSSSCG00000011899, ENSSSCG00000054981, ENSSSCG00000011436, ENSSSCG00000002383,…	0.0320442
ssc05168	Herpes simplex virus 1 infection	122	122/2560	353/8884	0.012918	ENSSSCG00000000293, ENSSSCG00000031870, ENSSSCG00000025593, ENSSSCG00000009828, ENSSSCG00000032969, ENSSSCG00000033496, ENSSSCG00000008066, ENSSSCG00000005215, ENSSSCG00000005611, ENSSSCG00000029029, ENSSSCG00000031342, ENSSSCG00000010548, ENSSSCG00000007592, ENSSSCG00000012286, ENSSSCG00000035148, ENSSSCG00000031589, ENSSSCG00000051899, ENSSSCG00000031103, ENSSSCG00000000799, ENSSSCG00000031072,…	0.032997
ssc04713	Circadian entrainment	40	40/2560	99/8884	0.0146869	ENSSSCG00000036505, ENSSSCG00000006393, ENSSSCG00000033958, ENSSSCG00000016338, ENSSSCG00000010311, ENSSSCG00000017268, ENSSSCG00000033674, ENSSSCG00000001518, ENSSSCG00000024613, ENSSSCG00000037583, ENSSSCG00000010081, ENSSSCG00000006824, ENSSSCG00000024377, ENSSSCG00000004622, ENSSSCG00000003133, ENSSSCG00000006344, ENSSSCG00000000082, ENSSSCG00000007950, ENSSSCG00000007058, ENSSSCG00000009856,…	0.0371121
ssc04114	Oocyte meiosis	47	47/2560	120/8884	0.0148577	ENSSSCG00000004077, ENSSSCG00000026382, ENSSSCG00000010214, ENSSSCG00000014977, ENSSSCG00000008538, ENSSSCG00000057024, ENSSSCG00000008638, ENSSSCG00000012913, ENSSSCG00000009828, ENSSSCG00000007381, ENSSSCG00000030469, ENSSSCG00000037597, ENSSSCG00000010311, ENSSSCG00000014298, ENSSSCG00000038989, ENSSSCG00000038766, ENSSSCG00000001518, ENSSSCG00000023307, ENSSSCG00000016981, ENSSSCG00000012163,…	0.0371443
ssc04921	Oxytocin signaling pathway	56	56/2560	148/8884	0.016452	ENSSSCG00000022080, ENSSSCG00000057024, ENSSSCG00000006393, ENSSSCG00000012913, ENSSSCG00000009828, ENSSSCG00000029073, ENSSSCG00000037019, ENSSSCG00000016432, ENSSSCG00000024613, ENSSSCG00000016200, ENSSSCG00000024453, ENSSSCG00000061442, ENSSSCG00000006703, ENSSSCG00000006824, ENSSSCG00000008742, ENSSSCG00000032477, ENSSSCG00000007477, ENSSSCG00000007950, ENSSSCG00000002383, ENSSSCG00000039947,…	0.0406972
ssc04976	Bile secretion	35	35/2560	85/8884	0.0169959	ENSSSCG00000035912, ENSSSCG00000006296, ENSSSCG00000008935, ENSSSCG00000010036, ENSSSCG00000014080, ENSSSCG00000026317, ENSSSCG00000028512, ENSSSCG00000026996, ENSSSCG00000007950, ENSSSCG00000005398, ENSSSCG00000035965, ENSSSCG00000011755, ENSSSCG00000034735, ENSSSCG00000008943, ENSSSCG00000033207, ENSSSCG00000027320, ENSSSCG00000012606, ENSSSCG00000031449, ENSSSCG00000016626, ENSSSCG00000031865,…	0.0414652
ssc04142	Lysosome	50	50/2560	130/8884	0.017182	ENSSSCG00000010450, ENSSSCG00000013720, ENSSSCG00000013242, ENSSSCG00000001418, ENSSSCG00000017211, ENSSSCG00000009075, ENSSSCG00000001972, ENSSSCG00000040743, ENSSSCG00000001770, ENSSSCG00000004486, ENSSSCG00000002740, ENSSSCG00000012604, ENSSSCG00000007431, ENSSSCG00000057510, ENSSSCG00000008867, ENSSSCG00000007033, ENSSSCG00000013856, ENSSSCG00000030174, ENSSSCG00000032517, ENSSSCG00000014101,…	0.0414652
ssc04727	GABAergic synapse	37	37/2560	91/8884	0.0172919	ENSSSCG00000036505, ENSSSCG00000033558, ENSSSCG00000017427, ENSSSCG00000017027, ENSSSCG00000000807, ENSSSCG00000017268, ENSSSCG00000033674, ENSSSCG00000000808, ENSSSCG00000038547, ENSSSCG00000002707, ENSSSCG00000037583, ENSSSCG00000021902, ENSSSCG00000023661, ENSSSCG00000006824, ENSSSCG00000004622, ENSSSCG00000022233, ENSSSCG00000007950, ENSSSCG00000033307, ENSSSCG00000011397, ENSSSCG00000028092,…	0.0414652
ssc04935	Growth hormone synthesis, secretion and action	46	46/2560	118/8884	0.0174924	ENSSSCG00000016918, ENSSSCG00000058216, ENSSSCG00000011889, ENSSSCG00000009228, ENSSSCG00000029279, ENSSSCG00000016958, ENSSSCG00000056133, ENSSSCG00000017406, ENSSSCG00000010872, ENSSSCG00000038989, ENSSSCG00000017268, ENSSSCG00000033674, ENSSSCG00000034763, ENSSSCG00000018016, ENSSSCG00000017403, ENSSSCG00000017254, ENSSSCG00000001518, ENSSSCG00000021203, ENSSSCG00000038397, ENSSSCG00000010081,…	0.0415224
ssc04550	Signaling pathways regulating pluripotency of stem cells	54	54/2560	143/8884	0.0193014	ENSSSCG00000011746, ENSSSCG00000001061, ENSSSCG00000013888, ENSSSCG00000016958, ENSSSCG00000016916, ENSSSCG00000035077, ENSSSCG00000037016, ENSSSCG00000015669, ENSSSCG00000016113, ENSSSCG00000017403, ENSSSCG00000039514, ENSSSCG00000039161, ENSSSCG00000024453, ENSSSCG00000005215, ENSSSCG00000002388, ENSSSCG00000032477, ENSSSCG00000006780, ENSSSCG00000038774, ENSSSCG00000016883, ENSSSCG00000015873,…	0.0453133
ssc04936	Alcoholic liver disease	53	53/2560	140/8884	0.0194751	ENSSSCG00000009228, ENSSSCG00000029275, ENSSSCG00000030225, ENSSSCG00000016432, ENSSSCG00000018016, ENSSSCG00000017254, ENSSSCG00000017330, ENSSSCG00000016200, ENSSSCG00000000006, ENSSSCG00000006703, ENSSSCG00000028157, ENSSSCG00000010548, ENSSSCG00000012880, ENSSSCG00000038774, ENSSSCG00000012203, ENSSSCG00000031103, ENSSSCG00000000799, ENSSSCG00000033171, ENSSSCG00000001009, ENSSSCG00000009840,…	0.0453133
ssc00513	Various types of N-glycan biosynthesis	19	19/2560	40/8884	0.0211302	ENSSSCG00000002283, ENSSSCG00000006360, ENSSSCG00000038236, ENSSSCG00000033780, ENSSSCG00000035454, ENSSSCG00000001819, ENSSSCG00000012586, ENSSSCG00000015214, ENSSSCG00000014195, ENSSSCG00000001927, ENSSSCG00000015023, ENSSSCG00000003505, ENSSSCG00000021988, ENSSSCG00000014073, ENSSSCG00000008188, ENSSSCG00000003721, ENSSSCG00000004244, ENSSSCG00000028227, ENSSSCG00000006730	0.0486823
ssc01212	Fatty acid metabolism	25	25/2560	57/8884	0.0214186	ENSSSCG00000005164, ENSSSCG00000035452, ENSSSCG00000015784, ENSSSCG00000010554, ENSSSCG00000038007, ENSSSCG00000017198, ENSSSCG00000009150, ENSSSCG00000013072, ENSSSCG00000001433, ENSSSCG00000003776, ENSSSCG00000003851, ENSSSCG00000024015, ENSSSCG00000009717, ENSSSCG00000009916, ENSSSCG00000021739, ENSSSCG00000012880, ENSSSCG00000016223, ENSSSCG00000036236, ENSSSCG00000014272, ENSSSCG00000038086,…	0.0488676
ssc00310	Lysine degradation	27	27/2560	63/8884	0.022541	ENSSSCG00000008215, ENSSSCG00000011743, ENSSSCG00000015820, ENSSSCG00000031459, ENSSSCG00000011048, ENSSSCG00000039539, ENSSSCG00000009150, ENSSSCG00000001755, ENSSSCG00000006508, ENSSSCG00000009395, ENSSSCG00000008682, ENSSSCG00000006645, ENSSSCG00000032453, ENSSSCG00000030396, ENSSSCG00000035829, ENSSSCG00000052105, ENSSSCG00000014247, ENSSSCG00000029082, ENSSSCG00000013457, ENSSSCG00000030217,…	0.050934
ssc05416	Viral myocarditis	28	28/2560	66/8884	0.0229912	ENSSSCG00000028561, ENSSSCG00000003460, ENSSSCG00000058577, ENSSSCG00000013405, ENSSSCG00000056738, ENSSSCG00000035078, ENSSSCG00000016714, ENSSSCG00000032702, ENSSSCG00000033894, ENSSSCG00000015664, ENSSSCG00000001459, ENSSSCG00000021944, ENSSSCG00000001455, ENSSSCG00000024674, ENSSSCG00000001457, ENSSSCG00000001472, ENSSSCG00000001453, ENSSSCG00000011899, ENSSSCG00000030255, ENSSSCG00000028157,…	0.0514565
ssc04215	Apoptosis - multiple species	17	17/2560	35/8884	0.0245866	ENSSSCG00000003460, ENSSSCG00000008513, ENSSSCG00000054981, ENSSSCG00000009228, ENSSSCG00000032684, ENSSSCG00000028157, ENSSSCG00000017548, ENSSSCG00000016714, ENSSSCG00000035357, ENSSSCG00000000708, ENSSSCG00000001516, ENSSSCG00000060053, ENSSSCG00000026454, ENSSSCG00000000884, ENSSSCG00000062696, ENSSSCG00000003112, ENSSSCG00000025028	0.0541047
ssc05410	Hypertrophic cardiomyopathy	36	36/2560	90/8884	0.0246349	ENSSSCG00000013849, ENSSSCG00000004570, ENSSSCG00000000293, ENSSSCG00000058577, ENSSSCG00000017306, ENSSSCG00000015402, ENSSSCG00000011441, ENSSSCG00000039710, ENSSSCG00000029073, ENSSSCG00000033894, ENSSSCG00000016432, ENSSSCG00000011245, ENSSSCG00000011046, ENSSSCG00000011101, ENSSSCG00000016200, ENSSSCG00000015375, ENSSSCG00000006703, ENSSSCG00000004961, ENSSSCG00000002385, ENSSSCG00000024598,…	0.0541047
ssc05213	Endometrial cancer	25	25/2560	58/8884	0.0268005	ENSSSCG00000011889, ENSSSCG00000003460, ENSSSCG00000016958, ENSSSCG00000010638, ENSSSCG00000030680, ENSSSCG00000037719, ENSSSCG00000010872, ENSSSCG00000013243, ENSSSCG00000021203, ENSSSCG00000014082, ENSSSCG00000001516, ENSSSCG00000010081, ENSSSCG00000004943, ENSSSCG00000024453, ENSSSCG00000004387, ENSSSCG00000032477, ENSSSCG00000010440, ENSSSCG00000035249, ENSSSCG00000003909, ENSSSCG00000022689,…	0.058316
ssc04213	Longevity regulating pathway - multiple species	26	26/2560	61/8884	0.0273522	ENSSSCG00000004370, ENSSSCG00000016958, ENSSSCG00000013566, ENSSSCG00000010872, ENSSSCG00000030368, ENSSSCG00000034763, ENSSSCG00000016432, ENSSSCG00000034444, ENSSSCG00000010235, ENSSSCG00000021203, ENSSSCG00000016200, ENSSSCG00000009370, ENSSSCG00000017670, ENSSSCG00000003413, ENSSSCG00000006703, ENSSSCG00000024598, ENSSSCG00000004387, ENSSSCG00000032477, ENSSSCG00000007950, ENSSSCG00000017139,…	0.0589704
ssc05140	Leishmaniasis	30	30/2560	73/8884	0.0287703	ENSSSCG00000036246, ENSSSCG00000033674, ENSSSCG00000011101, ENSSSCG00000001459, ENSSSCG00000010081, ENSSSCG00000001455, ENSSSCG00000001457, ENSSSCG00000001556, ENSSSCG00000001472, ENSSSCG00000005215, ENSSSCG00000002385, ENSSSCG00000007754, ENSSSCG00000001453, ENSSSCG00000002383, ENSSSCG00000015579, ENSSSCG00000011251, ENSSSCG00000015559, ENSSSCG00000016009, ENSSSCG00000038774, ENSSSCG00000017044,…	0.0604713
ssc00770	Pantothenate and CoA biosynthesis	12	12/2560	22/8884	0.0288469	ENSSSCG00000010456, ENSSSCG00000017014, ENSSSCG00000017398, ENSSSCG00000029163, ENSSSCG00000004193, ENSSSCG00000010060, ENSSSCG00000006040, ENSSSCG00000004180, ENSSSCG00000027478, ENSSSCG00000006878, ENSSSCG00000014998, ENSSSCG00000058636	0.0604713
ssc05412	Arrhythmogenic right ventricular cardiomyopathy	31	31/2560	76/8884	0.0289627	ENSSSCG00000000293, ENSSSCG00000058577, ENSSSCG00000010638, ENSSSCG00000030680, ENSSSCG00000017306, ENSSSCG00000015402, ENSSSCG00000029073, ENSSSCG00000033894, ENSSSCG00000011245, ENSSSCG00000011046, ENSSSCG00000011101, ENSSSCG00000000528, ENSSSCG00000015375, ENSSSCG00000004961, ENSSSCG00000004241, ENSSSCG00000036418, ENSSSCG00000015955, ENSSSCG00000016009, ENSSSCG00000011412, ENSSSCG00000011455,…	0.0604713
ssc00564	Glycerophospholipid metabolism	38	38/2560	97/8884	0.0290777	ENSSSCG00000004033, ENSSSCG00000030123, ENSSSCG00000007043, ENSSSCG00000010032, ENSSSCG00000016912, ENSSSCG00000015603, ENSSSCG00000010691, ENSSSCG00000030643, ENSSSCG00000010631, ENSSSCG00000027629, ENSSSCG00000025109, ENSSSCG00000015276, ENSSSCG00000002828, ENSSSCG00000000864, ENSSSCG00000038494, ENSSSCG00000012182, ENSSSCG00000009231, ENSSSCG00000009432, ENSSSCG00000040202, ENSSSCG00000001078,…	0.0604713
ssc00510	N-Glycan biosynthesis	22	22/2560	50/8884	0.0311049	ENSSSCG00000002283, ENSSSCG00000025770, ENSSSCG00000006360, ENSSSCG00000038126, ENSSSCG00000038236, ENSSSCG00000031669, ENSSSCG00000035454, ENSSSCG00000015701, ENSSSCG00000001819, ENSSSCG00000012586, ENSSSCG00000015214, ENSSSCG00000014195, ENSSSCG00000015023, ENSSSCG00000003505, ENSSSCG00000021988, ENSSSCG00000003815, ENSSSCG00000008141, ENSSSCG00000008188, ENSSSCG00000022786, ENSSSCG00000004244,…	0.0641197
ssc00650	Butanoate metabolism	13	13/2560	25/8884	0.0325757	ENSSSCG00000001090, ENSSSCG00000009916, ENSSSCG00000016872, ENSSSCG00000016863, ENSSSCG00000024109, ENSSSCG00000038086, ENSSSCG00000040296, ENSSSCG00000009150, ENSSSCG00000011060, ENSSSCG00000007858, ENSSSCG00000001479, ENSSSCG00000005016, ENSSSCG00000022233	0.0664793
ssc04725	Cholinergic synapse	43	43/2560	113/8884	0.0328153	ENSSSCG00000036505, ENSSSCG00000029279, ENSSSCG00000016958, ENSSSCG00000010311, ENSSSCG00000037019, ENSSSCG00000010872, ENSSSCG00000017268, ENSSSCG00000033674, ENSSSCG00000001518, ENSSSCG00000021203, ENSSSCG00000037583, ENSSSCG00000010081, ENSSSCG00000004943, ENSSSCG00000006824, ENSSSCG00000004622, ENSSSCG00000062696, ENSSSCG00000005215, ENSSSCG00000006545, ENSSSCG00000032477, ENSSSCG00000007950,…	0.0664793
ssc04216	Ferroptosis	19	19/2560	42/8884	0.035832	ENSSSCG00000037549, ENSSSCG00000007287, ENSSSCG00000004370, ENSSSCG00000011848, ENSSSCG00000024052, ENSSSCG00000036246, ENSSSCG00000010399, ENSSSCG00000015784, ENSSSCG00000016223, ENSSSCG00000011575, ENSSSCG00000032622, ENSSSCG00000014272, ENSSSCG00000022649, ENSSSCG00000048919, ENSSSCG00000001488, ENSSSCG00000000274, ENSSSCG00000028203, ENSSSCG00000025468, ENSSSCG00000029304	0.0719703
ssc04625	C-type lectin receptor signaling pathway	40	40/2560	105/8884	0.0390472	ENSSSCG00000009228, ENSSSCG00000022080, ENSSSCG00000016958, ENSSSCG00000057024, ENSSSCG00000014878, ENSSSCG00000025691, ENSSSCG00000003183, ENSSSCG00000015129, ENSSSCG00000010872, ENSSSCG00000030289, ENSSSCG00000001518, ENSSSCG00000021203, ENSSSCG00000017330, ENSSSCG00000040286, ENSSSCG00000023503, ENSSSCG00000010081, ENSSSCG00000024453, ENSSSCG00000001556, ENSSSCG00000027443, ENSSSCG00000028711,…	0.0777634
ssc00604	Glycosphingolipid biosynthesis - ganglio series	9	9/2560	15/8884	0.0396576	ENSSSCG00000001927, ENSSSCG00000001503, ENSSSCG00000024494, ENSSSCG00000032053, ENSSSCG00000014073, ENSSSCG00000031329, ENSSSCG00000005623, ENSSSCG00000005943, ENSSSCG00000025316	0.0783155
ssc01522	Endocrine resistance	36	36/2560	93/8884	0.0403552	ENSSSCG00000009228, ENSSSCG00000016958, ENSSSCG00000056133, ENSSSCG00000017505, ENSSSCG00000010872, ENSSSCG00000018039, ENSSSCG00000021203, ENSSSCG00000014362, ENSSSCG00000006709, ENSSSCG00000038397, ENSSSCG00000027726, ENSSSCG00000017670, ENSSSCG00000010081, ENSSSCG00000003413, ENSSSCG00000004943, ENSSSCG00000024453, ENSSSCG00000003876, ENSSSCG00000001556, ENSSSCG00000062696, ENSSSCG00000032477,…	0.0783758
ssc04658	Th1 and Th2 cell differentiation	36	36/2560	93/8884	0.0403552	ENSSSCG00000009228, ENSSSCG00000013888, ENSSSCG00000057024, ENSSSCG00000012397, ENSSSCG00000017406, ENSSSCG00000014019, ENSSSCG00000011125, ENSSSCG00000006709, ENSSSCG00000027726, ENSSSCG00000001459, ENSSSCG00000010081, ENSSSCG00000001455, ENSSSCG00000022155, ENSSSCG00000001457, ENSSSCG00000001556, ENSSSCG00000001472, ENSSSCG00000005215, ENSSSCG00000001453, ENSSSCG00000029668, ENSSSCG00000007477,…	0.0783758
ssc05220	Chronic myeloid leukemia	30	30/2560	75/8884	0.0413589	ENSSSCG00000035537, ENSSSCG00000011226, ENSSSCG00000011743, ENSSSCG00000016958, ENSSSCG00000005382, ENSSSCG00000056133, ENSSSCG00000017406, ENSSSCG00000035357, ENSSSCG00000010872, ENSSSCG00000038989, ENSSSCG00000013243, ENSSSCG00000030289, ENSSSCG00000021203, ENSSSCG00000014082, ENSSSCG00000001516, ENSSSCG00000010081, ENSSSCG00000004943, ENSSSCG00000024453, ENSSSCG00000002385, ENSSSCG00000032477,…	0.0796667
ssc01200	Carbon metabolism	42	42/2560	112/8884	0.0440465	ENSSSCG00000034502, ENSSSCG00000011501, ENSSSCG00000012117, ENSSSCG00000009407, ENSSSCG00000010517, ENSSSCG00000007286, ENSSSCG00000038300, ENSSSCG00000054731, ENSSSCG00000016751, ENSSSCG00000032985, ENSSSCG00000016159, ENSSSCG00000022975, ENSSSCG00000017198, ENSSSCG00000021129, ENSSSCG00000015034, ENSSSCG00000002847, ENSSSCG00000008261, ENSSSCG00000001732, ENSSSCG00000001930, ENSSSCG00000023264,…	0.0841539
ssc04066	HIF-1 signaling pathway	41	41/2560	109/8884	0.0445736	ENSSSCG00000006035, ENSSSCG00000028420, ENSSSCG00000006176, ENSSSCG00000011567, ENSSSCG00000016958, ENSSSCG00000013448, ENSSSCG00000011848, ENSSSCG00000013566, ENSSSCG00000036246, ENSSSCG00000038300, ENSSSCG00000038466, ENSSSCG00000010311, ENSSSCG00000010872, ENSSSCG00000017268, ENSSSCG00000033674, ENSSSCG00000017403, ENSSSCG00000021203, ENSSSCG00000027628, ENSSSCG00000021129, ENSSSCG00000008061,…	0.0844741
ssc05214	Glioma	28	28/2560	70/8884	0.0492984	ENSSSCG00000007541, ENSSSCG00000016958, ENSSSCG00000056133, ENSSSCG00000010311, ENSSSCG00000037019, ENSSSCG00000010872, ENSSSCG00000017268, ENSSSCG00000013243, ENSSSCG00000033674, ENSSSCG00000021203, ENSSSCG00000014082, ENSSSCG00000001516, ENSSSCG00000010081, ENSSSCG00000003413, ENSSSCG00000004943, ENSSSCG00000024453, ENSSSCG00000008841, ENSSSCG00000032477, ENSSSCG00000011111, ENSSSCG00000010440,…	0.092681

## Sheet: SUMs GO 
ID	Description	Count	GeneRatio	BgRatio	PValue	Genes
GO:0035556	intracellular signal transduction	113	113/3405	361/15159	8.72047e-05	ENSSSCG00000008578, ENSSSCG00000027890, ENSSSCG00000011745, ENSSSCG00000015944, ENSSSCG00000016758, ENSSSCG00000035037, ENSSSCG00000030820, ENSSSCG00000017325, ENSSSCG00000024813, ENSSSCG00000012163, ENSSSCG00000010380, ENSSSCG00000002989, ENSSSCG00000002467, ENSSSCG00000024377, ENSSSCG00000003558, ENSSSCG00000009397, ENSSSCG00000009431, ENSSSCG00000006305, ENSSSCG00000005215, ENSSSCG00000007356,…
GO:1990542	mitochondrial transmembrane transport	7	7/3405	7/15159	0.000722479	ENSSSCG00000014063, ENSSSCG00000010589, ENSSSCG00000014834, ENSSSCG00000008307, ENSSSCG00000010681, ENSSSCG00000014833, ENSSSCG00000022005
GO:0046326	positive regulation of glucose import	15	15/3405	28/15159	0.00126215	ENSSSCG00000028771, ENSSSCG00000011745, ENSSSCG00000015549, ENSSSCG00000012871, ENSSSCG00000013566, ENSSSCG00000017118, ENSSSCG00000034763, ENSSSCG00000030289, ENSSSCG00000000857, ENSSSCG00000013394, ENSSSCG00000021514, ENSSSCG00000013296, ENSSSCG00000025729, ENSSSCG00000002989, ENSSSCG00000026015
GO:1900025	negative regulation of substrate adhesion-dependent cell spreading	9	9/3405	12/15159	0.00131349	ENSSSCG00000009613, ENSSSCG00000011837, ENSSSCG00000036520, ENSSSCG00000036322, ENSSSCG00000029313, ENSSSCG00000055744, ENSSSCG00000000010, ENSSSCG00000003485, ENSSSCG00000005235
GO:0090051	negative regulation of cell migration involved in sprouting angiogenesis	9	9/3405	12/15159	0.00131349	ENSSSCG00000025260, ENSSSCG00000022080, ENSSSCG00000039393, ENSSSCG00000011739, ENSSSCG00000033759, ENSSSCG00000004789, ENSSSCG00000004755, ENSSSCG00000005437, ENSSSCG00000029313
GO:0018105	peptidyl-serine phosphorylation	50	50/3405	147/15159	0.00156266	ENSSSCG00000027251, ENSSSCG00000011745, ENSSSCG00000012910, ENSSSCG00000006274, ENSSSCG00000015944, ENSSSCG00000030820, ENSSSCG00000036326, ENSSSCG00000012163, ENSSSCG00000010380, ENSSSCG00000001898, ENSSSCG00000002506, ENSSSCG00000002989, ENSSSCG00000024377, ENSSSCG00000003558, ENSSSCG00000012918, ENSSSCG00000007673, ENSSSCG00000033327, ENSSSCG00000006342, ENSSSCG00000028036, ENSSSCG00000008629,…
GO:0042147	retrograde transport, endosome to Golgi	25	25/3405	60/15159	0.00168158	ENSSSCG00000010579, ENSSSCG00000028123, ENSSSCG00000002295, ENSSSCG00000012975, ENSSSCG00000007088, ENSSSCG00000030183, ENSSSCG00000014556, ENSSSCG00000010250, ENSSSCG00000036503, ENSSSCG00000027509, ENSSSCG00000022790, ENSSSCG00000026954, ENSSSCG00000026239, ENSSSCG00000007798, ENSSSCG00000024895, ENSSSCG00000032672, ENSSSCG00000015539, ENSSSCG00000017877, ENSSSCG00000016147, ENSSSCG00000035304,…
GO:1900182	positive regulation of protein localization to nucleus	14	14/3405	26/15159	0.00187716	ENSSSCG00000025260, ENSSSCG00000007334, ENSSSCG00000005310, ENSSSCG00000030197, ENSSSCG00000005041, ENSSSCG00000011848, ENSSSCG00000008629, ENSSSCG00000013429, ENSSSCG00000031429, ENSSSCG00000017548, ENSSSCG00000010025, ENSSSCG00000013252, ENSSSCG00000029438, ENSSSCG00000023653
GO:0001933	negative regulation of protein phosphorylation	20	20/3405	45/15159	0.00238902	ENSSSCG00000037815, ENSSSCG00000004485, ENSSSCG00000006274, ENSSSCG00000008749, ENSSSCG00000032085, ENSSSCG00000015567, ENSSSCG00000035058, ENSSSCG00000013320, ENSSSCG00000016017, ENSSSCG00000034863, ENSSSCG00000004839, ENSSSCG00000021514, ENSSSCG00000003839, ENSSSCG00000031707, ENSSSCG00000002703, ENSSSCG00000001487, ENSSSCG00000005106, ENSSSCG00000023126, ENSSSCG00000025228, ENSSSCG00000000010
GO:0043124	negative regulation of I-kappaB kinase/NF-kappaB signaling	18	18/3405	39/15159	0.0026562	ENSSSCG00000006663, ENSSSCG00000037815, ENSSSCG00000004154, ENSSSCG00000011732, ENSSSCG00000022080, ENSSSCG00000032085, ENSSSCG00000005291, ENSSSCG00000010235, ENSSSCG00000016057, ENSSSCG00000014561, ENSSSCG00000004738, ENSSSCG00000000875, ENSSSCG00000006508, ENSSSCG00000001009, ENSSSCG00000009100, ENSSSCG00000008794, ENSSSCG00000025777, ENSSSCG00000044952
GO:1903364	positive regulation of cellular protein catabolic process	9	9/3405	13/15159	0.00274346	ENSSSCG00000004154, ENSSSCG00000012361, ENSSSCG00000030581, ENSSSCG00000012365, ENSSSCG00000003877, ENSSSCG00000031856, ENSSSCG00000015013, ENSSSCG00000026239, ENSSSCG00000035436
GO:1905064	negative regulation of vascular smooth muscle cell differentiation	6	6/3405	6/15159	0.00277903	ENSSSCG00000007477, ENSSSCG00000057510, ENSSSCG00000033327, ENSSSCG00000010627, ENSSSCG00000004856, ENSSSCG00000029578
GO:0090090	negative regulation of canonical Wnt signaling pathway	39	39/3405	111/15159	0.00295661	ENSSSCG00000005166, ENSSSCG00000005288, ENSSSCG00000033657, ENSSSCG00000010638, ENSSSCG00000013429, ENSSSCG00000013401, ENSSSCG00000014435, ENSSSCG00000039875, ENSSSCG00000039315, ENSSSCG00000031856, ENSSSCG00000013248, ENSSSCG00000016857, ENSSSCG00000035676, ENSSSCG00000030820, ENSSSCG00000036326, ENSSSCG00000022678, ENSSSCG00000040286, ENSSSCG00000013174, ENSSSCG00000009071, ENSSSCG00000012361,…
GO:0030335	positive regulation of cell migration	53	53/3405	163/15159	0.00331257	ENSSSCG00000011867, ENSSSCG00000016958, ENSSSCG00000040904, ENSSSCG00000013566, ENSSSCG00000015701, ENSSSCG00000014410, ENSSSCG00000017403, ENSSSCG00000036964, ENSSSCG00000015396, ENSSSCG00000017095, ENSSSCG00000002989, ENSSSCG00000001770, ENSSSCG00000011872, ENSSSCG00000014224, ENSSSCG00000009482, ENSSSCG00000002774, ENSSSCG00000009320, ENSSSCG00000025514, ENSSSCG00000022126, ENSSSCG00000027074,…
GO:0000381	regulation of alternative mRNA splicing, via spliceosome	22	22/3405	53/15159	0.00365414	ENSSSCG00000010877, ENSSSCG00000028663, ENSSSCG00000035505, ENSSSCG00000037517, ENSSSCG00000007362, ENSSSCG00000012727, ENSSSCG00000004050, ENSSSCG00000011769, ENSSSCG00000011121, ENSSSCG00000030225, ENSSSCG00000013375, ENSSSCG00000035029, ENSSSCG00000027608, ENSSSCG00000017155, ENSSSCG00000039498, ENSSSCG00000006618, ENSSSCG00000023122, ENSSSCG00000032092, ENSSSCG00000000104, ENSSSCG00000000152,…
GO:0045725	positive regulation of glycogen biosynthetic process	8	8/3405	11/15159	0.00397022	ENSSSCG00000000857, ENSSSCG00000013394, ENSSSCG00000000958, ENSSSCG00000025729, ENSSSCG00000002989, ENSSSCG00000013566, ENSSSCG00000034763, ENSSSCG00000016751
GO:0043087	regulation of GTPase activity	26	26/3405	67/15159	0.00414328	ENSSSCG00000027890, ENSSSCG00000017328, ENSSSCG00000012650, ENSSSCG00000036520, ENSSSCG00000011026, ENSSSCG00000012335, ENSSSCG00000018019, ENSSSCG00000016853, ENSSSCG00000013585, ENSSSCG00000001814, ENSSSCG00000015671, ENSSSCG00000006901, ENSSSCG00000010959, ENSSSCG00000008044, ENSSSCG00000021562, ENSSSCG00000010429, ENSSSCG00000026130, ENSSSCG00000022073, ENSSSCG00000010824, ENSSSCG00000011672,…
GO:0040037	negative regulation of fibroblast growth factor receptor signaling pathway	9	9/3405	14/15159	0.00514705	ENSSSCG00000013263, ENSSSCG00000006197, ENSSSCG00000009083, ENSSSCG00000009482, ENSSSCG00000017548, ENSSSCG00000004789, ENSSSCG00000048443, ENSSSCG00000036322, ENSSSCG00000007456
GO:0046777	protein autophosphorylation	43	43/3405	130/15159	0.00605973	ENSSSCG00000027074, ENSSSCG00000008337, ENSSSCG00000030560, ENSSSCG00000011843, ENSSSCG00000031474, ENSSSCG00000016518, ENSSSCG00000014878, ENSSSCG00000006250, ENSSSCG00000026142, ENSSSCG00000030480, ENSSSCG00000013429, ENSSSCG00000013566, ENSSSCG00000008819, ENSSSCG00000030820, ENSSSCG00000032941, ENSSSCG00000024813, ENSSSCG00000021205, ENSSSCG00000017497, ENSSSCG00000038397, ENSSSCG00000001898,…
GO:0006886	intracellular protein transport	79	79/3405	268/15159	0.00629435	ENSSSCG00000005386, ENSSSCG00000003120, ENSSSCG00000005660, ENSSSCG00000007088, ENSSSCG00000000290, ENSSSCG00000015944, ENSSSCG00000010250, ENSSSCG00000017528, ENSSSCG00000011269, ENSSSCG00000016553, ENSSSCG00000022358, ENSSSCG00000017211, ENSSSCG00000020858, ENSSSCG00000001972, ENSSSCG00000006901, ENSSSCG00000022790, ENSSSCG00000001973, ENSSSCG00000026239, ENSSSCG00000007513, ENSSSCG00000007798,…
GO:0016192	vesicle-mediated transport	54	54/3405	172/15159	0.00668005	ENSSSCG00000003120, ENSSSCG00000031590, ENSSSCG00000030183, ENSSSCG00000035034, ENSSSCG00000021906, ENSSSCG00000016553, ENSSSCG00000033135, ENSSSCG00000030421, ENSSSCG00000017211, ENSSSCG00000001972, ENSSSCG00000001973, ENSSSCG00000003477, ENSSSCG00000024895, ENSSSCG00000005012, ENSSSCG00000004166, ENSSSCG00000006661, ENSSSCG00000013856, ENSSSCG00000030174, ENSSSCG00000038533, ENSSSCG00000034972,…
GO:1905618	positive regulation of miRNA mediated inhibition of translation	6	6/3405	7/15159	0.0079204	ENSSSCG00000030255, ENSSSCG00000005935, ENSSSCG00000010030, ENSSSCG00000038466, ENSSSCG00000017403, ENSSSCG00000000078
GO:0035308	negative regulation of protein dephosphorylation	6	6/3405	7/15159	0.0079204	ENSSSCG00000021634, ENSSSCG00000053937, ENSSSCG00000012382, ENSSSCG00000007381, ENSSSCG00000035366, ENSSSCG00000006653
GO:0086002	cardiac muscle cell action potential involved in contraction	6	6/3405	7/15159	0.0079204	ENSSSCG00000039947, ENSSSCG00000053283, ENSSSCG00000015402, ENSSSCG00000015145, ENSSSCG00000021651, ENSSSCG00000011455
GO:0016197	endosomal transport	19	19/3405	46/15159	0.00798337	ENSSSCG00000035987, ENSSSCG00000011535, ENSSSCG00000005065, ENSSSCG00000023371, ENSSSCG00000013857, ENSSSCG00000033297, ENSSSCG00000011593, ENSSSCG00000013017, ENSSSCG00000010551, ENSSSCG00000013256, ENSSSCG00000020666, ENSSSCG00000014121, ENSSSCG00000010370, ENSSSCG00000006619, ENSSSCG00000001875, ENSSSCG00000008583, ENSSSCG00000003872, ENSSSCG00000005423, ENSSSCG00000026569
GO:0007411	axon guidance	43	43/3405	132/15159	0.00810985	ENSSSCG00000011524, ENSSSCG00000006495, ENSSSCG00000016319, ENSSSCG00000011527, ENSSSCG00000017548, ENSSSCG00000011440, ENSSSCG00000015426, ENSSSCG00000022919, ENSSSCG00000036520, ENSSSCG00000013320, ENSSSCG00000038646, ENSSSCG00000015445, ENSSSCG00000015396, ENSSSCG00000040166, ENSSSCG00000017095, ENSSSCG00000032728, ENSSSCG00000002428, ENSSSCG00000025784, ENSSSCG00000008560, ENSSSCG00000007338,…
GO:0045785	positive regulation of cell adhesion	15	15/3405	33/15159	0.00822426	ENSSSCG00000025270, ENSSSCG00000004694, ENSSSCG00000013119, ENSSSCG00000013900, ENSSSCG00000012287, ENSSSCG00000015487, ENSSSCG00000016027, ENSSSCG00000034468, ENSSSCG00000010574, ENSSSCG00000016230, ENSSSCG00000017497, ENSSSCG00000038351, ENSSSCG00000007768, ENSSSCG00000005446, ENSSSCG00000001695
GO:0008283	cell proliferation	32	32/3405	92/15159	0.00879116	ENSSSCG00000027074, ENSSSCG00000011765, ENSSSCG00000014955, ENSSSCG00000010450, ENSSSCG00000010010, ENSSSCG00000035357, ENSSSCG00000035059, ENSSSCG00000017403, ENSSSCG00000033356, ENSSSCG00000012135, ENSSSCG00000016662, ENSSSCG00000000920, ENSSSCG00000026752, ENSSSCG00000040746, ENSSSCG00000021065, ENSSSCG00000006127, ENSSSCG00000002960, ENSSSCG00000001771, ENSSSCG00000005235, ENSSSCG00000009457,…
GO:0032781	positive regulation of ATPase activity	9	9/3405	15/15159	0.00887631	ENSSSCG00000011878, ENSSSCG00000026083, ENSSSCG00000023482, ENSSSCG00000016217, ENSSSCG00000008383, ENSSSCG00000035741, ENSSSCG00000016017, ENSSSCG00000032621, ENSSSCG00000013784
GO:0015031	protein transport	64	64/3405	213/15159	0.0090375	ENSSSCG00000036967, ENSSSCG00000008974, ENSSSCG00000031432, ENSSSCG00000005066, ENSSSCG00000035318, ENSSSCG00000016958, ENSSSCG00000036926, ENSSSCG00000022162, ENSSSCG00000057023, ENSSSCG00000000290, ENSSSCG00000030183, ENSSSCG00000013446, ENSSSCG00000015823, ENSSSCG00000011621, ENSSSCG00000030421, ENSSSCG00000001972, ENSSSCG00000040746, ENSSSCG00000002743, ENSSSCG00000001973, ENSSSCG00000008222,…
GO:0050731	positive regulation of peptidyl-tyrosine phosphorylation	22	22/3405	57/15159	0.00965187	ENSSSCG00000008963, ENSSSCG00000007334, ENSSSCG00000011899, ENSSSCG00000015403, ENSSSCG00000013248, ENSSSCG00000036520, ENSSSCG00000013297, ENSSSCG00000016853, ENSSSCG00000030289, ENSSSCG00000038073, ENSSSCG00000003839, ENSSSCG00000035293, ENSSSCG00000009051, ENSSSCG00000037452, ENSSSCG00000027237, ENSSSCG00000004823, ENSSSCG00000022361, ENSSSCG00000009584, ENSSSCG00000008044, ENSSSCG00000002688,…
GO:0046854	phosphatidylinositol phosphorylation	17	17/3405	41/15159	0.0123877	ENSSSCG00000007322, ENSSSCG00000032531, ENSSSCG00000003000, ENSSSCG00000008437, ENSSSCG00000003395, ENSSSCG00000016958, ENSSSCG00000013900, ENSSSCG00000027340, ENSSSCG00000032846, ENSSSCG00000003909, ENSSSCG00000015386, ENSSSCG00000018057, ENSSSCG00000011390, ENSSSCG00000015283, ENSSSCG00000006626, ENSSSCG00000027855, ENSSSCG00000008434
GO:0042102	positive regulation of T cell proliferation	17	17/3405	41/15159	0.0123877	ENSSSCG00000005211, ENSSSCG00000011877, ENSSSCG00000011899, ENSSSCG00000011848, ENSSSCG00000013111, ENSSSCG00000034390, ENSSSCG00000009051, ENSSSCG00000032728, ENSSSCG00000040464, ENSSSCG00000000295, ENSSSCG00000025701, ENSSSCG00000009542, ENSSSCG00000029456, ENSSSCG00000038082, ENSSSCG00000028875, ENSSSCG00000005267, ENSSSCG00000002135
GO:0032008	positive regulation of TOR signaling	13	13/3405	28/15159	0.0127953	ENSSSCG00000030343, ENSSSCG00000038715, ENSSSCG00000014269, ENSSSCG00000011572, ENSSSCG00000015426, ENSSSCG00000015343, ENSSSCG00000010872, ENSSSCG00000016853, ENSSSCG00000014388, ENSSSCG00000004318, ENSSSCG00000008044, ENSSSCG00000040464, ENSSSCG00000007646
GO:0007160	cell-matrix adhesion	23	23/3405	62/15159	0.0132747	ENSSSCG00000008997, ENSSSCG00000022080, ENSSSCG00000005041, ENSSSCG00000055670, ENSSSCG00000015507, ENSSSCG00000016816, ENSSSCG00000007052, ENSSSCG00000017306, ENSSSCG00000013667, ENSSSCG00000038801, ENSSSCG00000015256, ENSSSCG00000016027, ENSSSCG00000003819, ENSSSCG00000020963, ENSSSCG00000015375, ENSSSCG00000016034, ENSSSCG00000016381, ENSSSCG00000026819, ENSSSCG00000060053, ENSSSCG00000040546,…
GO:0007214	gamma-aminobutyric acid signaling pathway	11	11/3405	22/15159	0.014113	ENSSSCG00000035924, ENSSSCG00000017025, ENSSSCG00000033558, ENSSSCG00000025708, ENSSSCG00000030515, ENSSSCG00000023661, ENSSSCG00000008809, ENSSSCG00000029073, ENSSSCG00000035621, ENSSSCG00000012754, ENSSSCG00000038547
GO:0051881	regulation of mitochondrial membrane potential	11	11/3405	22/15159	0.014113	ENSSSCG00000028045, ENSSSCG00000024635, ENSSSCG00000003506, ENSSSCG00000015039, ENSSSCG00000010682, ENSSSCG00000035058, ENSSSCG00000014833, ENSSSCG00000035357, ENSSSCG00000010245, ENSSSCG00000036855, ENSSSCG00000016127
GO:0046580	negative regulation of Ras protein signal transduction	11	11/3405	22/15159	0.014113	ENSSSCG00000027890, ENSSSCG00000029169, ENSSSCG00000009083, ENSSSCG00000022073, ENSSSCG00000009482, ENSSSCG00000011672, ENSSSCG00000003434, ENSSSCG00000036322, ENSSSCG00000008300, ENSSSCG00000010177, ENSSSCG00000009567
GO:0048872	homeostasis of number of cells	9	9/3405	16/15159	0.0143006	ENSSSCG00000034390, ENSSSCG00000008308, ENSSSCG00000013736, ENSSSCG00000010052, ENSSSCG00000014101, ENSSSCG00000017466, ENSSSCG00000029710, ENSSSCG00000033356, ENSSSCG00000007248
GO:0006919	activation of cysteine-type endopeptidase activity involved in apoptotic process	19	19/3405	49/15159	0.0164079	ENSSSCG00000003460, ENSSSCG00000028045, ENSSSCG00000012657, ENSSSCG00000017548, ENSSSCG00000034213, ENSSSCG00000000769, ENSSSCG00000003608, ENSSSCG00000016057, ENSSSCG00000000816, ENSSSCG00000000910, ENSSSCG00000026940, ENSSSCG00000001963, ENSSSCG00000004952, ENSSSCG00000026454, ENSSSCG00000003112, ENSSSCG00000001770, ENSSSCG00000007700, ENSSSCG00000005215, ENSSSCG00000001571
GO:0002726	positive regulation of T cell cytokine production	6	6/3405	8/15159	0.0172258	ENSSSCG00000004917, ENSSSCG00000016140, ENSSSCG00000004334, ENSSSCG00000038082, ENSSSCG00000004687, ENSSSCG00000051899
GO:0090331	negative regulation of platelet aggregation	6	6/3405	8/15159	0.0172258	ENSSSCG00000009833, ENSSSCG00000038627, ENSSSCG00000023503, ENSSSCG00000010429, ENSSSCG00000035511, ENSSSCG00000015136
GO:0006486	protein glycosylation	38	38/3405	119/15159	0.0180396	ENSSSCG00000011229, ENSSSCG00000010799, ENSSSCG00000005383, ENSSSCG00000032481, ENSSSCG00000035454, ENSSSCG00000013886, ENSSSCG00000014035, ENSSSCG00000058735, ENSSSCG00000017177, ENSSSCG00000007919, ENSSSCG00000015232, ENSSSCG00000008141, ENSSSCG00000025005, ENSSSCG00000004244, ENSSSCG00000003234, ENSSSCG00000010800, ENSSSCG00000033425, ENSSSCG00000008227, ENSSSCG00000029145, ENSSSCG00000002340,…
GO:0098609	cell-cell adhesion	29	29/3405	86/15159	0.0199222	ENSSSCG00000015200, ENSSSCG00000015862, ENSSSCG00000000528, ENSSSCG00000016780, ENSSSCG00000013174, ENSSSCG00000003839, ENSSSCG00000012482, ENSSSCG00000017054, ENSSSCG00000000900, ENSSSCG00000005317, ENSSSCG00000015091, ENSSSCG00000003793, ENSSSCG00000002684, ENSSSCG00000011811, ENSSSCG00000003451, ENSSSCG00000002340, ENSSSCG00000025085, ENSSSCG00000013654, ENSSSCG00000012071, ENSSSCG00000036480,…
GO:0033628	regulation of cell adhesion mediated by integrin	7	7/3405	11/15159	0.0205511	ENSSSCG00000038397, ENSSSCG00000009859, ENSSSCG00000006250, ENSSSCG00000029313, ENSSSCG00000038989, ENSSSCG00000010312
GO:0060078	regulation of postsynaptic membrane potential	7	7/3405	11/15159	0.0205511	ENSSSCG00000017025, ENSSSCG00000025708, ENSSSCG00000030515, ENSSSCG00000033581, ENSSSCG00000023661, ENSSSCG00000008809, ENSSSCG00000012754
GO:0009311	oligosaccharide metabolic process	8	8/3405	14/15159	0.0217734	ENSSSCG00000033425, ENSSSCG00000039271, ENSSSCG00000032053, ENSSSCG00000005628, ENSSSCG00000008141, ENSSSCG00000031329, ENSSSCG00000005623, ENSSSCG00000038971
GO:0055091	phospholipid homeostasis	8	8/3405	14/15159	0.0217734	ENSSSCG00000003819, ENSSSCG00000004509, ENSSSCG00000038650, ENSSSCG00000015926, ENSSSCG00000008051, ENSSSCG00000007371, ENSSSCG00000005423, ENSSSCG00000010631
GO:0007422	peripheral nervous system development	9	9/3405	17/15159	0.0217813	ENSSSCG00000017497, ENSSSCG00000004142, ENSSSCG00000003604, ENSSSCG00000039315, ENSSSCG00000034167, ENSSSCG00000009630, ENSSSCG00000009477, ENSSSCG00000022951, ENSSSCG00000013333
GO:0042060	wound healing	17	17/3405	44/15159	0.0252941	ENSSSCG00000011977, ENSSSCG00000014878, ENSSSCG00000031429, ENSSSCG00000035341, ENSSSCG00000017422, ENSSSCG00000001539, ENSSSCG00000033190, ENSSSCG00000024954, ENSSSCG00000006709, ENSSSCG00000014561, ENSSSCG00000016034, ENSSSCG00000017497, ENSSSCG00000000006, ENSSSCG00000003539, ENSSSCG00000017192, ENSSSCG00000001660, ENSSSCG00000005446
GO:0006892	post-Golgi vesicle-mediated transport	5	5/3405	6/15159	0.0256929	ENSSSCG00000016061, ENSSSCG00000053080, ENSSSCG00000027701, ENSSSCG00000006831, ENSSSCG00000030026
GO:0006355	regulation of transcription, DNA-templated	140	140/3405	534/15159	0.0260526	ENSSSCG00000031870, ENSSSCG00000003043, ENSSSCG00000007484, ENSSSCG00000007362, ENSSSCG00000026164, ENSSSCG00000015309, ENSSSCG00000033816, ENSSSCG00000015820, ENSSSCG00000013523, ENSSSCG00000015145, ENSSSCG00000032962, ENSSSCG00000001814, ENSSSCG00000034191, ENSSSCG00000006709, ENSSSCG00000002988, ENSSSCG00000030947, ENSSSCG00000015393, ENSSSCG00000024377, ENSSSCG00000032674, ENSSSCG00000031342,…
GO:0033138	positive regulation of peptidyl-serine phosphorylation	26	26/3405	77/15159	0.0277041	ENSSSCG00000031175, ENSSSCG00000022380, ENSSSCG00000014878, ENSSSCG00000011848, ENSSSCG00000030260, ENSSSCG00000030820, ENSSSCG00000034468, ENSSSCG00000015273, ENSSSCG00000002703, ENSSSCG00000024453, ENSSSCG00000010959, ENSSSCG00000001695, ENSSSCG00000030255, ENSSSCG00000009856, ENSSSCG00000029169, ENSSSCG00000011739, ENSSSCG00000014269, ENSSSCG00000013297, ENSSSCG00000010245, ENSSSCG00000013333,…
GO:0010628	positive regulation of gene expression	80	80/3405	289/15159	0.0283641	ENSSSCG00000016518, ENSSSCG00000013328, ENSSSCG00000035511, ENSSSCG00000013320, ENSSSCG00000039514, ENSSSCG00000001539, ENSSSCG00000015595, ENSSSCG00000027726, ENSSSCG00000010380, ENSSSCG00000017052, ENSSSCG00000004803, ENSSSCG00000004600, ENSSSCG00000024253, ENSSSCG00000001770, ENSSSCG00000026239, ENSSSCG00000061049, ENSSSCG00000009831, ENSSSCG00000002860, ENSSSCG00000007477, ENSSSCG00000011878,…
GO:0072659	protein localization to plasma membrane	36	36/3405	115/15159	0.0287928	ENSSSCG00000012956, ENSSSCG00000005066, ENSSSCG00000023371, ENSSSCG00000006296, ENSSSCG00000053283, ENSSSCG00000030361, ENSSSCG00000033792, ENSSSCG00000030547, ENSSSCG00000010212, ENSSSCG00000039812, ENSSSCG00000034468, ENSSSCG00000000528, ENSSSCG00000010083, ENSSSCG00000002989, ENSSSCG00000002428, ENSSSCG00000005955, ENSSSCG00000006369, ENSSSCG00000032312, ENSSSCG00000006982, ENSSSCG00000035987,…
GO:0008654	phospholipid biosynthetic process	10	10/3405	21/15159	0.0297241	ENSSSCG00000026914, ENSSSCG00000029918, ENSSSCG00000012182, ENSSSCG00000010175, ENSSSCG00000010032, ENSSSCG00000040524, ENSSSCG00000001435, ENSSSCG00000010631, ENSSSCG00000040202, ENSSSCG00000017116
GO:0060348	bone development	15	15/3405	38/15159	0.031405	ENSSSCG00000010437, ENSSSCG00000000183, ENSSSCG00000004241, ENSSSCG00000006197, ENSSSCG00000014319, ENSSSCG00000015754, ENSSSCG00000000737, ENSSSCG00000012361, ENSSSCG00000033171, ENSSSCG00000005946, ENSSSCG00000024960, ENSSSCG00000027378, ENSSSCG00000009035, ENSSSCG00000029621, ENSSSCG00000007456
GO:0031648	protein destabilization	15	15/3405	38/15159	0.031405	ENSSSCG00000007334, ENSSSCG00000028045, ENSSSCG00000006274, ENSSSCG00000010801, ENSSSCG00000056684, ENSSSCG00000015611, ENSSSCG00000010235, ENSSSCG00000011794, ENSSSCG00000010563, ENSSSCG00000014780, ENSSSCG00000017211, ENSSSCG00000001436, ENSSSCG00000048919, ENSSSCG00000001770, ENSSSCG00000024412
GO:0035329	hippo signaling	9	9/3405	18/15159	0.0316462	ENSSSCG00000000736, ENSSSCG00000008942, ENSSSCG00000022845, ENSSSCG00000039221, ENSSSCG00000031429, ENSSSCG00000011643, ENSSSCG00000030820, ENSSSCG00000013399, ENSSSCG00000036326
GO:0010763	positive regulation of fibroblast migration	6	6/3405	9/15159	0.0316614	ENSSSCG00000009613, ENSSSCG00000038397, ENSSSCG00000017306, ENSSSCG00000004789, ENSSSCG00000006338, ENSSSCG00000034468
GO:0050821	protein stabilization	42	42/3405	139/15159	0.0317529	ENSSSCG00000010799, ENSSSCG00000006355, ENSSSCG00000028045, ENSSSCG00000008337, ENSSSCG00000011765, ENSSSCG00000010996, ENSSSCG00000016958, ENSSSCG00000006296, ENSSSCG00000035133, ENSSSCG00000016998, ENSSSCG00000030820, ENSSSCG00000032007, ENSSSCG00000034468, ENSSSCG00000010431, ENSSSCG00000013174, ENSSSCG00000003839, ENSSSCG00000001653, ENSSSCG00000005219, ENSSSCG00000025661, ENSSSCG00000024655,…
GO:0007417	central nervous system development	23	23/3405	67/15159	0.0329816	ENSSSCG00000004166, ENSSSCG00000023080, ENSSSCG00000004142, ENSSSCG00000015825, ENSSSCG00000032131, ENSSSCG00000001090, ENSSSCG00000026781, ENSSSCG00000008308, ENSSSCG00000024393, ENSSSCG00000017548, ENSSSCG00000039841, ENSSSCG00000015426, ENSSSCG00000011692, ENSSSCG00000032129, ENSSSCG00000030820, ENSSSCG00000039514, ENSSSCG00000014136, ENSSSCG00000034191, ENSSSCG00000017076, ENSSSCG00000003539,…
GO:0070374	positive regulation of ERK1 and ERK2 cascade	46	46/3405	155/15159	0.0330403	ENSSSCG00000008997, ENSSSCG00000005041, ENSSSCG00000030361, ENSSSCG00000014852, ENSSSCG00000012871, ENSSSCG00000017720, ENSSSCG00000038801, ENSSSCG00000011169, ENSSSCG00000030289, ENSSSCG00000031236, ENSSSCG00000014994, ENSSSCG00000022413, ENSSSCG00000024954, ENSSSCG00000013593, ENSSSCG00000006709, ENSSSCG00000038073, ENSSSCG00000004943, ENSSSCG00000003731, ENSSSCG00000000687, ENSSSCG00000006502,…
GO:1902894	negative regulation of pri-miRNA transcription from RNA polymerase II promoter	8	8/3405	15/15159	0.0330583	ENSSSCG00000001539, ENSSSCG00000057510, ENSSSCG00000033327, ENSSSCG00000000006, ENSSSCG00000037558, ENSSSCG00000023357, ENSSSCG00000029578, ENSSSCG00000025777
GO:0043393	regulation of protein binding	8	8/3405	15/15159	0.0330583	ENSSSCG00000007334, ENSSSCG00000022504, ENSSSCG00000038989, ENSSSCG00000022486, ENSSSCG00000016435, ENSSSCG00000015136, ENSSSCG00000034159
GO:1905564	positive regulation of vascular endothelial cell proliferation	7	7/3405	12/15159	0.0334126	ENSSSCG00000007356, ENSSSCG00000035293, ENSSSCG00000048443, ENSSSCG00000016009, ENSSSCG00000010872, ENSSSCG00000008641, ENSSSCG00000017403
GO:0071549	cellular response to dexamethasone stimulus	7	7/3405	12/15159	0.0334126	ENSSSCG00000003460, ENSSSCG00000028420, ENSSSCG00000033190, ENSSSCG00000017670, ENSSSCG00000014401, ENSSSCG00000031888, ENSSSCG00000005215
GO:0042692	muscle cell differentiation	7	7/3405	12/15159	0.0334126	ENSSSCG00000006904, ENSSSCG00000008197, ENSSSCG00000004029, ENSSSCG00000011885, ENSSSCG00000004247, ENSSSCG00000016435, ENSSSCG00000032522
GO:0003094	glomerular filtration	7	7/3405	12/15159	0.0334126	ENSSSCG00000033190, ENSSSCG00000033823, ENSSSCG00000006197, ENSSSCG00000001725, ENSSSCG00000015116, ENSSSCG00000004587, ENSSSCG00000007456
GO:0042407	cristae formation	7	7/3405	12/15159	0.0334126	ENSSSCG00000012459, ENSSSCG00000038370, ENSSSCG00000024564, ENSSSCG00000013524, ENSSSCG00000028346, ENSSSCG00000008675, ENSSSCG00000016545
GO:0086091	regulation of heart rate by cardiac conduction	12	12/3405	28/15159	0.0335729	ENSSSCG00000000528, ENSSSCG00000036480, ENSSSCG00000039947, ENSSSCG00000011040, ENSSSCG00000053283, ENSSSCG00000016448, ENSSSCG00000015402, ENSSSCG00000038149, ENSSSCG00000015145, ENSSSCG00000021651, ENSSSCG00000011455, ENSSSCG00000016883
GO:0043966	histone H3 acetylation	12	12/3405	28/15159	0.0335729	ENSSSCG00000028310, ENSSSCG00000008548, ENSSSCG00000009071, ENSSSCG00000007023, ENSSSCG00000011776, ENSSSCG00000044078, ENSSSCG00000033381, ENSSSCG00000014303, ENSSSCG00000021065, ENSSSCG00000004334, ENSSSCG00000038615, ENSSSCG00000013375
GO:0001701	in utero embryonic development	51	51/3405	175/15159	0.0340605	ENSSSCG00000039315, ENSSSCG00000035357, ENSSSCG00000017298, ENSSSCG00000002708, ENSSSCG00000006709, ENSSSCG00000015276, ENSSSCG00000040181, ENSSSCG00000005378, ENSSSCG00000006663, ENSSSCG00000007356, ENSSSCG00000012967, ENSSSCG00000007950, ENSSSCG00000035505, ENSSSCG00000007352, ENSSSCG00000008308, ENSSSCG00000010306, ENSSSCG00000017339, ENSSSCG00000016763, ENSSSCG00000017414, ENSSSCG00000039472,…
GO:1900026	positive regulation of substrate adhesion-dependent cell spreading	14	14/3405	35/15159	0.0349951	ENSSSCG00000009613, ENSSSCG00000005310, ENSSSCG00000005041, ENSSSCG00000017306, ENSSSCG00000038989, ENSSSCG00000035048, ENSSSCG00000015862, ENSSSCG00000016494, ENSSSCG00000023956, ENSSSCG00000016185, ENSSSCG00000009444, ENSSSCG00000001100, ENSSSCG00000008137
GO:0051092	positive regulation of NF-kappaB transcription factor activity	36	36/3405	117/15159	0.0367333	ENSSSCG00000027074, ENSSSCG00000011745, ENSSSCG00000033657, ENSSSCG00000011848, ENSSSCG00000035078, ENSSSCG00000016998, ENSSSCG00000033674, ENSSSCG00000022413, ENSSSCG00000014780, ENSSSCG00000034390, ENSSSCG00000038073, ENSSSCG00000002703, ENSSSCG00000023727, ENSSSCG00000001235, ENSSSCG00000003811, ENSSSCG00000024377, ENSSSCG00000002688, ENSSSCG00000006502, ENSSSCG00000039707, ENSSSCG00000032493,…
GO:0050727	regulation of inflammatory response	19	19/3405	53/15159	0.0367717	ENSSSCG00000011438, ENSSSCG00000009425, ENSSSCG00000002370, ENSSSCG00000006250, ENSSSCG00000016816, ENSSSCG00000017927, ENSSSCG00000015754, ENSSSCG00000011251, ENSSSCG00000010056, ENSSSCG00000016853, ENSSSCG00000017864, ENSSSCG00000033324, ENSSSCG00000040286, ENSSSCG00000008162, ENSSSCG00000022496, ENSSSCG00000005215, ENSSSCG00000025777, ENSSSCG00000004676, ENSSSCG00000005267
GO:1990743	protein sialylation	4	4/3405	4/15159	0.0376432	ENSSSCG00000015232, ENSSSCG00000061257, ENSSSCG00000038971, ENSSSCG00000005943
GO:0072014	proximal tubule development	4	4/3405	4/15159	0.0376432	ENSSSCG00000006709, ENSSSCG00000014880, ENSSSCG00000027726, ENSSSCG00000038956
GO:0032956	regulation of actin cytoskeleton organization	17	17/3405	46/15159	0.0382638	ENSSSCG00000009613, ENSSSCG00000022080, ENSSSCG00000014878, ENSSSCG00000026130, ENSSSCG00000008629, ENSSSCG00000017306, ENSSSCG00000009807, ENSSSCG00000039656, ENSSSCG00000036520, ENSSSCG00000033189, ENSSSCG00000038989, ENSSSCG00000018019, ENSSSCG00000003539, ENSSSCG00000008044, ENSSSCG00000008794, ENSSSCG00000040445
GO:0045727	positive regulation of translation	17	17/3405	46/15159	0.0382638	ENSSSCG00000007433, ENSSSCG00000006274, ENSSSCG00000028581, ENSSSCG00000012727, ENSSSCG00000011769, ENSSSCG00000016998, ENSSSCG00000015567, ENSSSCG00000001808, ENSSSCG00000058735, ENSSSCG00000017155, ENSSSCG00000022864, ENSSSCG00000017497, ENSSSCG00000003506, ENSSSCG00000023408, ENSSSCG00000004789, ENSSSCG00000028516, ENSSSCG00000009113
GO:0006821	chloride transport	20	20/3405	57/15159	0.039171	ENSSSCG00000009713, ENSSSCG00000028112, ENSSSCG00000033558, ENSSSCG00000024809, ENSSSCG00000008809, ENSSSCG00000038994, ENSSSCG00000014881, ENSSSCG00000012754, ENSSSCG00000017238, ENSSSCG00000013344, ENSSSCG00000038547, ENSSSCG00000017025, ENSSSCG00000025708, ENSSSCG00000023661, ENSSSCG00000000499, ENSSSCG00000006932, ENSSSCG00000039071, ENSSSCG00000009698, ENSSSCG00000040720, ENSSSCG00000023026
GO:0016485	protein processing	20	20/3405	57/15159	0.039171	ENSSSCG00000004595, ENSSSCG00000008854, ENSSSCG00000002340, ENSSSCG00000012403, ENSSSCG00000033823, ENSSSCG00000010259, ENSSSCG00000035586, ENSSSCG00000016763, ENSSSCG00000015079, ENSSSCG00000011157, ENSSSCG00000017799, ENSSSCG00000014169, ENSSSCG00000010860, ENSSSCG00000016285, ENSSSCG00000017052, ENSSSCG00000030608, ENSSSCG00000032949, ENSSSCG00000038180, ENSSSCG00000008641, ENSSSCG00000024379
GO:0048008	platelet-derived growth factor receptor signaling pathway	10	10/3405	22/15159	0.0405317	ENSSSCG00000001814, ENSSSCG00000027074, ENSSSCG00000005385, ENSSSCG00000031262, ENSSSCG00000017306, ENSSSCG00000010274, ENSSSCG00000024960, ENSSSCG00000004587, ENSSSCG00000030289, ENSSSCG00000014994
GO:0046627	negative regulation of insulin receptor signaling pathway	10	10/3405	22/15159	0.0405317	ENSSSCG00000023503, ENSSSCG00000033291, ENSSSCG00000030361, ENSSSCG00000027855, ENSSSCG00000035058, ENSSSCG00000007438, ENSSSCG00000040464, ENSSSCG00000025701, ENSSSCG00000011079, ENSSSCG00000005235
GO:0048013	ephrin receptor signaling pathway	10	10/3405	22/15159	0.0405317	ENSSSCG00000009535, ENSSSCG00000038397, ENSSSCG00000032728, ENSSSCG00000001534, ENSSSCG00000036520, ENSSSCG00000025701, ENSSSCG00000038989, ENSSSCG00000030289, ENSSSCG00000017787
GO:0007169	transmembrane receptor protein tyrosine kinase signaling pathway	29	29/3405	91/15159	0.041	ENSSSCG00000027074, ENSSSCG00000030560, ENSSSCG00000031474, ENSSSCG00000006250, ENSSSCG00000026142, ENSSSCG00000013566, ENSSSCG00000017006, ENSSSCG00000017497, ENSSSCG00000026978, ENSSSCG00000003811, ENSSSCG00000010959, ENSSSCG00000005456, ENSSSCG00000008841, ENSSSCG00000007334, ENSSSCG00000004166, ENSSSCG00000026130, ENSSSCG00000014007, ENSSSCG00000039841, ENSSSCG00000038675, ENSSSCG00000037449,…
GO:0010976	positive regulation of neuron projection development	19	19/3405	54/15159	0.0439352	ENSSSCG00000011745, ENSSSCG00000031474, ENSSSCG00000033922, ENSSSCG00000006250, ENSSSCG00000026130, ENSSSCG00000025085, ENSSSCG00000011364, ENSSSCG00000033155, ENSSSCG00000010177, ENSSSCG00000000798, ENSSSCG00000003811, ENSSSCG00000024674, ENSSSCG00000005106, ENSSSCG00000010959, ENSSSCG00000027410, ENSSSCG00000001660, ENSSSCG00000025701, ENSSSCG00000003342, ENSSSCG00000003793
GO:0051289	protein homotetramerization	17	17/3405	47/15159	0.0462942	ENSSSCG00000010337, ENSSSCG00000035965, ENSSSCG00000039947, ENSSSCG00000008868, ENSSSCG00000006186, ENSSSCG00000009717, ENSSSCG00000051899, ENSSSCG00000034090, ENSSSCG00000013570, ENSSSCG00000016056, ENSSSCG00000026527, ENSSSCG00000027806, ENSSSCG00000004822, ENSSSCG00000003789, ENSSSCG00000000841, ENSSSCG00000004687, ENSSSCG00000023762
GO:0032012	regulation of ARF protein signal transduction	8	8/3405	16/15159	0.0476475	ENSSSCG00000010579, ENSSSCG00000000748, ENSSSCG00000009702, ENSSSCG00000007034, ENSSSCG00000017167, ENSSSCG00000027812, ENSSSCG00000010581, ENSSSCG00000012324
GO:0051893	regulation of focal adhesion assembly	8	8/3405	16/15159	0.0476475	ENSSSCG00000008799, ENSSSCG00000033657, ENSSSCG00000010313, ENSSSCG00000038397, ENSSSCG00000026130, ENSSSCG00000036520, ENSSSCG00000013583, ENSSSCG00000010574
GO:0006520	cellular amino acid metabolic process	8	8/3405	16/15159	0.0476475	ENSSSCG00000010368, ENSSSCG00000022009, ENSSSCG00000022738, ENSSSCG00000021041, ENSSSCG00000009870, ENSSSCG00000023325, ENSSSCG00000029458, ENSSSCG00000036865
GO:0007034	vacuolar transport	8	8/3405	16/15159	0.0476475	ENSSSCG00000010995, ENSSSCG00000016772, ENSSSCG00000009480, ENSSSCG00000002403, ENSSSCG00000008222, ENSSSCG00000023677, ENSSSCG00000006138, ENSSSCG00000033432
GO:0042113	B cell activation	8	8/3405	16/15159	0.0476475	ENSSSCG00000015098, ENSSSCG00000004839, ENSSSCG00000004917, ENSSSCG00000035078, ENSSSCG00000022361, ENSSSCG00000024655, ENSSSCG00000033674, ENSSSCG00000006456
GO:0031954	positive regulation of protein autophosphorylation	8	8/3405	16/15159	0.0476475	ENSSSCG00000033327, ENSSSCG00000014955, ENSSSCG00000024960, ENSSSCG00000012252, ENSSSCG00000006127, ENSSSCG00000001695, ENSSSCG00000039812, ENSSSCG00000014994
GO:0072657	protein localization to membrane	8	8/3405	16/15159	0.0476475	ENSSSCG00000027053, ENSSSCG00000008854, ENSSSCG00000005041, ENSSSCG00000026269, ENSSSCG00000027378, ENSSSCG00000010508, ENSSSCG00000040157, ENSSSCG00000013442
GO:0030511	positive regulation of transforming growth factor beta receptor signaling pathway	11	11/3405	26/15159	0.0483242	ENSSSCG00000038715, ENSSSCG00000013019, ENSSSCG00000004142, ENSSSCG00000007451, ENSSSCG00000007052, ENSSSCG00000013429, ENSSSCG00000034120, ENSSSCG00000004789, ENSSSCG00000016857, ENSSSCG00000038801, ENSSSCG00000024555
GO:0030217	T cell differentiation	11	11/3405	26/15159	0.0483242	ENSSSCG00000003608, ENSSSCG00000006694, ENSSSCG00000016205, ENSSSCG00000001710, ENSSSCG00000025188, ENSSSCG00000037663, ENSSSCG00000004755, ENSSSCG00000008794, ENSSSCG00000040464, ENSSSCG00000010301, ENSSSCG00000006764
GO:0031032	actomyosin structure organization	11	11/3405	26/15159	0.0483242	ENSSSCG00000039185, ENSSSCG00000004694, ENSSSCG00000008799, ENSSSCG00000027407, ENSSSCG00000009839, ENSSSCG00000008629, ENSSSCG00000004636, ENSSSCG00000013018, ENSSSCG00000006369, ENSSSCG00000005446, ENSSSCG00000007314
GO:0045444	fat cell differentiation	18	18/3405	51/15159	0.0493281	ENSSSCG00000032367, ENSSSCG00000015549, ENSSSCG00000010638, ENSSSCG00000009808, ENSSSCG00000015299, ENSSSCG00000037900, ENSSSCG00000017981, ENSSSCG00000004958, ENSSSCG00000006917, ENSSSCG00000002921, ENSSSCG00000001725, ENSSSCG00000002428, ENSSSCG00000026951, ENSSSCG00000026753, ENSSSCG00000027855, ENSSSCG00000040416, ENSSSCG00000005437, ENSSSCG00000005501
GO:0043687	post-translational protein modification	5	5/3405	7/15159	0.0493896	ENSSSCG00000011229, ENSSSCG00000016243, ENSSSCG00000015215, ENSSSCG00000002403, ENSSSCG00000005215
GO:0010863	positive regulation of phospholipase C activity	5	5/3405	7/15159	0.0493896	ENSSSCG00000024674, ENSSSCG00000009320, ENSSSCG00000025777, ENSSSCG00000022741, ENSSSCG00000008841
GO:0016266	O-glycan processing	5	5/3405	7/15159	0.0493896	ENSSSCG00000029145, ENSSSCG00000011519, ENSSSCG00000038187, ENSSSCG00000031701, ENSSSCG00000035414
GO:0006629	lipid metabolic process	26	26/3405	81/15159	0.0496555	ENSSSCG00000031398, ENSSSCG00000021170, ENSSSCG00000010132, ENSSSCG00000034465, ENSSSCG00000038989, ENSSSCG00000017642, ENSSSCG00000033993, ENSSSCG00000030709, ENSSSCG00000025921, ENSSSCG00000003211, ENSSSCG00000040464, ENSSSCG00000024015, ENSSSCG00000007435, ENSSSCG00000056685, ENSSSCG00000000182, ENSSSCG00000057510, ENSSSCG00000011831, ENSSSCG00000007371, ENSSSCG00000024393, ENSSSCG00000017421,…
GO:0007420	brain development	33	33/3405	108/15159	0.0499546	ENSSSCG00000003120, ENSSSCG00000012315, ENSSSCG00000006274, ENSSSCG00000005086, ENSSSCG00000012035, ENSSSCG00000010052, ENSSSCG00000034763, ENSSSCG00000017865, ENSSSCG00000017787, ENSSSCG00000039161, ENSSSCG00000029849, ENSSSCG00000040288, ENSSSCG00000027667, ENSSSCG00000013618, ENSSSCG00000011831, ENSSSCG00000013933, ENSSSCG00000008308, ENSSSCG00000030130, ENSSSCG00000038917, ENSSSCG00000012649,…
GO:0005829	cytosol	697	697/3652	2687/18441	1.37538e-17	ENSSSCG00000009942, ENSSSCG00000032846, ENSSSCG00000017209, ENSSSCG00000030426, ENSSSCG00000030547, ENSSSCG00000038151, ENSSSCG00000017330, ENSSSCG00000039480, ENSSSCG00000014187, ENSSSCG00000038397, ENSSSCG00000038153, ENSSSCG00000015393, ENSSSCG00000031518, ENSSSCG00000005219, ENSSSCG00000007637, ENSSSCG00000004244, ENSSSCG00000004485, ENSSSCG00000008629, ENSSSCG00000009839, ENSSSCG00000003391,…
GO:0005654	nucleoplasm	541	541/3652	2055/18441	2.09994e-14	ENSSSCG00000008974, ENSSSCG00000027251, ENSSSCG00000005343, ENSSSCG00000009828, ENSSSCG00000027131, ENSSSCG00000030546, ENSSSCG00000030426, ENSSSCG00000015387, ENSSSCG00000015145, ENSSSCG00000017330, ENSSSCG00000015393, ENSSSCG00000003038, ENSSSCG00000004247, ENSSSCG00000005215, ENSSSCG00000005211, ENSSSCG00000004241, ENSSSCG00000015284, ENSSSCG00000020864, ENSSSCG00000036083, ENSSSCG00000036086,…
GO:0005737	cytoplasm	804	804/3652	3330/18441	6.77882e-12	ENSSSCG00000009942, ENSSSCG00000005582, ENSSSCG00000017328, ENSSSCG00000038031, ENSSSCG00000036094, ENSSSCG00000022912, ENSSSCG00000037185, ENSSSCG00000032728, ENSSSCG00000061049, ENSSSCG00000006664, ENSSSCG00000006663, ENSSSCG00000003154, ENSSSCG00000003395, ENSSSCG00000004241, ENSSSCG00000008629, ENSSSCG00000020749, ENSSSCG00000017339, ENSSSCG00000014072, ENSSSCG00000040337, ENSSSCG00000027378,…
GO:0005634	nucleus	849	849/3652	3637/18441	2.63781e-09	ENSSSCG00000007521, ENSSSCG00000005582, ENSSSCG00000031636, ENSSSCG00000015145, ENSSSCG00000032962, ENSSSCG00000036094, ENSSSCG00000017571, ENSSSCG00000015393, ENSSSCG00000032728, ENSSSCG00000040349, ENSSSCG00000006663, ENSSSCG00000008624, ENSSSCG00000004241, ENSSSCG00000008629, ENSSSCG00000039348, ENSSSCG00000032715, ENSSSCG00000054523, ENSSSCG00000036083, ENSSSCG00000036086, ENSSSCG00000007744,…
GO:0005794	Golgi apparatus	194	194/3652	713/18441	1.0537e-06	ENSSSCG00000004253, ENSSSCG00000032960, ENSSSCG00000008854, ENSSSCG00000012437, ENSSSCG00000013886, ENSSSCG00000017209, ENSSSCG00000015701, ENSSSCG00000030303, ENSSSCG00000010012, ENSSSCG00000039119, ENSSSCG00000023326, ENSSSCG00000000206, ENSSSCG00000026954, ENSSSCG00000004244, ENSSSCG00000024895, ENSSSCG00000005454, ENSSSCG00000009713, ENSSSCG00000004241, ENSSSCG00000011914, ENSSSCG00000039348,…
GO:0016020	membrane	222	222/3652	853/18441	5.3551e-06	ENSSSCG00000010139, ENSSSCG00000004253, ENSSSCG00000034348, ENSSSCG00000027013, ENSSSCG00000032284, ENSSSCG00000010132, ENSSSCG00000036521, ENSSSCG00000015823, ENSSSCG00000016912, ENSSSCG00000034468, ENSSSCG00000003712, ENSSSCG00000026954, ENSSSCG00000005215, ENSSSCG00000005575, ENSSSCG00000028113, ENSSSCG00000003395, ENSSSCG00000027266, ENSSSCG00000030655, ENSSSCG00000054523, ENSSSCG00000035304,…
GO:0032991	macromolecular complex	92	92/3652	311/18441	3.64185e-05	ENSSSCG00000037815, ENSSSCG00000015828, ENSSSCG00000027052, ENSSSCG00000040904, ENSSSCG00000006194, ENSSSCG00000037499, ENSSSCG00000034265, ENSSSCG00000010052, ENSSSCG00000036201, ENSSSCG00000013249, ENSSSCG00000038345, ENSSSCG00000030820, ENSSSCG00000038989, ENSSSCG00000031433, ENSSSCG00000039480, ENSSSCG00000016123, ENSSSCG00000017211, ENSSSCG00000006709, ENSSSCG00000038073, ENSSSCG00000000722,…
GO:0048471	perinuclear region of cytoplasm	110	110/3652	389/18441	5.01955e-05	ENSSSCG00000006156, ENSSSCG00000012437, ENSSSCG00000012315, ENSSSCG00000013884, ENSSSCG00000012035, ENSSSCG00000030303, ENSSSCG00000033135, ENSSSCG00000031917, ENSSSCG00000017054, ENSSSCG00000040743, ENSSSCG00000004766, ENSSSCG00000006305, ENSSSCG00000023204, ENSSSCG00000032312, ENSSSCG00000016929, ENSSSCG00000002340, ENSSSCG00000036639, ENSSSCG00000003790, ENSSSCG00000012727, ENSSSCG00000013017,…
GO:0032588	trans-Golgi network membrane	15	15/3652	25/18441	6.70024e-05	ENSSSCG00000006520, ENSSSCG00000032234, ENSSSCG00000032684, ENSSSCG00000015539, ENSSSCG00000032846, ENSSSCG00000013446, ENSSSCG00000030511, ENSSSCG00000034795, ENSSSCG00000025869, ENSSSCG00000016061, ENSSSCG00000002921, ENSSSCG00000040160, ENSSSCG00000009010, ENSSSCG00000005943, ENSSSCG00000006489
GO:0030424	axon	62	62/3652	195/18441	8.81487e-05	ENSSSCG00000036967, ENSSSCG00000004691, ENSSSCG00000022080, ENSSSCG00000017728, ENSSSCG00000029196, ENSSSCG00000031590, ENSSSCG00000013566, ENSSSCG00000010132, ENSSSCG00000010052, ENSSSCG00000001814, ENSSSCG00000040746, ENSSSCG00000032312, ENSSSCG00000006740, ENSSSCG00000032795, ENSSSCG00000008503, ENSSSCG00000002340, ENSSSCG00000006342, ENSSSCG00000030130, ENSSSCG00000012727, ENSSSCG00000020749,…
GO:0005783	endoplasmic reticulum	163	163/3652	638/18441	0.000271764	ENSSSCG00000006156, ENSSSCG00000032562, ENSSSCG00000014211, ENSSSCG00000053786, ENSSSCG00000016599, ENSSSCG00000039119, ENSSSCG00000039480, ENSSSCG00000024932, ENSSSCG00000007919, ENSSSCG00000016243, ENSSSCG00000026719, ENSSSCG00000000206, ENSSSCG00000031518, ENSSSCG00000003038, ENSSSCG00000040746, ENSSSCG00000008188, ENSSSCG00000008465, ENSSSCG00000004643, ENSSSCG00000028336, ENSSSCG00000004244,…
GO:0009986	cell surface	99	99/3652	360/18441	0.000362805	ENSSSCG00000033657, ENSSSCG00000015825, ENSSSCG00000013248, ENSSSCG00000030303, ENSSSCG00000033135, ENSSSCG00000016599, ENSSSCG00000006709, ENSSSCG00000001536, ENSSSCG00000004884, ENSSSCG00000024655, ENSSSCG00000005575, ENSSSCG00000003396, ENSSSCG00000002340, ENSSSCG00000008745, ENSSSCG00000006380, ENSSSCG00000016009, ENSSSCG00000010543, ENSSSCG00000009045, ENSSSCG00000004632, ENSSSCG00000022126,…
GO:0005739	mitochondrion	202	202/3652	821/18441	0.000450267	ENSSSCG00000004373, ENSSSCG00000011347, ENSSSCG00000011465, ENSSSCG00000014063, ENSSSCG00000009150, ENSSSCG00000024770, ENSSSCG00000024655, ENSSSCG00000037846, ENSSSCG00000036639, ENSSSCG00000004241, ENSSSCG00000001090, ENSSSCG00000015958, ENSSSCG00000015039, ENSSSCG00000033245, ENSSSCG00000014074, ENSSSCG00000016494, ENSSSCG00000003828, ENSSSCG00000015040, ENSSSCG00000029438, ENSSSCG00000022005,…
GO:0005887	integral component of plasma membrane	199	199/3652	810/18441	0.000537766	ENSSSCG00000009827, ENSSSCG00000040904, ENSSSCG00000016912, ENSSSCG00000033135, ENSSSCG00000015273, ENSSSCG00000015396, ENSSSCG00000003839, ENSSSCG00000014182, ENSSSCG00000006306, ENSSSCG00000000687, ENSSSCG00000000203, ENSSSCG00000005456, ENSSSCG00000009713, ENSSSCG00000008745, ENSSSCG00000036639, ENSSSCG00000037608, ENSSSCG00000013654, ENSSSCG00000012445, ENSSSCG00000010266, ENSSSCG00000026729,…
GO:0010008	endosome membrane	30	30/3652	81/18441	0.000561528	ENSSSCG00000011848, ENSSSCG00000010250, ENSSSCG00000012698, ENSSSCG00000011686, ENSSSCG00000013442, ENSSSCG00000013570, ENSSSCG00000017497, ENSSSCG00000016061, ENSSSCG00000013490, ENSSSCG00000020858, ENSSSCG00000004405, ENSSSCG00000022790, ENSSSCG00000000841, ENSSSCG00000026239, ENSSSCG00000029304, ENSSSCG00000023026, ENSSSCG00000032234, ENSSSCG00000006661, ENSSSCG00000009879, ENSSSCG00000005193,…
GO:0000785	chromatin	68	68/3652	236/18441	0.000893135	ENSSSCG00000033733, ENSSSCG00000034229, ENSSSCG00000037499, ENSSSCG00000014852, ENSSSCG00000015820, ENSSSCG00000032648, ENSSSCG00000014331, ENSSSCG00000013320, ENSSSCG00000017403, ENSSSCG00000056538, ENSSSCG00000010574, ENSSSCG00000034347, ENSSSCG00000001539, ENSSSCG00000020931, ENSSSCG00000000722, ENSSSCG00000004600, ENSSSCG00000004766, ENSSSCG00000002743, ENSSSCG00000004247, ENSSSCG00000022398,…
GO:0005769	early endosome	52	52/3652	170/18441	0.000937099	ENSSSCG00000023371, ENSSSCG00000036926, ENSSSCG00000022162, ENSSSCG00000010250, ENSSSCG00000007080, ENSSSCG00000026239, ENSSSCG00000007513, ENSSSCG00000035987, ENSSSCG00000009713, ENSSSCG00000001091, ENSSSCG00000011837, ENSSSCG00000026130, ENSSSCG00000015079, ENSSSCG00000013017, ENSSSCG00000017895, ENSSSCG00000011278, ENSSSCG00000039271, ENSSSCG00000020666, ENSSSCG00000016772, ENSSSCG00000004639,…
GO:0045202	synapse	82	82/3652	296/18441	0.000946316	ENSSSCG00000027053, ENSSSCG00000036967, ENSSSCG00000004691, ENSSSCG00000003120, ENSSSCG00000031590, ENSSSCG00000013884, ENSSSCG00000030227, ENSSSCG00000029073, ENSSSCG00000012754, ENSSSCG00000011269, ENSSSCG00000015543, ENSSSCG00000038547, ENSSSCG00000022559, ENSSSCG00000012482, ENSSSCG00000021306, ENSSSCG00000025708, ENSSSCG00000017054, ENSSSCG00000023408, ENSSSCG00000009630, ENSSSCG00000005456,…
GO:0031901	early endosome membrane	28	28/3652	76/18441	0.000981611	ENSSSCG00000013508, ENSSSCG00000032684, ENSSSCG00000002295, ENSSSCG00000012650, ENSSSCG00000014121, ENSSSCG00000017211, ENSSSCG00000002921, ENSSSCG00000001795, ENSSSCG00000022790, ENSSSCG00000000841, ENSSSCG00000024895, ENSSSCG00000005012, ENSSSCG00000005211, ENSSSCG00000009713, ENSSSCG00000002340, ENSSSCG00000016147, ENSSSCG00000013017, ENSSSCG00000012400, ENSSSCG00000034259, ENSSSCG00000016230,…
GO:0032587	ruffle membrane	22	22/3652	55/18441	0.0012242	ENSSSCG00000007356, ENSSSCG00000027053, ENSSSCG00000007334, ENSSSCG00000008348, ENSSSCG00000004570, ENSSSCG00000003451, ENSSSCG00000007034, ENSSSCG00000022080, ENSSSCG00000010581, ENSSSCG00000030547, ENSSSCG00000012974, ENSSSCG00000016027, ENSSSCG00000039185, ENSSSCG00000000798, ENSSSCG00000002989, ENSSSCG00000009482, ENSSSCG00000030408, ENSSSCG00000002688, ENSSSCG00000006502, ENSSSCG00000008641,…
GO:0001725	stress fiber	20	20/3652	49/18441	0.00166489	ENSSSCG00000029331, ENSSSCG00000005243, ENSSSCG00000011867, ENSSSCG00000005078, ENSSSCG00000011811, ENSSSCG00000008986, ENSSSCG00000008799, ENSSSCG00000004570, ENSSSCG00000007682, ENSSSCG00000005041, ENSSSCG00000014430, ENSSSCG00000036402, ENSSSCG00000033189, ENSSSCG00000015796, ENSSSCG00000010651, ENSSSCG00000011090, ENSSSCG00000027407, ENSSSCG00000009192, ENSSSCG00000038397, ENSSSCG00000003465
GO:0031201	SNARE complex	19	19/3652	47/18441	0.00256688	ENSSSCG00000005386, ENSSSCG00000037527, ENSSSCG00000003120, ENSSSCG00000002295, ENSSSCG00000013119, ENSSSCG00000015539, ENSSSCG00000030183, ENSSSCG00000038533, ENSSSCG00000004190, ENSSSCG00000014556, ENSSSCG00000031219, ENSSSCG00000035376, ENSSSCG00000015482, ENSSSCG00000021238, ENSSSCG00000024927, ENSSSCG00000045484, ENSSSCG00000036022, ENSSSCG00000037384, ENSSSCG00000007768
GO:0005911	cell-cell junction	39	39/3652	125/18441	0.00304339	ENSSSCG00000031652, ENSSSCG00000011843, ENSSSCG00000010313, ENSSSCG00000016958, ENSSSCG00000014878, ENSSSCG00000017548, ENSSSCG00000038003, ENSSSCG00000012378, ENSSSCG00000017006, ENSSSCG00000015862, ENSSSCG00000001814, ENSSSCG00000023503, ENSSSCG00000040166, ENSSSCG00000025701, ENSSSCG00000008641, ENSSSCG00000029843, ENSSSCG00000007356, ENSSSCG00000011933, ENSSSCG00000004166, ENSSSCG00000010544,…
GO:0055038	recycling endosome membrane	17	17/3652	41/18441	0.00350227	ENSSSCG00000005012, ENSSSCG00000006520, ENSSSCG00000032312, ENSSSCG00000006982, ENSSSCG00000005211, ENSSSCG00000035987, ENSSSCG00000032684, ENSSSCG00000002295, ENSSSCG00000023371, ENSSSCG00000013446, ENSSSCG00000034795, ENSSSCG00000013017, ENSSSCG00000035854, ENSSSCG00000039812, ENSSSCG00000020666, ENSSSCG00000002921, ENSSSCG00000005944
GO:0005912	adherens junction	33	33/3652	103/18441	0.00431195	ENSSSCG00000005243, ENSSSCG00000004694, ENSSSCG00000004595, ENSSSCG00000010313, ENSSSCG00000005041, ENSSSCG00000036520, ENSSSCG00000015200, ENSSSCG00000012378, ENSSSCG00000039185, ENSSSCG00000000528, ENSSSCG00000016780, ENSSSCG00000013174, ENSSSCG00000009192, ENSSSCG00000027726, ENSSSCG00000000900, ENSSSCG00000005317, ENSSSCG00000004886, ENSSSCG00000002287, ENSSSCG00000004587, ENSSSCG00000011933,…
GO:0042383	sarcolemma	22	22/3652	61/18441	0.00523996	ENSSSCG00000006740, ENSSSCG00000005243, ENSSSCG00000034569, ENSSSCG00000035965, ENSSSCG00000010313, ENSSSCG00000058577, ENSSSCG00000009856, ENSSSCG00000036418, ENSSSCG00000006296, ENSSSCG00000008659, ENSSSCG00000015328, ENSSSCG00000017510, ENSSSCG00000011894, ENSSSCG00000034357, ENSSSCG00000033190, ENSSSCG00000039651, ENSSSCG00000011040, ENSSSCG00000025531, ENSSSCG00000009123, ENSSSCG00000021232,…
GO:0030425	dendrite	62	62/3652	227/18441	0.00576374	ENSSSCG00000011822, ENSSSCG00000004691, ENSSSCG00000005022, ENSSSCG00000029196, ENSSSCG00000013884, ENSSSCG00000010132, ENSSSCG00000030227, ENSSSCG00000015426, ENSSSCG00000028060, ENSSSCG00000005935, ENSSSCG00000040746, ENSSSCG00000032795, ENSSSCG00000011831, ENSSSCG00000031780, ENSSSCG00000010825, ENSSSCG00000030130, ENSSSCG00000014428, ENSSSCG00000054440, ENSSSCG00000038578, ENSSSCG00000037684,…
GO:0005730	nucleolus	143	143/3652	591/18441	0.00592124	ENSSSCG00000002470, ENSSSCG00000008974, ENSSSCG00000053662, ENSSSCG00000005184, ENSSSCG00000006274, ENSSSCG00000028581, ENSSSCG00000021270, ENSSSCG00000009828, ENSSSCG00000010010, ENSSSCG00000013884, ENSSSCG00000016998, ENSSSCG00000017209, ENSSSCG00000013249, ENSSSCG00000015387, ENSSSCG00000015145, ENSSSCG00000017325, ENSSSCG00000034501, ENSSSCG00000037612, ENSSSCG00000012163, ENSSSCG00000002506,…
GO:0000139	Golgi membrane	65	65/3652	241/18441	0.00634652	ENSSSCG00000010579, ENSSSCG00000031432, ENSSSCG00000032960, ENSSSCG00000000290, ENSSSCG00000030183, ENSSSCG00000013886, ENSSSCG00000015701, ENSSSCG00000035873, ENSSSCG00000016553, ENSSSCG00000011741, ENSSSCG00000031236, ENSSSCG00000015346, ENSSSCG00000006626, ENSSSCG00000022396, ENSSSCG00000021065, ENSSSCG00000009035, ENSSSCG00000001973, ENSSSCG00000022473, ENSSSCG00000004244, ENSSSCG00000032477,…
GO:0016604	nuclear body	59	59/3652	216/18441	0.00707635	ENSSSCG00000030186, ENSSSCG00000031474, ENSSSCG00000005184, ENSSSCG00000006194, ENSSSCG00000014852, ENSSSCG00000032846, ENSSSCG00000013523, ENSSSCG00000036960, ENSSSCG00000010135, ENSSSCG00000015145, ENSSSCG00000030820, ENSSSCG00000012434, ENSSSCG00000056538, ENSSSCG00000017058, ENSSSCG00000000728, ENSSSCG00000012361, ENSSSCG00000017294, ENSSSCG00000002703, ENSSSCG00000040624, ENSSSCG00000006864,…
GO:0098978	glutamatergic synapse	60	60/3652	221/18441	0.00756548	ENSSSCG00000028420, ENSSSCG00000003120, ENSSSCG00000022080, ENSSSCG00000030260, ENSSSCG00000010052, ENSSSCG00000029073, ENSSSCG00000017367, ENSSSCG00000018019, ENSSSCG00000013296, ENSSSCG00000025306, ENSSSCG00000004803, ENSSSCG00000007317, ENSSSCG00000032312, ENSSSCG00000007356, ENSSSCG00000037527, ENSSSCG00000003396, ENSSSCG00000009713, ENSSSCG00000039224, ENSSSCG00000032878, ENSSSCG00000036751,…
GO:0005667	transcription factor complex	49	49/3652	174/18441	0.00793106	ENSSSCG00000011746, ENSSSCG00000005385, ENSSSCG00000002350, ENSSSCG00000006274, ENSSSCG00000007284, ENSSSCG00000032648, ENSSSCG00000010574, ENSSSCG00000034501, ENSSSCG00000039161, ENSSSCG00000017058, ENSSSCG00000004600, ENSSSCG00000007477, ENSSSCG00000005291, ENSSSCG00000035101, ENSSSCG00000013375, ENSSSCG00000037647, ENSSSCG00000035791, ENSSSCG00000004952, ENSSSCG00000009401, ENSSSCG00000005089,…
GO:0000932	P-body	23	23/3652	67/18441	0.00812021	ENSSSCG00000037815, ENSSSCG00000057499, ENSSSCG00000011601, ENSSSCG00000028420, ENSSSCG00000000393, ENSSSCG00000013759, ENSSSCG00000013664, ENSSSCG00000014204, ENSSSCG00000010030, ENSSSCG00000038466, ENSSSCG00000035973, ENSSSCG00000015498, ENSSSCG00000013124, ENSSSCG00000001903, ENSSSCG00000039582, ENSSSCG00000023326, ENSSSCG00000015231, ENSSSCG00000022616, ENSSSCG00000005935, ENSSSCG00000001801,…
GO:0005770	late endosome	29	29/3652	91/18441	0.00837601	ENSSSCG00000031530, ENSSSCG00000028123, ENSSSCG00000012437, ENSSSCG00000005065, ENSSSCG00000009924, ENSSSCG00000036926, ENSSSCG00000004190, ENSSSCG00000033297, ENSSSCG00000029094, ENSSSCG00000012698, ENSSSCG00000033135, ENSSSCG00000017865, ENSSSCG00000033115, ENSSSCG00000013570, ENSSSCG00000003712, ENSSSCG00000040743, ENSSSCG00000002403, ENSSSCG00000008222, ENSSSCG00000026239, ENSSSCG00000007334,…
GO:0005813	centrosome	106	106/3652	430/18441	0.0100886	ENSSSCG00000024384, ENSSSCG00000014979, ENSSSCG00000016998, ENSSSCG00000013249, ENSSSCG00000056538, ENSSSCG00000016511, ENSSSCG00000021427, ENSSSCG00000040183, ENSSSCG00000020858, ENSSSCG00000008583, ENSSSCG00000002743, ENSSSCG00000004249, ENSSSCG00000025228, ENSSSCG00000032312, ENSSSCG00000005178, ENSSSCG00000002340, ENSSSCG00000032552, ENSSSCG00000008629, ENSSSCG00000010025, ENSSSCG00000011233,…
GO:0016324	apical plasma membrane	60	60/3652	224/18441	0.0101547	ENSSSCG00000011745, ENSSSCG00000035912, ENSSSCG00000040904, ENSSSCG00000016912, ENSSSCG00000014255, ENSSSCG00000034863, ENSSSCG00000017497, ENSSSCG00000027726, ENSSSCG00000040746, ENSSSCG00000000400, ENSSSCG00000006305, ENSSSCG00000027206, ENSSSCG00000007874, ENSSSCG00000006740, ENSSSCG00000008745, ENSSSCG00000002340, ENSSSCG00000004241, ENSSSCG00000012365, ENSSSCG00000013297, ENSSSCG00000010543,…
GO:0031258	lamellipodium membrane	7	7/3652	11/18441	0.011056	ENSSSCG00000003451, ENSSSCG00000027455, ENSSSCG00000015894, ENSSSCG00000013297, ENSSSCG00000012974, ENSSSCG00000015896, ENSSSCG00000016027
GO:0016323	basolateral plasma membrane	40	40/3652	140/18441	0.0131873	ENSSSCG00000008314, ENSSSCG00000012437, ENSSSCG00000006296, ENSSSCG00000011848, ENSSSCG00000040904, ENSSSCG00000010470, ENSSSCG00000035454, ENSSSCG00000012378, ENSSSCG00000017497, ENSSSCG00000038073, ENSSSCG00000022496, ENSSSCG00000025188, ENSSSCG00000003793, ENSSSCG00000008202, ENSSSCG00000007874, ENSSSCG00000006740, ENSSSCG00000008326, ENSSSCG00000035965, ENSSSCG00000003451, ENSSSCG00000008943,…
GO:0045121	membrane raft	39	39/3652	136/18441	0.0135894	ENSSSCG00000011723, ENSSSCG00000006197, ENSSSCG00000006250, ENSSSCG00000016912, ENSSSCG00000010971, ENSSSCG00000039480, ENSSSCG00000013296, ENSSSCG00000034390, ENSSSCG00000027726, ENSSSCG00000002921, ENSSSCG00000000206, ENSSSCG00000032728, ENSSSCG00000000647, ENSSSCG00000000687, ENSSSCG00000008641, ENSSSCG00000006003, ENSSSCG00000036639, ENSSSCG00000003451, ENSSSCG00000002340, ENSSSCG00000023080,…
GO:1902711	GABA-A receptor complex	9	9/3652	18/18441	0.0152861	ENSSSCG00000017025, ENSSSCG00000033558, ENSSSCG00000025708, ENSSSCG00000030515, ENSSSCG00000023661, ENSSSCG00000008809, ENSSSCG00000035621, ENSSSCG00000012754, ENSSSCG00000038547
GO:0031594	neuromuscular junction	18	18/3652	51/18441	0.0159656	ENSSSCG00000002340, ENSSSCG00000009649, ENSSSCG00000014820, ENSSSCG00000013248, ENSSSCG00000011521, ENSSSCG00000030303, ENSSSCG00000017259, ENSSSCG00000010860, ENSSSCG00000015555, ENSSSCG00000020873, ENSSSCG00000021238, ENSSSCG00000014390, ENSSSCG00000040173, ENSSSCG00000026389, ENSSSCG00000057051, ENSSSCG00000005305, ENSSSCG00000007317, ENSSSCG00000021232
GO:0005795	Golgi stack	11	11/3652	25/18441	0.0161108	ENSSSCG00000023191, ENSSSCG00000010544, ENSSSCG00000002828, ENSSSCG00000006197, ENSSSCG00000007187, ENSSSCG00000002506, ENSSSCG00000020715, ENSSSCG00000035243, ENSSSCG00000008188, ENSSSCG00000008971, ENSSSCG00000007456
GO:0098981	cholinergic synapse	5	5/3652	6/18441	0.0163318	ENSSSCG00000032532, ENSSSCG00000004839, ENSSSCG00000009649, ENSSSCG00000040173, ENSSSCG00000007317
GO:0043197	dendritic spine	23	23/3652	71/18441	0.0166141	ENSSSCG00000009856, ENSSSCG00000022080, ENSSSCG00000010603, ENSSSCG00000012727, ENSSSCG00000011769, ENSSSCG00000037499, ENSSSCG00000007161, ENSSSCG00000014039, ENSSSCG00000010052, ENSSSCG00000010581, ENSSSCG00000035445, ENSSSCG00000018019, ENSSSCG00000017367, ENSSSCG00000014443, ENSSSCG00000030565, ENSSSCG00000017298, ENSSSCG00000016230, ENSSSCG00000022569, ENSSSCG00000004639, ENSSSCG00000005949,…
GO:0005801	cis-Golgi network	14	14/3652	36/18441	0.0167035	ENSSSCG00000010579, ENSSSCG00000031432, ENSSSCG00000008701, ENSSSCG00000016958, ENSSSCG00000040439, ENSSSCG00000032328, ENSSSCG00000010025, ENSSSCG00000012984, ENSSSCG00000011882, ENSSSCG00000000105, ENSSSCG00000026269, ENSSSCG00000001973, ENSSSCG00000009035, ENSSSCG00000028336
GO:1904115	axon cytoplasm	14	14/3652	36/18441	0.0167035	ENSSSCG00000036967, ENSSSCG00000011535, ENSSSCG00000010314, ENSSSCG00000009649, ENSSSCG00000030174, ENSSSCG00000017427, ENSSSCG00000017836, ENSSSCG00000014101, ENSSSCG00000010551, ENSSSCG00000011278, ENSSSCG00000034159, ENSSSCG00000014283, ENSSSCG00000037384, ENSSSCG00000040157
GO:0031305	integral component of mitochondrial inner membrane	14	14/3652	36/18441	0.0167035	ENSSSCG00000009238, ENSSSCG00000008877, ENSSSCG00000010589, ENSSSCG00000002042, ENSSSCG00000008307, ENSSSCG00000008947, ENSSSCG00000010681, ENSSSCG00000010032, ENSSSCG00000018008, ENSSSCG00000010345, ENSSSCG00000031433, ENSSSCG00000014063, ENSSSCG00000038370, ENSSSCG00000022005
GO:0032154	cleavage furrow	14	14/3652	36/18441	0.0167035	ENSSSCG00000005012, ENSSSCG00000032312, ENSSSCG00000011867, ENSSSCG00000013019, ENSSSCG00000022080, ENSSSCG00000012619, ENSSSCG00000009828, ENSSSCG00000010581, ENSSSCG00000015013, ENSSSCG00000035854, ENSSSCG00000016370, ENSSSCG00000009077, ENSSSCG00000000510, ENSSSCG00000008300
GO:0015630	microtubule cytoskeleton	26	26/3652	84/18441	0.0187884	ENSSSCG00000009326, ENSSSCG00000027074, ENSSSCG00000011745, ENSSSCG00000032861, ENSSSCG00000012619, ENSSSCG00000023371, ENSSSCG00000010351, ENSSSCG00000029094, ENSSSCG00000010151, ENSSSCG00000034387, ENSSSCG00000014285, ENSSSCG00000016189, ENSSSCG00000017790, ENSSSCG00000003434, ENSSSCG00000006305, ENSSSCG00000007433, ENSSSCG00000010128, ENSSSCG00000008986, ENSSSCG00000032550, ENSSSCG00000032956,…
GO:0031410	cytoplasmic vesicle	46	46/3652	170/18441	0.0206116	ENSSSCG00000006894, ENSSSCG00000036527, ENSSSCG00000010314, ENSSSCG00000022080, ENSSSCG00000014852, ENSSSCG00000009807, ENSSSCG00000017427, ENSSSCG00000030801, ENSSSCG00000039656, ENSSSCG00000011643, ENSSSCG00000038151, ENSSSCG00000022559, ENSSSCG00000037121, ENSSSCG00000027726, ENSSSCG00000020736, ENSSSCG00000031518, ENSSSCG00000027701, ENSSSCG00000006206, ENSSSCG00000006502, ENSSSCG00000004244,…
GO:0001650	fibrillar center	36	36/3652	127/18441	0.0212647	ENSSSCG00000032861, ENSSSCG00000027110, ENSSSCG00000010450, ENSSSCG00000033176, ENSSSCG00000034364, ENSSSCG00000016857, ENSSSCG00000037019, ENSSSCG00000010235, ENSSSCG00000037116, ENSSSCG00000001639, ENSSSCG00000017330, ENSSSCG00000020754, ENSSSCG00000003718, ENSSSCG00000011390, ENSSSCG00000023408, ENSSSCG00000028638, ENSSSCG00000009137, ENSSSCG00000004781, ENSSSCG00000030197, ENSSSCG00000008648,…
GO:0005765	lysosomal membrane	36	36/3652	127/18441	0.0212647	ENSSSCG00000036967, ENSSSCG00000010854, ENSSSCG00000005065, ENSSSCG00000002295, ENSSSCG00000031175, ENSSSCG00000038960, ENSSSCG00000015343, ENSSSCG00000010034, ENSSSCG00000017865, ENSSSCG00000010277, ENSSSCG00000027928, ENSSSCG00000017297, ENSSSCG00000013570, ENSSSCG00000015074, ENSSSCG00000008562, ENSSSCG00000006489, ENSSSCG00000023762, ENSSSCG00000025049, ENSSSCG00000032234, ENSSSCG00000003492,…
GO:0098793	presynapse	26	26/3652	85/18441	0.0217437	ENSSSCG00000013508, ENSSSCG00000003120, ENSSSCG00000012315, ENSSSCG00000011769, ENSSSCG00000030260, ENSSSCG00000012035, ENSSSCG00000017506, ENSSSCG00000039412, ENSSSCG00000029073, ENSSSCG00000012378, ENSSSCG00000014020, ENSSSCG00000004309, ENSSSCG00000008583, ENSSSCG00000027465, ENSSSCG00000002340, ENSSSCG00000012727, ENSSSCG00000015079, ENSSSCG00000021238, ENSSSCG00000001700, ENSSSCG00000011040,…
GO:0032590	dendrite membrane	9	9/3652	19/18441	0.0219064	ENSSSCG00000017025, ENSSSCG00000025708, ENSSSCG00000030515, ENSSSCG00000023661, ENSSSCG00000015328, ENSSSCG00000008809, ENSSSCG00000012754, ENSSSCG00000006810, ENSSSCG00000017367
GO:0043235	receptor complex	45	45/3652	168/18441	0.02603	ENSSSCG00000034469, ENSSSCG00000030560, ENSSSCG00000035912, ENSSSCG00000025176, ENSSSCG00000016915, ENSSSCG00000032826, ENSSSCG00000013566, ENSSSCG00000013766, ENSSSCG00000010532, ENSSSCG00000016830, ENSSSCG00000016599, ENSSSCG00000013570, ENSSSCG00000017497, ENSSSCG00000006709, ENSSSCG00000035240, ENSSSCG00000000504, ENSSSCG00000000647, ENSSSCG00000021284, ENSSSCG00000003811, ENSSSCG00000010959,…
GO:0055037	recycling endosome	23	23/3652	75/18441	0.030893	ENSSSCG00000032312, ENSSSCG00000009713, ENSSSCG00000023080, ENSSSCG00000011848, ENSSSCG00000011837, ENSSSCG00000022162, ENSSSCG00000004190, ENSSSCG00000014820, ENSSSCG00000010163, ENSSSCG00000024809, ENSSSCG00000015079, ENSSSCG00000012698, ENSSSCG00000011686, ENSSSCG00000036106, ENSSSCG00000011772, ENSSSCG00000039271, ENSSSCG00000022569, ENSSSCG00000004708, ENSSSCG00000014390, ENSSSCG00000034272,…
GO:0000118	histone deacetylase complex	13	13/3652	35/18441	0.0318467	ENSSSCG00000002350, ENSSSCG00000009616, ENSSSCG00000007484, ENSSSCG00000028031, ENSSSCG00000011760, ENSSSCG00000033176, ENSSSCG00000014331, ENSSSCG00000014388, ENSSSCG00000014264, ENSSSCG00000009761, ENSSSCG00000021200, ENSSSCG00000023974, ENSSSCG00000039191
GO:0005871	kinesin complex	15	15/3652	43/18441	0.0333359	ENSSSCG00000030186, ENSSSCG00000011309, ENSSSCG00000017900, ENSSSCG00000022919, ENSSSCG00000007080, ENSSSCG00000014283, ENSSSCG00000026924, ENSSSCG00000021724, ENSSSCG00000001659, ENSSSCG00000020858, ENSSSCG00000040479, ENSSSCG00000003401, ENSSSCG00000008574, ENSSSCG00000001594, ENSSSCG00000040510
GO:0034707	chloride channel complex	15	15/3652	43/18441	0.0333359	ENSSSCG00000028112, ENSSSCG00000033558, ENSSSCG00000030515, ENSSSCG00000008809, ENSSSCG00000038994, ENSSSCG00000035621, ENSSSCG00000012754, ENSSSCG00000017238, ENSSSCG00000038547, ENSSSCG00000017025, ENSSSCG00000025708, ENSSSCG00000023661, ENSSSCG00000000499, ENSSSCG00000039071, ENSSSCG00000009698
GO:0005891	voltage-gated calcium channel complex	10	10/3652	24/18441	0.0339875	ENSSSCG00000000082, ENSSSCG00000011040, ENSSSCG00000015402, ENSSSCG00000034266, ENSSSCG00000029073, ENSSSCG00000011412, ENSSSCG00000026537, ENSSSCG00000017510, ENSSSCG00000011455, ENSSSCG00000015543
GO:0005874	microtubule	50	50/3652	194/18441	0.0366121	ENSSSCG00000030186, ENSSSCG00000011309, ENSSSCG00000009904, ENSSSCG00000013884, ENSSSCG00000022919, ENSSSCG00000032328, ENSSSCG00000007080, ENSSSCG00000001814, ENSSSCG00000022635, ENSSSCG00000038992, ENSSSCG00000001659, ENSSSCG00000020858, ENSSSCG00000009793, ENSSSCG00000006502, ENSSSCG00000013734, ENSSSCG00000011233, ENSSSCG00000021798, ENSSSCG00000026924, ENSSSCG00000004710, ENSSSCG00000026761,…
GO:0034451	centriolar satellite	26	26/3652	89/18441	0.0372998	ENSSSCG00000010854, ENSSSCG00000010556, ENSSSCG00000031175, ENSSSCG00000022162, ENSSSCG00000012199, ENSSSCG00000035854, ENSSSCG00000034863, ENSSSCG00000036326, ENSSSCG00000002803, ENSSSCG00000008360, ENSSSCG00000017190, ENSSSCG00000021363, ENSSSCG00000003773, ENSSSCG00000032312, ENSSSCG00000015818, ENSSSCG00000011877, ENSSSCG00000030197, ENSSSCG00000005173, ENSSSCG00000013018, ENSSSCG00000025618,…
GO:0008021	synaptic vesicle	25	25/3652	85/18441	0.038468	ENSSSCG00000011723, ENSSSCG00000012619, ENSSSCG00000004190, ENSSSCG00000033792, ENSSSCG00000021906, ENSSSCG00000033355, ENSSSCG00000014036, ENSSSCG00000007932, ENSSSCG00000023026, ENSSSCG00000010128, ENSSSCG00000009713, ENSSSCG00000013119, ENSSSCG00000024809, ENSSSCG00000034159, ENSSSCG00000013333, ENSSSCG00000015482, ENSSSCG00000021238, ENSSSCG00000024927, ENSSSCG00000016370, ENSSSCG00000045484,…
GO:0005923	bicellular tight junction	28	28/3652	98/18441	0.0394748	ENSSSCG00000030361, ENSSSCG00000040904, ENSSSCG00000037234, ENSSSCG00000011643, ENSSSCG00000015200, ENSSSCG00000017367, ENSSSCG00000034863, ENSSSCG00000011070, ENSSSCG00000015051, ENSSSCG00000016140, ENSSSCG00000030408, ENSSSCG00000002287, ENSSSCG00000006502, ENSSSCG00000006369, ENSSSCG00000023743, ENSSSCG00000027206, ENSSSCG00000014904, ENSSSCG00000031780, ENSSSCG00000011056, ENSSSCG00000011511,…
GO:0005942	phosphatidylinositol 3-kinase complex	9	9/3652	21/18441	0.0406943	ENSSSCG00000007322, ENSSSCG00000008437, ENSSSCG00000018057, ENSSSCG00000003395, ENSSSCG00000016958, ENSSSCG00000013900, ENSSSCG00000015283, ENSSSCG00000027855, ENSSSCG00000003909
GO:0043005	neuron projection	52	52/3652	205/18441	0.0430729	ENSSSCG00000027053, ENSSSCG00000015426, ENSSSCG00000012754, ENSSSCG00000010212, ENSSSCG00000014255, ENSSSCG00000038547, ENSSSCG00000002827, ENSSSCG00000001814, ENSSSCG00000025708, ENSSSCG00000038153, ENSSSCG00000000082, ENSSSCG00000002262, ENSSSCG00000010468, ENSSSCG00000006264, ENSSSCG00000026130, ENSSSCG00000031228, ENSSSCG00000035621, ENSSSCG00000001808, ENSSSCG00000016494, ENSSSCG00000004839,…
GO:0005844	polysome	10	10/3652	25/18441	0.0440431	ENSSSCG00000010029, ENSSSCG00000030255, ENSSSCG00000012811, ENSSSCG00000005935, ENSSSCG00000012727, ENSSSCG00000011769, ENSSSCG00000004446, ENSSSCG00000028516, ENSSSCG00000005169, ENSSSCG00000003630
GO:0005856	cytoskeleton	74	74/3652	306/18441	0.0446509	ENSSSCG00000037815, ENSSSCG00000004694, ENSSSCG00000004570, ENSSSCG00000022080, ENSSSCG00000009828, ENSSSCG00000030260, ENSSSCG00000036686, ENSSSCG00000010212, ENSSSCG00000010177, ENSSSCG00000038073, ENSSSCG00000038397, ENSSSCG00000020736, ENSSSCG00000063066, ENSSSCG00000028976, ENSSSCG00000040546, ENSSSCG00000026559, ENSSSCG00000006502, ENSSSCG00000005215, ENSSSCG00000007314, ENSSSCG00000008986,…
GO:0045177	apical part of cell	16	16/3652	49/18441	0.0476683	ENSSSCG00000011524, ENSSSCG00000005022, ENSSSCG00000006140, ENSSSCG00000056729, ENSSSCG00000038994, ENSSSCG00000015896, ENSSSCG00000036106, ENSSSCG00000021897, ENSSSCG00000033190, ENSSSCG00000001725, ENSSSCG00000002389, ENSSSCG00000026752, ENSSSCG00000002287, ENSSSCG00000004676, ENSSSCG00000005446, ENSSSCG00000023026
GO:0030176	integral component of endoplasmic reticulum membrane	25	25/3652	87/18441	0.0493527	ENSSSCG00000031530, ENSSSCG00000032266, ENSSSCG00000026781, ENSSSCG00000032481, ENSSSCG00000028080, ENSSSCG00000013721, ENSSSCG00000032723, ENSSSCG00000032007, ENSSSCG00000035414, ENSSSCG00000034786, ENSSSCG00000016541, ENSSSCG00000016243, ENSSSCG00000004826, ENSSSCG00000029608, ENSSSCG00000017094, ENSSSCG00000004643, ENSSSCG00000006346, ENSSSCG00000056684, ENSSSCG00000034197, ENSSSCG00000031669,…
GO:0043231	intracellular membrane-bounded organelle	68	68/3652	280/18441	0.0496284	ENSSSCG00000010536, ENSSSCG00000008535, ENSSSCG00000022080, ENSSSCG00000023371, ENSSSCG00000016715, ENSSSCG00000035958, ENSSSCG00000022162, ENSSSCG00000006392, ENSSSCG00000035078, ENSSSCG00000010132, ENSSSCG00000015823, ENSSSCG00000015273, ENSSSCG00000001972, ENSSSCG00000026753, ENSSSCG00000003712, ENSSSCG00000003833, ENSSSCG00000006702, ENSSSCG00000003872, ENSSSCG00000005575, ENSSSCG00000035987,…
GO:0005741	mitochondrial outer membrane	28	28/3652	100/18441	0.0496868	ENSSSCG00000009942, ENSSSCG00000006354, ENSSSCG00000011822, ENSSSCG00000032684, ENSSSCG00000004373, ENSSSCG00000009828, ENSSSCG00000039314, ENSSSCG00000039315, ENSSSCG00000035357, ENSSSCG00000039538, ENSSSCG00000016751, ENSSSCG00000010631, ENSSSCG00000000769, ENSSSCG00000024635, ENSSSCG00000004309, ENSSSCG00000002305, ENSSSCG00000001516, ENSSSCG00000003434, ENSSSCG00000004765, ENSSSCG00000024655,…
GO:0005524	ATP binding	346	346/3256	1356/16148	4.61189e-07	ENSSSCG00000027251, ENSSSCG00000016918, ENSSSCG00000012437, ENSSSCG00000011347, ENSSSCG00000015944, ENSSSCG00000022919, ENSSSCG00000030547, ENSSSCG00000007080, ENSSSCG00000012434, ENSSSCG00000015273, ENSSSCG00000017330, ENSSSCG00000038397, ENSSSCG00000010380, ENSSSCG00000001898, ENSSSCG00000002506, ENSSSCG00000002748, ENSSSCG00000004803, ENSSSCG00000002505, ENSSSCG00000020858, ENSSSCG00000002989,…
GO:0019904	protein domain specific binding	51	51/3256	140/16148	1.27509e-05	ENSSSCG00000038948, ENSSSCG00000022080, ENSSSCG00000017728, ENSSSCG00000006274, ENSSSCG00000023371, ENSSSCG00000006194, ENSSSCG00000037499, ENSSSCG00000016711, ENSSSCG00000012199, ENSSSCG00000038345, ENSSSCG00000030225, ENSSSCG00000039514, ENSSSCG00000015346, ENSSSCG00000001814, ENSSSCG00000003877, ENSSSCG00000040743, ENSSSCG00000024693, ENSSSCG00000025701, ENSSSCG00000008300, ENSSSCG00000023565,…
GO:0004674	protein serine/threonine kinase activity	89	89/3256	288/16148	1.60267e-05	ENSSSCG00000027251, ENSSSCG00000011745, ENSSSCG00000009228, ENSSSCG00000008337, ENSSSCG00000012910, ENSSSCG00000006274, ENSSSCG00000015944, ENSSSCG00000016758, ENSSSCG00000010052, ENSSSCG00000037019, ENSSSCG00000035037, ENSSSCG00000030820, ENSSSCG00000018016, ENSSSCG00000032522, ENSSSCG00000036326, ENSSSCG00000021588, ENSSSCG00000038471, ENSSSCG00000012163, ENSSSCG00000010380, ENSSSCG00000001898,…
GO:0042802	identical protein binding	248	248/3256	983/16148	5.48186e-05	ENSSSCG00000009942, ENSSSCG00000034229, ENSSSCG00000009827, ENSSSCG00000040904, ENSSSCG00000012792, ENSSSCG00000013523, ENSSSCG00000017209, ENSSSCG00000010135, ENSSSCG00000001536, ENSSSCG00000002867, ENSSSCG00000009150, ENSSSCG00000027806, ENSSSCG00000007637, ENSSSCG00000023204, ENSSSCG00000005215, ENSSSCG00000028336, ENSSSCG00000010029, ENSSSCG00000008868, ENSSSCG00000001090, ENSSSCG00000011593,…
GO:0061630	ubiquitin protein ligase activity	72	72/3256	239/16148	0.000259127	ENSSSCG00000058877, ENSSSCG00000005343, ENSSSCG00000016518, ENSSSCG00000037499, ENSSSCG00000037336, ENSSSCG00000036129, ENSSSCG00000014410, ENSSSCG00000014780, ENSSSCG00000040066, ENSSSCG00000023727, ENSSSCG00000037263, ENSSSCG00000002467, ENSSSCG00000007637, ENSSSCG00000017094, ENSSSCG00000024259, ENSSSCG00000002144, ENSSSCG00000009873, ENSSSCG00000005575, ENSSSCG00000025028, ENSSSCG00000031388,…
GO:0008373	sialyltransferase activity	12	12/3256	19/16148	0.000329682	ENSSSCG00000017177, ENSSSCG00000033425, ENSSSCG00000008227, ENSSSCG00000039271, ENSSSCG00000015232, ENSSSCG00000032053, ENSSSCG00000005628, ENSSSCG00000031329, ENSSSCG00000005623, ENSSSCG00000061257, ENSSSCG00000038971, ENSSSCG00000005943
GO:0003729	mRNA binding	56	56/3256	177/16148	0.000365911	ENSSSCG00000029991, ENSSSCG00000037815, ENSSSCG00000028663, ENSSSCG00000007362, ENSSSCG00000004294, ENSSSCG00000035676, ENSSSCG00000031117, ENSSSCG00000030225, ENSSSCG00000038031, ENSSSCG00000023408, ENSSSCG00000023122, ENSSSCG00000009113, ENSSSCG00000005575, ENSSSCG00000030255, ENSSSCG00000035505, ENSSSCG00000012727, ENSSSCG00000035227, ENSSSCG00000012367, ENSSSCG00000011795, ENSSSCG00000035029,…
GO:0004672	protein kinase activity	70	70/3256	237/16148	0.000585927	ENSSSCG00000027251, ENSSSCG00000011867, ENSSSCG00000016918, ENSSSCG00000011745, ENSSSCG00000058877, ENSSSCG00000008337, ENSSSCG00000012910, ENSSSCG00000015549, ENSSSCG00000016518, ENSSSCG00000028182, ENSSSCG00000037019, ENSSSCG00000017764, ENSSSCG00000030820, ENSSSCG00000018016, ENSSSCG00000032522, ENSSSCG00000036326, ENSSSCG00000024813, ENSSSCG00000021588, ENSSSCG00000001898, ENSSSCG00000024453,…
GO:0019901	protein kinase binding	96	96/3256	346/16148	0.000595262	ENSSSCG00000016918, ENSSSCG00000034348, ENSSSCG00000004694, ENSSSCG00000005385, ENSSSCG00000022080, ENSSSCG00000032284, ENSSSCG00000009828, ENSSSCG00000016998, ENSSSCG00000035357, ENSSSCG00000013320, ENSSSCG00000014255, ENSSSCG00000035037, ENSSSCG00000017403, ENSSSCG00000036964, ENSSSCG00000001814, ENSSSCG00000014780, ENSSSCG00000038073, ENSSSCG00000012163, ENSSSCG00000002506, ENSSSCG00000020736,…
GO:0042803	protein homodimerization activity	136	136/3256	524/16148	0.00093562	ENSSSCG00000006156, ENSSSCG00000032684, ENSSSCG00000033657, ENSSSCG00000029030, ENSSSCG00000016639, ENSSSCG00000011627, ENSSSCG00000016998, ENSSSCG00000013248, ENSSSCG00000010135, ENSSSCG00000030820, ENSSSCG00000030303, ENSSSCG00000031236, ENSSSCG00000016087, ENSSSCG00000020736, ENSSSCG00000023727, ENSSSCG00000031080, ENSSSCG00000000687, ENSSSCG00000000841, ENSSSCG00000024655, ENSSSCG00000008586,…
GO:0005178	integrin binding	34	34/3256	97/16148	0.000959701	ENSSSCG00000004694, ENSSSCG00000005041, ENSSSCG00000015507, ENSSSCG00000017306, ENSSSCG00000039214, ENSSSCG00000038801, ENSSSCG00000003819, ENSSSCG00000024954, ENSSSCG00000003839, ENSSSCG00000038397, ENSSSCG00000005317, ENSSSCG00000004789, ENSSSCG00000023028, ENSSSCG00000006369, ENSSSCG00000008641, ENSSSCG00000007334, ENSSSCG00000007052, ENSSSCG00000013654, ENSSSCG00000016900, ENSSSCG00000010146,…
GO:0043425	bHLH transcription factor binding	11	11/3256	18/16148	0.00096483	ENSSSCG00000028036, ENSSSCG00000006371, ENSSSCG00000004952, ENSSSCG00000004600, ENSSSCG00000001710, ENSSSCG00000031080, ENSSSCG00000028169, ENSSSCG00000013375, ENSSSCG00000016883, ENSSSCG00000010235, ENSSSCG00000008147
GO:0035091	phosphatidylinositol binding	33	33/3256	94/16148	0.00112304	ENSSSCG00000012975, ENSSSCG00000007088, ENSSSCG00000010835, ENSSSCG00000017528, ENSSSCG00000007080, ENSSSCG00000017211, ENSSSCG00000005317, ENSSSCG00000022790, ENSSSCG00000001875, ENSSSCG00000006206, ENSSSCG00000000841, ENSSSCG00000004587, ENSSSCG00000025248, ENSSSCG00000024895, ENSSSCG00000024555, ENSSSCG00000054188, ENSSSCG00000010604, ENSSSCG00000017779, ENSSSCG00000016406, ENSSSCG00000017912,…
GO:0051117	ATPase binding	24	24/3256	61/16148	0.00115614	ENSSSCG00000009766, ENSSSCG00000006740, ENSSSCG00000016929, ENSSSCG00000036735, ENSSSCG00000002340, ENSSSCG00000006296, ENSSSCG00000056684, ENSSSCG00000036466, ENSSSCG00000015013, ENSSSCG00000038615, ENSSSCG00000033432, ENSSSCG00000035741, ENSSSCG00000016017, ENSSSCG00000013784, ENSSSCG00000032621, ENSSSCG00000003608, ENSSSCG00000004826, ENSSSCG00000006939, ENSSSCG00000038079, ENSSSCG00000005423,…
GO:0031267	small GTPase binding	60	60/3256	202/16148	0.00128946	ENSSSCG00000027293, ENSSSCG00000005066, ENSSSCG00000005660, ENSSSCG00000022162, ENSSSCG00000009509, ENSSSCG00000013726, ENSSSCG00000015823, ENSSSCG00000036686, ENSSSCG00000011269, ENSSSCG00000018019, ENSSSCG00000034863, ENSSSCG00000001814, ENSSSCG00000017211, ENSSSCG00000025306, ENSSSCG00000017054, ENSSSCG00000024453, ENSSSCG00000006502, ENSSSCG00000024895, ENSSSCG00000029169, ENSSSCG00000030295,…
GO:0022851	GABA-gated chloride ion channel activity	9	9/3256	13/16148	0.0013087	ENSSSCG00000017025, ENSSSCG00000033558, ENSSSCG00000025708, ENSSSCG00000030515, ENSSSCG00000023661, ENSSSCG00000008809, ENSSSCG00000035621, ENSSSCG00000012754, ENSSSCG00000038547
GO:0003682	chromatin binding	92	92/3256	347/16148	0.00341526	ENSSSCG00000037815, ENSSSCG00000011746, ENSSSCG00000033733, ENSSSCG00000016518, ENSSSCG00000024261, ENSSSCG00000006194, ENSSSCG00000016998, ENSSSCG00000039315, ENSSSCG00000032527, ENSSSCG00000033298, ENSSSCG00000033497, ENSSSCG00000010971, ENSSSCG00000030467, ENSSSCG00000013320, ENSSSCG00000012434, ENSSSCG00000056538, ENSSSCG00000010574, ENSSSCG00000039161, ENSSSCG00000020931, ENSSSCG00000009193,…
GO:0008270	zinc ion binding	170	170/3256	695/16148	0.00357719	ENSSSCG00000008853, ENSSSCG00000016918, ENSSSCG00000008854, ENSSSCG00000004373, ENSSSCG00000016518, ENSSSCG00000007362, ENSSSCG00000028581, ENSSSCG00000035671, ENSSSCG00000038785, ENSSSCG00000032723, ENSSSCG00000034347, ENSSSCG00000037612, ENSSSCG00000014184, ENSSSCG00000001539, ENSSSCG00000040066, ENSSSCG00000027806, ENSSSCG00000023727, ENSSSCG00000024770, ENSSSCG00000007637, ENSSSCG00000000687,…
GO:0003730	mRNA 3'-UTR binding	21	21/3256	55/16148	0.00386588	ENSSSCG00000028033, ENSSSCG00000010877, ENSSSCG00000000062, ENSSSCG00000010468, ENSSSCG00000012727, ENSSSCG00000017707, ENSSSCG00000011769, ENSSSCG00000011121, ENSSSCG00000038410, ENSSSCG00000001808, ENSSSCG00000015498, ENSSSCG00000011795, ENSSSCG00000015588, ENSSSCG00000017066, ENSSSCG00000016981, ENSSSCG00000036381, ENSSSCG00000009591, ENSSSCG00000028516, ENSSSCG00000003798, ENSSSCG00000032092,…
GO:0048018	receptor agonist activity	11	11/3256	21/16148	0.00429727	ENSSSCG00000033657, ENSSSCG00000008701, ENSSSCG00000006164, ENSSSCG00000027365, ENSSSCG00000042118, ENSSSCG00000036521, ENSSSCG00000033199, ENSSSCG00000009542, ENSSSCG00000024634, ENSSSCG00000034686, ENSSSCG00000001695
GO:1904315	transmitter-gated ion channel activity involved in regulation of postsynaptic membrane potential	12	12/3256	25/16148	0.00587416	ENSSSCG00000015131, ENSSSCG00000017025, ENSSSCG00000033558, ENSSSCG00000022569, ENSSSCG00000025708, ENSSSCG00000030515, ENSSSCG00000023661, ENSSSCG00000003038, ENSSSCG00000008809, ENSSSCG00000012754, ENSSSCG00000003640, ENSSSCG00000005400
GO:0005161	platelet-derived growth factor receptor binding	7	7/3256	10/16148	0.00661647	ENSSSCG00000033327, ENSSSCG00000008162, ENSSSCG00000024960, ENSSSCG00000001695, ENSSSCG00000022741, ENSSSCG00000014994, ENSSSCG00000008841
GO:0000340	RNA 7-methylguanosine cap binding	7	7/3256	10/16148	0.00661647	ENSSSCG00000017870, ENSSSCG00000017066, ENSSSCG00000015231, ENSSSCG00000028420, ENSSSCG00000005935, ENSSSCG00000038466, ENSSSCG00000005366
GO:0001228	transcriptional activator activity, RNA polymerase II transcription regulatory region sequence-specific binding	97	97/3256	377/16148	0.00666111	ENSSSCG00000017604, ENSSSCG00000002867, ENSSSCG00000033381, ENSSSCG00000030947, ENSSSCG00000040349, ENSSSCG00000031080, ENSSSCG00000009313, ENSSSCG00000007477, ENSSSCG00000000160, ENSSSCG00000057510, ENSSSCG00000031221, ENSSSCG00000039501, ENSSSCG00000012287, ENSSSCG00000013375, ENSSSCG00000016883, ENSSSCG00000036086, ENSSSCG00000035791, ENSSSCG00000000279, ENSSSCG00000017507, ENSSSCG00000034488,…
GO:0004879	RNA polymerase II transcription factor activity, ligand-activated sequence-specific DNA binding	20	20/3256	54/16148	0.00721211	ENSSSCG00000005385, ENSSSCG00000030484, ENSSSCG00000007371, ENSSSCG00000014401, ENSSSCG00000032843, ENSSSCG00000017403, ENSSSCG00000037766, ENSSSCG00000000902, ENSSSCG00000001539, ENSSSCG00000020864, ENSSSCG00000017475, ENSSSCG00000013241, ENSSSCG00000000875, ENSSSCG00000000006, ENSSSCG00000000258, ENSSSCG00000002254, ENSSSCG00000003211, ENSSSCG00000005589, ENSSSCG00000025777, ENSSSCG00000005268
GO:0005158	insulin receptor binding	9	9/3256	16/16148	0.00732996	ENSSSCG00000004473, ENSSSCG00000030560, ENSSSCG00000016958, ENSSSCG00000025729, ENSSSCG00000022790, ENSSSCG00000034763, ENSSSCG00000030289, ENSSSCG00000031027, ENSSSCG00000007665
GO:0046872	metal ion binding	352	352/3256	1557/16148	0.00807916	ENSSSCG00000011229, ENSSSCG00000016918, ENSSSCG00000005343, ENSSSCG00000031870, ENSSSCG00000053662, ENSSSCG00000012437, ENSSSCG00000034229, ENSSSCG00000038826, ENSSSCG00000003043, ENSSSCG00000021270, ENSSSCG00000033816, ENSSSCG00000009828, ENSSSCG00000015820, ENSSSCG00000032846, ENSSSCG00000015145, ENSSSCG00000012434, ENSSSCG00000015273, ENSSSCG00000014187, ENSSSCG00000002988, ENSSSCG00000002505,…
GO:0031625	ubiquitin protein ligase binding	65	65/3256	240/16148	0.00856263	ENSSSCG00000032684, ENSSSCG00000029198, ENSSSCG00000014852, ENSSSCG00000035078, ENSSSCG00000038466, ENSSSCG00000013320, ENSSSCG00000014057, ENSSSCG00000038989, ENSSSCG00000032007, ENSSSCG00000016599, ENSSSCG00000034468, ENSSSCG00000000769, ENSSSCG00000039480, ENSSSCG00000002707, ENSSSCG00000006904, ENSSSCG00000038153, ENSSSCG00000023727, ENSSSCG00000003434, ENSSSCG00000003877, ENSSSCG00000022396,…
GO:0004714	transmembrane receptor protein tyrosine kinase activity	28	28/3256	86/16148	0.00904885	ENSSSCG00000027074, ENSSSCG00000030560, ENSSSCG00000031474, ENSSSCG00000015649, ENSSSCG00000006250, ENSSSCG00000030480, ENSSSCG00000013566, ENSSSCG00000008819, ENSSSCG00000038003, ENSSSCG00000017497, ENSSSCG00000026978, ENSSSCG00000038397, ENSSSCG00000024674, ENSSSCG00000010959, ENSSSCG00000005456, ENSSSCG00000005215, ENSSSCG00000008841, ENSSSCG00000007334, ENSSSCG00000026130, ENSSSCG00000014007,…
GO:0001671	ATPase activator activity	10	10/3256	20/16148	0.0104709	ENSSSCG00000026083, ENSSSCG00000006296, ENSSSCG00000002846, ENSSSCG00000016217, ENSSSCG00000008383, ENSSSCG00000011676, ENSSSCG00000035741, ENSSSCG00000016017, ENSSSCG00000032621, ENSSSCG00000013784
GO:0008234	cysteine-type peptidase activity	10	10/3256	20/16148	0.0104709	ENSSSCG00000025616, ENSSSCG00000000816, ENSSSCG00000008867, ENSSSCG00000014924, ENSSSCG00000038918, ENSSSCG00000003600, ENSSSCG00000052889, ENSSSCG00000001770, ENSSSCG00000001484, ENSSSCG00000011794
GO:0004402	histone acetyltransferase activity	10	10/3256	20/16148	0.0104709	ENSSSCG00000008548, ENSSSCG00000007023, ENSSSCG00000015952, ENSSSCG00000012980, ENSSSCG00000021065, ENSSSCG00000005731, ENSSSCG00000038615, ENSSSCG00000007458, ENSSSCG00000017414, ENSSSCG00000024621
GO:0015075	ion transmembrane transporter activity	6	6/3256	8/16148	0.010753	ENSSSCG00000014063, ENSSSCG00000010589, ENSSSCG00000004241, ENSSSCG00000008307, ENSSSCG00000010681, ENSSSCG00000022005
GO:0005525	GTP binding	92	92/3256	362/16148	0.0114912	ENSSSCG00000036967, ENSSSCG00000056696, ENSSSCG00000011822, ENSSSCG00000040707, ENSSSCG00000022080, ENSSSCG00000011501, ENSSSCG00000025792, ENSSSCG00000023371, ENSSSCG00000057023, ENSSSCG00000013566, ENSSSCG00000034387, ENSSSCG00000022358, ENSSSCG00000024613, ENSSSCG00000008180, ENSSSCG00000038992, ENSSSCG00000027806, ENSSSCG00000003434, ENSSSCG00000027443, ENSSSCG00000040822, ENSSSCG00000007513,…
GO:0005159	insulin-like growth factor receptor binding	7	7/3256	11/16148	0.0120905	ENSSSCG00000000857, ENSSSCG00000016958, ENSSSCG00000035293, ENSSSCG00000025729, ENSSSCG00000014852, ENSSSCG00000013566, ENSSSCG00000027855
GO:0030159	receptor signaling complex scaffold activity	8	8/3256	14/16148	0.0120908	ENSSSCG00000031780, ENSSSCG00000025729, ENSSSCG00000011599, ENSSSCG00000023204, ENSSSCG00000038989, ENSSSCG00000030289, ENSSSCG00000033324
GO:0008013	beta-catenin binding	24	24/3256	72/16148	0.0122484	ENSSSCG00000002340, ENSSSCG00000038628, ENSSSCG00000004241, ENSSSCG00000010638, ENSSSCG00000030680, ENSSSCG00000011714, ENSSSCG00000011760, ENSSSCG00000031703, ENSSSCG00000031856, ENSSSCG00000016763, ENSSSCG00000033257, ENSSSCG00000010563, ENSSSCG00000022678, ENSSSCG00000016780, ENSSSCG00000036480, ENSSSCG00000021898, ENSSSCG00000012361, ENSSSCG00000009370, ENSSSCG00000005437, ENSSSCG00000003342,…
GO:0019003	GDP binding	20	20/3256	57/16148	0.0135448	ENSSSCG00000005012, ENSSSCG00000032477, ENSSSCG00000011535, ENSSSCG00000032595, ENSSSCG00000032672, ENSSSCG00000022080, ENSSSCG00000035243, ENSSSCG00000034387, ENSSSCG00000036039, ENSSSCG00000039812, ENSSSCG00000033786, ENSSSCG00000011233, ENSSSCG00000022358, ENSSSCG00000038013, ENSSSCG00000004318, ENSSSCG00000026269, ENSSSCG00000023991, ENSSSCG00000027443, ENSSSCG00000007513, ENSSSCG00000021036
GO:0005096	GTPase activator activity	51	51/3256	185/16148	0.0143245	ENSSSCG00000027890, ENSSSCG00000005660, ENSSSCG00000014852, ENSSSCG00000017328, ENSSSCG00000011026, ENSSSCG00000018019, ENSSSCG00000030421, ENSSSCG00000015671, ENSSSCG00000037185, ENSSSCG00000000167, ENSSSCG00000006901, ENSSSCG00000008344, ENSSSCG00000007798, ENSSSCG00000010824, ENSSSCG00000011672, ENSSSCG00000017895, ENSSSCG00000013256, ENSSSCG00000031147, ENSSSCG00000036081, ENSSSCG00000033093,…
GO:0019905	syntaxin binding	18	18/3256	50/16148	0.0154294	ENSSSCG00000004143, ENSSSCG00000037527, ENSSSCG00000003120, ENSSSCG00000015539, ENSSSCG00000038533, ENSSSCG00000004190, ENSSSCG00000031219, ENSSSCG00000039412, ENSSSCG00000035376, ENSSSCG00000014036, ENSSSCG00000038249, ENSSSCG00000027509, ENSSSCG00000003923, ENSSSCG00000006758, ENSSSCG00000040713, ENSSSCG00000001973, ENSSSCG00000005423, ENSSSCG00000003222
GO:0004890	GABA-A receptor activity	9	9/3256	18/16148	0.0169953	ENSSSCG00000017025, ENSSSCG00000033558, ENSSSCG00000025708, ENSSSCG00000030515, ENSSSCG00000023661, ENSSSCG00000008809, ENSSSCG00000035621, ENSSSCG00000012754, ENSSSCG00000038547
GO:1990050	phosphatidic acid transporter activity	5	5/3256	6/16148	0.0174287	ENSSSCG00000014406, ENSSSCG00000036781, ENSSSCG00000007525, ENSSSCG00000007435, ENSSSCG00000039778
GO:0004711	ribosomal protein S6 kinase activity	5	5/3256	6/16148	0.0174287	ENSSSCG00000004022, ENSSSCG00000012910, ENSSSCG00000012163, ENSSSCG00000017670, ENSSSCG00000003558
GO:0000978	RNA polymerase II core promoter proximal region sequence-specific DNA binding	221	221/3256	961/16148	0.0174961	ENSSSCG00000038948, ENSSSCG00000031870, ENSSSCG00000003043, ENSSSCG00000015145, ENSSSCG00000032962, ENSSSCG00000001539, ENSSSCG00000002988, ENSSSCG00000002867, ENSSSCG00000033381, ENSSSCG00000015393, ENSSSCG00000002741, ENSSSCG00000031080, ENSSSCG00000023565, ENSSSCG00000009831, ENSSSCG00000036756, ENSSSCG00000024549, ENSSSCG00000020864, ENSSSCG00000036086, ENSSSCG00000035791, ENSSSCG00000003702,…
GO:0005484	SNAP receptor activity	14	14/3256	36/16148	0.0192709	ENSSSCG00000005386, ENSSSCG00000002295, ENSSSCG00000013119, ENSSSCG00000015539, ENSSSCG00000030183, ENSSSCG00000004190, ENSSSCG00000014556, ENSSSCG00000035376, ENSSSCG00000016750, ENSSSCG00000021238, ENSSSCG00000024927, ENSSSCG00000045484, ENSSSCG00000036022, ENSSSCG00000007768
GO:0004222	metalloendopeptidase activity	34	34/3256	116/16148	0.0200802	ENSSSCG00000008853, ENSSSCG00000011723, ENSSSCG00000004595, ENSSSCG00000037318, ENSSSCG00000038627, ENSSSCG00000016816, ENSSSCG00000034440, ENSSSCG00000017349, ENSSSCG00000010470, ENSSSCG00000017109, ENSSSCG00000011068, ENSSSCG00000016285, ENSSSCG00000040087, ENSSSCG00000009290, ENSSSCG00000017052, ENSSSCG00000040160, ENSSSCG00000015250, ENSSSCG00000003732, ENSSSCG00000002341, ENSSSCG00000008641,…
GO:0043548	phosphatidylinositol 3-kinase binding	7	7/3256	12/16148	0.0201057	ENSSSCG00000003608, ENSSSCG00000030560, ENSSSCG00000025729, ENSSSCG00000013566, ENSSSCG00000034763, ENSSSCG00000031027, ENSSSCG00000007665
GO:0035613	RNA stem-loop binding	7	7/3256	12/16148	0.0201057	ENSSSCG00000037815, ENSSSCG00000012727, ENSSSCG00000012252, ENSSSCG00000015498, ENSSSCG00000005575, ENSSSCG00000017832, ENSSSCG00000006752
GO:0000149	SNARE binding	19	19/3256	56/16148	0.023351	ENSSSCG00000005386, ENSSSCG00000037527, ENSSSCG00000002295, ENSSSCG00000013119, ENSSSCG00000010306, ENSSSCG00000031590, ENSSSCG00000030183, ENSSSCG00000004190, ENSSSCG00000014304, ENSSSCG00000021906, ENSSSCG00000034159, ENSSSCG00000021238, ENSSSCG00000024927, ENSSSCG00000045484, ENSSSCG00000036022, ENSSSCG00000006758, ENSSSCG00000007768, ENSSSCG00000003222, ENSSSCG00000004453
GO:0016491	oxidoreductase activity	47	47/3256	173/16148	0.0240969	ENSSSCG00000012657, ENSSSCG00000030461, ENSSSCG00000008877, ENSSSCG00000038826, ENSSSCG00000004373, ENSSSCG00000030546, ENSSSCG00000030125, ENSSSCG00000017297, ENSSSCG00000009490, ENSSSCG00000006827, ENSSSCG00000013072, ENSSSCG00000028517, ENSSSCG00000057393, ENSSSCG00000008586, ENSSSCG00000040586, ENSSSCG00000024015, ENSSSCG00000000583, ENSSSCG00000006720, ENSSSCG00000023983, ENSSSCG00000025049,…
GO:0017022	myosin binding	9	9/3256	19/16148	0.0242699	ENSSSCG00000022080, ENSSSCG00000004803, ENSSSCG00000000900, ENSSSCG00000017427, ENSSSCG00000011364, ENSSSCG00000004636, ENSSSCG00000011269, ENSSSCG00000005501, ENSSSCG00000011278
GO:0051721	protein phosphatase 2A binding	9	9/3256	19/16148	0.0242699	ENSSSCG00000005672, ENSSSCG00000009370, ENSSSCG00000053937, ENSSSCG00000026781, ENSSSCG00000012382, ENSSSCG00000015558, ENSSSCG00000035366, ENSSSCG00000040657, ENSSSCG00000006653
GO:0045499	chemorepellent activity	11	11/3256	26/16148	0.0243507	ENSSSCG00000015396, ENSSSCG00000006495, ENSSSCG00000040166, ENSSSCG00000017095, ENSSSCG00000011440, ENSSSCG00000009584, ENSSSCG00000036520, ENSSSCG00000015894, ENSSSCG00000011872, ENSSSCG00000014224, ENSSSCG00000004663
GO:0016922	ligand-dependent nuclear receptor binding	11	11/3256	26/16148	0.0243507	ENSSSCG00000016057, ENSSSCG00000016518, ENSSSCG00000010638, ENSSSCG00000006194, ENSSSCG00000012199, ENSSSCG00000009761, ENSSSCG00000017676, ENSSSCG00000013375, ENSSSCG00000010235, ENSSSCG00000007458, ENSSSCG00000016435
GO:0046875	ephrin receptor binding	11	11/3256	26/16148	0.0243507	ENSSSCG00000009535, ENSSSCG00000007334, ENSSSCG00000033190, ENSSSCG00000006250, ENSSSCG00000032728, ENSSSCG00000001534, ENSSSCG00000036520, ENSSSCG00000025701, ENSSSCG00000038989, ENSSSCG00000015115
GO:0003677	DNA binding	230	230/3256	1012/16148	0.0254449	ENSSSCG00000036527, ENSSSCG00000005582, ENSSSCG00000031870, ENSSSCG00000021270, ENSSSCG00000033816, ENSSSCG00000013884, ENSSSCG00000015145, ENSSSCG00000001539, ENSSSCG00000003718, ENSSSCG00000002988, ENSSSCG00000017571, ENSSSCG00000024770, ENSSSCG00000003830, ENSSSCG00000040349, ENSSSCG00000040464, ENSSSCG00000005575, ENSSSCG00000009831, ENSSSCG00000002860, ENSSSCG00000006663, ENSSSCG00000008748,…
GO:0000287	magnesium ion binding	51	51/3256	191/16148	0.0255719	ENSSSCG00000011501, ENSSSCG00000010132, ENSSSCG00000035037, ENSSSCG00000030820, ENSSSCG00000038471, ENSSSCG00000020931, ENSSSCG00000012163, ENSSSCG00000022912, ENSSSCG00000002305, ENSSSCG00000024377, ENSSSCG00000001930, ENSSSCG00000003558, ENSSSCG00000010825, ENSSSCG00000012560, ENSSSCG00000013018, ENSSSCG00000010664, ENSSSCG00000000958, ENSSSCG00000017184, ENSSSCG00000003506, ENSSSCG00000002697,…
GO:0005254	chloride channel activity	16	16/3256	45/16148	0.0265117	ENSSSCG00000028112, ENSSSCG00000033558, ENSSSCG00000028282, ENSSSCG00000008809, ENSSSCG00000038994, ENSSSCG00000017238, ENSSSCG00000013344, ENSSSCG00000038547, ENSSSCG00000017025, ENSSSCG00000025708, ENSSSCG00000023661, ENSSSCG00000000499, ENSSSCG00000039071, ENSSSCG00000024158, ENSSSCG00000006841, ENSSSCG00000040720
GO:0001227	transcriptional repressor activity, RNA polymerase II transcription regulatory region sequence-specific binding	62	62/3256	240/16148	0.0270642	ENSSSCG00000011746, ENSSSCG00000038948, ENSSSCG00000016639, ENSSSCG00000007484, ENSSSCG00000033616, ENSSSCG00000017927, ENSSSCG00000033816, ENSSSCG00000004090, ENSSSCG00000015145, ENSSSCG00000013320, ENSSSCG00000035876, ENSSSCG00000001539, ENSSSCG00000015595, ENSSSCG00000000006, ENSSSCG00000024253, ENSSSCG00000026113, ENSSSCG00000031080, ENSSSCG00000009831, ENSSSCG00000023565, ENSSSCG00000007477,…
GO:1990782	protein tyrosine kinase binding	10	10/3256	23/16148	0.0285733	ENSSSCG00000014927, ENSSSCG00000023956, ENSSSCG00000016230, ENSSSCG00000023122, ENSSSCG00000022361, ENSSSCG00000000687, ENSSSCG00000002688, ENSSSCG00000038989, ENSSSCG00000006457
GO:0016787	hydrolase activity	50	50/3256	188/16148	0.0289369	ENSSSCG00000002470, ENSSSCG00000012437, ENSSSCG00000010853, ENSSSCG00000000091, ENSSSCG00000040904, ENSSSCG00000015426, ENSSSCG00000016554, ENSSSCG00000015231, ENSSSCG00000014264, ENSSSCG00000002748, ENSSSCG00000028735, ENSSSCG00000025783, ENSSSCG00000032092, ENSSSCG00000006701, ENSSSCG00000006740, ENSSSCG00000007352, ENSSSCG00000027266, ENSSSCG00000028031, ENSSSCG00000012649, ENSSSCG00000039425,…
GO:0004709	MAP kinase kinase kinase activity	7	7/3256	13/16148	0.0310795	ENSSSCG00000017330, ENSSSCG00000028036, ENSSSCG00000020705, ENSSSCG00000011791, ENSSSCG00000015960, ENSSSCG00000004334, ENSSSCG00000003573
GO:0017124	SH3 domain binding	22	22/3256	70/16148	0.0324601	ENSSSCG00000003460, ENSSSCG00000004595, ENSSSCG00000030197, ENSSSCG00000012315, ENSSSCG00000006250, ENSSSCG00000012035, ENSSSCG00000034630, ENSSSCG00000038989, ENSSSCG00000015411, ENSSSCG00000038646, ENSSSCG00000015115, ENSSSCG00000017052, ENSSSCG00000023122, ENSSSCG00000026224, ENSSSCG00000040746, ENSSSCG00000004029, ENSSSCG00000005941, ENSSSCG00000022486, ENSSSCG00000008641, ENSSSCG00000006533,…
GO:0030215	semaphorin receptor binding	9	9/3256	20/16148	0.0334693	ENSSSCG00000015396, ENSSSCG00000006495, ENSSSCG00000017095, ENSSSCG00000011440, ENSSSCG00000008197, ENSSSCG00000009584, ENSSSCG00000011872, ENSSSCG00000014224, ENSSSCG00000004663
GO:0035035	histone acetyltransferase binding	9	9/3256	20/16148	0.0334693	ENSSSCG00000028771, ENSSSCG00000016057, ENSSSCG00000028168, ENSSSCG00000004142, ENSSSCG00000016763, ENSSSCG00000017676, ENSSSCG00000013320, ENSSSCG00000022830, ENSSSCG00000056538
GO:0015297	antiporter activity	9	9/3256	20/16148	0.0334693	ENSSSCG00000009713, ENSSSCG00000036418, ENSSSCG00000039368, ENSSSCG00000024809, ENSSSCG00000003353, ENSSSCG00000008675, ENSSSCG00000010012, ENSSSCG00000033620, ENSSSCG00000013861
GO:0005237	inhibitory extracellular ligand-gated ion channel activity	6	6/3256	10/16148	0.0337982	ENSSSCG00000017025, ENSSSCG00000025708, ENSSSCG00000030515, ENSSSCG00000023661, ENSSSCG00000008809, ENSSSCG00000012754
GO:0004000	adenosine deaminase activity	5	5/3256	7/16148	0.0342216	ENSSSCG00000035218, ENSSSCG00000009425, ENSSSCG00000002706, ENSSSCG00000011160, ENSSSCG00000004710
GO:0003723	RNA binding	144	144/3256	618/16148	0.0353694	ENSSSCG00000007521, ENSSSCG00000005582, ENSSSCG00000012315, ENSSSCG00000015549, ENSSSCG00000007362, ENSSSCG00000010010, ENSSSCG00000012035, ENSSSCG00000016998, ENSSSCG00000013523, ENSSSCG00000017209, ENSSSCG00000035676, ENSSSCG00000010135, ENSSSCG00000015387, ENSSSCG00000014211, ENSSSCG00000037612, ENSSSCG00000013124, ENSSSCG00000038031, ENSSSCG00000035162, ENSSSCG00000000722, ENSSSCG00000002748,…
GO:0005085	guanyl-nucleotide exchange factor activity	51	51/3256	195/16148	0.0363372	ENSSSCG00000010579, ENSSSCG00000009702, ENSSSCG00000010052, ENSSSCG00000025704, ENSSSCG00000022636, ENSSSCG00000034272, ENSSSCG00000000167, ENSSSCG00000008583, ENSSSCG00000029507, ENSSSCG00000006502, ENSSSCG00000002782, ENSSSCG00000001771, ENSSSCG00000010544, ENSSSCG00000007034, ENSSSCG00000010900, ENSSSCG00000010824, ENSSSCG00000014269, ENSSSCG00000010581, ENSSSCG00000012362, ENSSSCG00000012324,…
GO:0046332	SMAD binding	14	14/3256	39/16148	0.037413	ENSSSCG00000011746, ENSSSCG00000028771, ENSSSCG00000004142, ENSSSCG00000005041, ENSSSCG00000031780, ENSSSCG00000010360, ENSSSCG00000016857, ENSSSCG00000037558, ENSSSCG00000016035, ENSSSCG00000013263, ENSSSCG00000000457, ENSSSCG00000004600, ENSSSCG00000029621, ENSSSCG00000028886
GO:0051018	protein kinase A binding	8	8/3256	17/16148	0.0390727	ENSSSCG00000032134, ENSSSCG00000017475, ENSSSCG00000024030, ENSSSCG00000031703, ENSSSCG00000031856, ENSSSCG00000000720, ENSSSCG00000011269, ENSSSCG00000022895
GO:0019902	phosphatase binding	13	13/3256	36/16148	0.0445734	ENSSSCG00000007477, ENSSSCG00000031780, ENSSSCG00000031492, ENSSSCG00000016545, ENSSSCG00000010882, ENSSSCG00000039393, ENSSSCG00000040181, ENSSSCG00000024818, ENSSSCG00000004505, ENSSSCG00000002703, ENSSSCG00000037494, ENSSSCG00000004952, ENSSSCG00000008038
GO:0046935	1-phosphatidylinositol-3-kinase regulator activity	7	7/3256	14/16148	0.045321	ENSSSCG00000007322, ENSSSCG00000008437, ENSSSCG00000018057, ENSSSCG00000016958, ENSSSCG00000013900, ENSSSCG00000027855, ENSSSCG00000003909
GO:0045182	translation regulator activity	7	7/3256	14/16148	0.045321	ENSSSCG00000016981, ENSSSCG00000010468, ENSSSCG00000002723, ENSSSCG00000012727, ENSSSCG00000011769, ENSSSCG00000038410, ENSSSCG00000001808
GO:0001784	phosphotyrosine binding	14	14/3256	40/16148	0.0455222	ENSSSCG00000016958, ENSSSCG00000022380, ENSSSCG00000039841, ENSSSCG00000013358, ENSSSCG00000038989, ENSSSCG00000030289, ENSSSCG00000015115, ENSSSCG00000003608, ENSSSCG00000025729, ENSSSCG00000024674, ENSSSCG00000002688, ENSSSCG00000005743, ENSSSCG00000022486
GO:0008094	DNA-dependent ATPase activity	10	10/3256	25/16148	0.0487573	ENSSSCG00000025293, ENSSSCG00000032552, ENSSSCG00000010467, ENSSSCG00000020931, ENSSSCG00000009193, ENSSSCG00000012649, ENSSSCG00000014126, ENSSSCG00000004766, ENSSSCG00000016961, ENSSSCG00000004753

## Sheet: SUMs KEGG
ID	Description	Count	GeneRatio	BgRatio	pvalue	Genes	FDR
ssc04014	Ras signaling pathway	83	83/1754	237/8884	3.88142e-08	ENSSSCG00000038948, ENSSSCG00000027890, ENSSSCG00000009228, ENSSSCG00000022080, ENSSSCG00000016958, ENSSSCG00000012871, ENSSSCG00000013566, ENSSSCG00000036520, ENSSSCG00000035357, ENSSSCG00000030820, ENSSSCG00000026914, ENSSSCG00000025306, ENSSSCG00000037583, ENSSSCG00000010380, ENSSSCG00000002989, ENSSSCG00000024453, ENSSSCG00000027443, ENSSSCG00000061049, ENSSSCG00000001695, ENSSSCG00000001771,…	5.96719e-06
ssc04144	Endocytosis	83	83/1754	241/8884	8.97327e-08	ENSSSCG00000010579, ENSSSCG00000011745, ENSSSCG00000022080, ENSSSCG00000007088, ENSSSCG00000023371, ENSSSCG00000036926, ENSSSCG00000022162, ENSSSCG00000037499, ENSSSCG00000014852, ENSSSCG00000010250, ENSSSCG00000015823, ENSSSCG00000022919, ENSSSCG00000030547, ENSSSCG00000034863, ENSSSCG00000013490, ENSSSCG00000022790, ENSSSCG00000012918, ENSSSCG00000002743, ENSSSCG00000003872, ENSSSCG00000008222,…	5.96719e-06
ssc04012	ErbB signaling pathway	39	39/1754	84/8884	9.16461e-08	ENSSSCG00000009228, ENSSSCG00000011843, ENSSSCG00000012910, ENSSSCG00000016958, ENSSSCG00000014878, ENSSSCG00000013900, ENSSSCG00000007061, ENSSSCG00000010872, ENSSSCG00000038989, ENSSSCG00000033674, ENSSSCG00000018016, ENSSSCG00000017497, ENSSSCG00000025306, ENSSSCG00000010380, ENSSSCG00000038397, ENSSSCG00000017670, ENSSSCG00000002989, ENSSSCG00000004943, ENSSSCG00000024453, ENSSSCG00000024674,…	5.96719e-06
ssc01521	EGFR tyrosine kinase inhibitor resistance	37	37/1754	78/8884	1.0642e-07	ENSSSCG00000030560, ENSSSCG00000012910, ENSSSCG00000028420, ENSSSCG00000016958, ENSSSCG00000013900, ENSSSCG00000015403, ENSSSCG00000038466, ENSSSCG00000035357, ENSSSCG00000010872, ENSSSCG00000033674, ENSSSCG00000017403, ENSSSCG00000014994, ENSSSCG00000017497, ENSSSCG00000017670, ENSSSCG00000002989, ENSSSCG00000060053, ENSSSCG00000004943, ENSSSCG00000024453, ENSSSCG00000002688, ENSSSCG00000005215,…	5.96719e-06
ssc04010	MAPK signaling pathway	95	95/1754	289/8884	1.19861e-07	ENSSSCG00000016918, ENSSSCG00000008018, ENSSSCG00000009228, ENSSSCG00000014852, ENSSSCG00000012871, ENSSSCG00000013566, ENSSSCG00000029073, ENSSSCG00000036520, ENSSSCG00000034266, ENSSSCG00000030820, ENSSSCG00000038989, ENSSSCG00000018016, ENSSSCG00000015543, ENSSSCG00000024813, ENSSSCG00000017330, ENSSSCG00000017497, ENSSSCG00000012163, ENSSSCG00000010380, ENSSSCG00000002989, ENSSSCG00000024453,…	5.96719e-06
ssc04810	Regulation of actin cytoskeleton	79	79/1754	228/8884	1.43213e-07	ENSSSCG00000011867, ENSSSCG00000022080, ENSSSCG00000016958, ENSSSCG00000009828, ENSSSCG00000030260, ENSSSCG00000012871, ENSSSCG00000039710, ENSSSCG00000030547, ENSSSCG00000036402, ENSSSCG00000038989, ENSSSCG00000016751, ENSSSCG00000001814, ENSSSCG00000027407, ENSSSCG00000013252, ENSSSCG00000025306, ENSSSCG00000038397, ENSSSCG00000017054, ENSSSCG00000002989, ENSSSCG00000013490, ENSSSCG00000024453,…	5.96719e-06
ssc04722	Neurotrophin signaling pathway	49	49/1754	120/8884	2.17976e-07	ENSSSCG00000016918, ENSSSCG00000009228, ENSSSCG00000022080, ENSSSCG00000016958, ENSSSCG00000007682, ENSSSCG00000013900, ENSSSCG00000017548, ENSSSCG00000037019, ENSSSCG00000010872, ENSSSCG00000038989, ENSSSCG00000030289, ENSSSCG00000024813, ENSSSCG00000023503, ENSSSCG00000012163, ENSSSCG00000010380, ENSSSCG00000025729, ENSSSCG00000002989, ENSSSCG00000004943, ENSSSCG00000024453, ENSSSCG00000024377,…	7.78486e-06
ssc01100	Metabolic pathways	376	376/1754	1541/8884	5.76731e-07	ENSSSCG00000011229, ENSSSCG00000009942, ENSSSCG00000038826, ENSSSCG00000012315, ENSSSCG00000011347, ENSSSCG00000026044, ENSSSCG00000015820, ENSSSCG00000010132, ENSSSCG00000032846, ENSSSCG00000012792, ENSSSCG00000016912, ENSSSCG00000013886, ENSSSCG00000030546, ENSSSCG00000030547, ENSSSCG00000015701, ENSSSCG00000032723, ENSSSCG00000037854, ENSSSCG00000014187, ENSSSCG00000003839, ENSSSCG00000015276,…	1.80229e-05
ssc04910	Insulin signaling pathway	51	51/1754	136/8884	2.44312e-06	ENSSSCG00000011745, ENSSSCG00000009228, ENSSSCG00000012910, ENSSSCG00000028420, ENSSSCG00000016958, ENSSSCG00000007682, ENSSSCG00000009828, ENSSSCG00000013566, ENSSSCG00000038466, ENSSSCG00000016751, ENSSSCG00000038989, ENSSSCG00000012157, ENSSSCG00000016640, ENSSSCG00000010380, ENSSSCG00000002989, ENSSSCG00000024453, ENSSSCG00000032477, ENSSSCG00000003154, ENSSSCG00000003395, ENSSSCG00000017777,…	6.28327e-05
ssc04510	Focal adhesion	68	68/1754	200/8884	2.51331e-06	ENSSSCG00000011867, ENSSSCG00000009228, ENSSSCG00000022080, ENSSSCG00000016958, ENSSSCG00000032284, ENSSSCG00000015507, ENSSSCG00000009828, ENSSSCG00000039710, ENSSSCG00000015426, ENSSSCG00000030547, ENSSSCG00000036402, ENSSSCG00000038989, ENSSSCG00000016751, ENSSSCG00000017497, ENSSSCG00000025306, ENSSSCG00000010380, ENSSSCG00000038397, ENSSSCG00000002989, ENSSSCG00000013490, ENSSSCG00000024453,…	6.28327e-05
ssc04360	Axon guidance	63	63/1754	182/8884	3.18192e-06	ENSSSCG00000033898, ENSSSCG00000022080, ENSSSCG00000016958, ENSSSCG00000036520, ENSSSCG00000036402, ENSSSCG00000034863, ENSSSCG00000010651, ENSSSCG00000015396, ENSSSCG00000025306, ENSSSCG00000038397, ENSSSCG00000017095, ENSSSCG00000032728, ENSSSCG00000024453, ENSSSCG00000029621, ENSSSCG00000025701, ENSSSCG00000027206, ENSSSCG00000032477, ENSSSCG00000007356, ENSSSCG00000007477, ENSSSCG00000003395,…	7.23165e-05
ssc04015	Rap1 signaling pathway	71	71/1754	214/8884	3.94817e-06	ENSSSCG00000008578, ENSSSCG00000011745, ENSSSCG00000022080, ENSSSCG00000016958, ENSSSCG00000030260, ENSSSCG00000012871, ENSSSCG00000013566, ENSSSCG00000036520, ENSSSCG00000038989, ENSSSCG00000034863, ENSSSCG00000017006, ENSSSCG00000013174, ENSSSCG00000002989, ENSSSCG00000024453, ENSSSCG00000003756, ENSSSCG00000027443, ENSSSCG00000061049, ENSSSCG00000001695, ENSSSCG00000027206, ENSSSCG00000032477,…	7.94341e-05
ssc04150	mTOR signaling pathway	55	55/1754	153/8884	4.13057e-06	ENSSSCG00000030343, ENSSSCG00000012910, ENSSSCG00000028420, ENSSSCG00000022080, ENSSSCG00000016958, ENSSSCG00000013566, ENSSSCG00000038466, ENSSSCG00000015343, ENSSSCG00000054115, ENSSSCG00000023647, ENSSSCG00000012163, ENSSSCG00000002989, ENSSSCG00000024453, ENSSSCG00000009793, ENSSSCG00000003558, ENSSSCG00000009397, ENSSSCG00000032477, ENSSSCG00000008624, ENSSSCG00000003395, ENSSSCG00000029169,…	7.94341e-05
ssc05205	Proteoglycans in cancer	66	66/1754	206/8884	3.15323e-05	ENSSSCG00000010535, ENSSSCG00000012910, ENSSSCG00000022080, ENSSSCG00000016958, ENSSSCG00000009828, ENSSSCG00000010212, ENSSSCG00000017403, ENSSSCG00000023647, ENSSSCG00000001814, ENSSSCG00000017497, ENSSSCG00000038397, ENSSSCG00000002989, ENSSSCG00000024453, ENSSSCG00000040546, ENSSSCG00000027443, ENSSSCG00000032092, ENSSSCG00000001695, ENSSSCG00000032477, ENSSSCG00000007356, ENSSSCG00000003395,…	0.000563076
ssc05211	Renal cell carcinoma	29	29/1754	68/8884	3.86229e-05	ENSSSCG00000011843, ENSSSCG00000006176, ENSSSCG00000016958, ENSSSCG00000014878, ENSSSCG00000013900, ENSSSCG00000007061, ENSSSCG00000015403, ENSSSCG00000010872, ENSSSCG00000038989, ENSSSCG00000030289, ENSSSCG00000025306, ENSSSCG00000002989, ENSSSCG00000004943, ENSSSCG00000024453, ENSSSCG00000040288, ENSSSCG00000001695, ENSSSCG00000004781, ENSSSCG00000032477, ENSSSCG00000008326, ENSSSCG00000028178,…	0.000643715
ssc04931	Insulin resistance	40	40/1754	110/8884	7.7567e-05	ENSSSCG00000009228, ENSSSCG00000012910, ENSSSCG00000016958, ENSSSCG00000030361, ENSSSCG00000013900, ENSSSCG00000009828, ENSSSCG00000013566, ENSSSCG00000010872, ENSSSCG00000033674, ENSSSCG00000034763, ENSSSCG00000017403, ENSSSCG00000030289, ENSSSCG00000016640, ENSSSCG00000023503, ENSSSCG00000012163, ENSSSCG00000010380, ENSSSCG00000000006, ENSSSCG00000009370, ENSSSCG00000017670, ENSSSCG00000025729,…	0.00121198
ssc04670	Leukocyte transendothelial migration	40	40/1754	114/8884	0.000185871	ENSSSCG00000031970, ENSSSCG00000010313, ENSSSCG00000022080, ENSSSCG00000016958, ENSSSCG00000015407, ENSSSCG00000013900, ENSSSCG00000040904, ENSSSCG00000039710, ENSSSCG00000008819, ENSSSCG00000038003, ENSSSCG00000037234, ENSSSCG00000036402, ENSSSCG00000015200, ENSSSCG00000033674, ENSSSCG00000016751, ENSSSCG00000030289, ENSSSCG00000013174, ENSSSCG00000038397, ENSSSCG00000015051, ENSSSCG00000040546,…	0.00273339
ssc05212	Pancreatic cancer	29	29/1754	74/8884	0.000222536	ENSSSCG00000003460, ENSSSCG00000009228, ENSSSCG00000012910, ENSSSCG00000016958, ENSSSCG00000013900, ENSSSCG00000035357, ENSSSCG00000010872, ENSSSCG00000017403, ENSSSCG00000017497, ENSSSCG00000010380, ENSSSCG00000017670, ENSSSCG00000004505, ENSSSCG00000001516, ENSSSCG00000002989, ENSSSCG00000004943, ENSSSCG00000024453, ENSSSCG00000004766, ENSSSCG00000001695, ENSSSCG00000008326, ENSSSCG00000003395,…	0.00309078
ssc04310	Wnt signaling pathway	53	53/1754	167/8884	0.000272826	ENSSSCG00000009228, ENSSSCG00000038628, ENSSSCG00000022080, ENSSSCG00000032284, ENSSSCG00000039875, ENSSSCG00000023647, ENSSSCG00000001539, ENSSSCG00000010380, ENSSSCG00000037263, ENSSSCG00000006746, ENSSSCG00000025822, ENSSSCG00000023204, ENSSSCG00000007477, ENSSSCG00000012967, ENSSSCG00000002340, ENSSSCG00000008629, ENSSSCG00000013335, ENSSSCG00000005291, ENSSSCG00000010301, ENSSSCG00000011794,…	0.00358982
ssc04919	Thyroid hormone signaling pathway	41	41/1754	120/8884	0.000288332	ENSSSCG00000003460, ENSSSCG00000016958, ENSSSCG00000006296, ENSSSCG00000025176, ENSSSCG00000013900, ENSSSCG00000006194, ENSSSCG00000017306, ENSSSCG00000034386, ENSSSCG00000010872, ENSSSCG00000033674, ENSSSCG00000001716, ENSSSCG00000006709, ENSSSCG00000009370, ENSSSCG00000002989, ENSSSCG00000004943, ENSSSCG00000024453, ENSSSCG00000002688, ENSSSCG00000007458, ENSSSCG00000007356, ENSSSCG00000032477,…	0.00360415
ssc04625	C-type lectin receptor signaling pathway	37	37/1754	105/8884	0.000308295	ENSSSCG00000009228, ENSSSCG00000022080, ENSSSCG00000016958, ENSSSCG00000014878, ENSSSCG00000013900, ENSSSCG00000039214, ENSSSCG00000010872, ENSSSCG00000014277, ENSSSCG00000030289, ENSSSCG00000017330, ENSSSCG00000040286, ENSSSCG00000023503, ENSSSCG00000010380, ENSSSCG00000002989, ENSSSCG00000024453, ENSSSCG00000027443, ENSSSCG00000002688, ENSSSCG00000009630, ENSSSCG00000002002, ENSSSCG00000007477,…	0.00367018
ssc05170	Human immunodeficiency virus 1 infection	65	65/1754	219/8884	0.00042189	ENSSSCG00000009228, ENSSSCG00000012910, ENSSSCG00000038628, ENSSSCG00000016958, ENSSSCG00000000091, ENSSSCG00000029198, ENSSSCG00000035357, ENSSSCG00000033453, ENSSSCG00000038989, ENSSSCG00000000769, ENSSSCG00000025306, ENSSSCG00000037583, ENSSSCG00000010380, ENSSSCG00000038397, ENSSSCG00000002989, ENSSSCG00000027806, ENSSSCG00000024453, ENSSSCG00000040546, ENSSSCG00000000687, ENSSSCG00000004687,…	0.00478306
ssc04151	PI3K-Akt signaling pathway	95	95/1754	347/8884	0.000440041	ENSSSCG00000012910, ENSSSCG00000028420, ENSSSCG00000016958, ENSSSCG00000032284, ENSSSCG00000015507, ENSSSCG00000039314, ENSSSCG00000012871, ENSSSCG00000013566, ENSSSCG00000015426, ENSSSCG00000032648, ENSSSCG00000036520, ENSSSCG00000038466, ENSSSCG00000035357, ENSSSCG00000038989, ENSSSCG00000016830, ENSSSCG00000017497, ENSSSCG00000037583, ENSSSCG00000038397, ENSSSCG00000002989, ENSSSCG00000028976,…	0.00478306
ssc05214	Glioma	27	27/1754	70/8884	0.000515884	ENSSSCG00000030560, ENSSSCG00000016958, ENSSSCG00000013900, ENSSSCG00000037019, ENSSSCG00000010872, ENSSSCG00000033674, ENSSSCG00000001516, ENSSSCG00000002989, ENSSSCG00000004943, ENSSSCG00000024453, ENSSSCG00000002688, ENSSSCG00000008841, ENSSSCG00000007356, ENSSSCG00000032477, ENSSSCG00000008326, ENSSSCG00000003395, ENSSSCG00000039841, ENSSSCG00000037900, ENSSSCG00000014443, ENSSSCG00000003909,…	0.00537379
ssc05210	Colorectal cancer	32	32/1754	89/8884	0.000578487	ENSSSCG00000003460, ENSSSCG00000009228, ENSSSCG00000012910, ENSSSCG00000022080, ENSSSCG00000016958, ENSSSCG00000010638, ENSSSCG00000030680, ENSSSCG00000013900, ENSSSCG00000010872, ENSSSCG00000020931, ENSSSCG00000010380, ENSSSCG00000017670, ENSSSCG00000004505, ENSSSCG00000001516, ENSSSCG00000002989, ENSSSCG00000060053, ENSSSCG00000004943, ENSSSCG00000024453, ENSSSCG00000026454, ENSSSCG00000003112,…	0.00578487
ssc01522	Endocrine resistance	33	33/1754	93/8884	0.000606491	ENSSSCG00000008578, ENSSSCG00000009228, ENSSSCG00000030560, ENSSSCG00000012910, ENSSSCG00000016958, ENSSSCG00000025176, ENSSSCG00000013900, ENSSSCG00000015926, ENSSSCG00000010872, ENSSSCG00000017497, ENSSSCG00000006709, ENSSSCG00000010380, ENSSSCG00000038397, ENSSSCG00000027726, ENSSSCG00000017670, ENSSSCG00000002989, ENSSSCG00000004943, ENSSSCG00000024453, ENSSSCG00000007458, ENSSSCG00000032477,…	0.00583164
ssc04917	Prolactin signaling pathway	27	27/1754	71/8884	0.000663561	ENSSSCG00000009228, ENSSSCG00000008437, ENSSSCG00000016958, ENSSSCG00000013900, ENSSSCG00000010872, ENSSSCG00000014277, ENSSSCG00000016751, ENSSSCG00000017403, ENSSSCG00000016830, ENSSSCG00000010380, ENSSSCG00000002989, ENSSSCG00000004943, ENSSSCG00000024453, ENSSSCG00000005215, ENSSSCG00000004387, ENSSSCG00000032477, ENSSSCG00000007334, ENSSSCG00000003395, ENSSSCG00000039841, ENSSSCG00000037900,…	0.005969
ssc00604	Glycosphingolipid biosynthesis - ganglio series	10	10/1754	15/8884	0.000699313	ENSSSCG00000033425, ENSSSCG00000008227, ENSSSCG00000001927, ENSSSCG00000032053, ENSSSCG00000005628, ENSSSCG00000031329, ENSSSCG00000005623, ENSSSCG00000061257, ENSSSCG00000005943, ENSSSCG00000025316	0.005969
ssc04530	Tight junction	51	51/1754	165/8884	0.000712595	ENSSSCG00000016918, ENSSSCG00000011745, ENSSSCG00000009228, ENSSSCG00000022080, ENSSSCG00000040904, ENSSSCG00000037499, ENSSSCG00000039710, ENSSSCG00000036402, ENSSSCG00000034863, ENSSSCG00000056538, ENSSSCG00000027407, ENSSSCG00000017497, ENSSSCG00000010380, ENSSSCG00000028976, ENSSSCG00000006502, ENSSSCG00000027206, ENSSSCG00000014904, ENSSSCG00000008629, ENSSSCG00000012365, ENSSSCG00000014267,…	0.005969
ssc04072	Phospholipase D signaling pathway	47	47/1754	149/8884	0.000736966	ENSSSCG00000008578, ENSSSCG00000022080, ENSSSCG00000016958, ENSSSCG00000034506, ENSSSCG00000013900, ENSSSCG00000013566, ENSSSCG00000016912, ENSSSCG00000030547, ENSSSCG00000010872, ENSSSCG00000030289, ENSSSCG00000014994, ENSSSCG00000013252, ENSSSCG00000003839, ENSSSCG00000061460, ENSSSCG00000002989, ENSSSCG00000016184, ENSSSCG00000013490, ENSSSCG00000004943, ENSSSCG00000024453, ENSSSCG00000003756,…	0.005969
ssc05224	Breast cancer	46	46/1754	145/8884	0.000740156	ENSSSCG00000032662, ENSSSCG00000030560, ENSSSCG00000012910, ENSSSCG00000016958, ENSSSCG00000025176, ENSSSCG00000010638, ENSSSCG00000030680, ENSSSCG00000013900, ENSSSCG00000012871, ENSSSCG00000014435, ENSSSCG00000010872, ENSSSCG00000023647, ENSSSCG00000024954, ENSSSCG00000017497, ENSSSCG00000006709, ENSSSCG00000027726, ENSSSCG00000017670, ENSSSCG00000001516, ENSSSCG00000002989, ENSSSCG00000016140,…	0.005969
ssc04071	Sphingolipid signaling pathway	39	39/1754	118/8884	0.000859126	ENSSSCG00000009228, ENSSSCG00000022080, ENSSSCG00000016958, ENSSSCG00000034506, ENSSSCG00000015407, ENSSSCG00000030361, ENSSSCG00000013900, ENSSSCG00000010274, ENSSSCG00000010872, ENSSSCG00000033674, ENSSSCG00000000769, ENSSSCG00000024932, ENSSSCG00000010380, ENSSSCG00000029849, ENSSSCG00000002404, ENSSSCG00000002989, ENSSSCG00000004943, ENSSSCG00000028976, ENSSSCG00000024453, ENSSSCG00000006788,…	0.0062583
ssc04935	Growth hormone synthesis, secretion and action	39	39/1754	118/8884	0.000859126	ENSSSCG00000016918, ENSSSCG00000008578, ENSSSCG00000009228, ENSSSCG00000016958, ENSSSCG00000015407, ENSSSCG00000013900, ENSSSCG00000010872, ENSSSCG00000038989, ENSSSCG00000033674, ENSSSCG00000034763, ENSSSCG00000018016, ENSSSCG00000017403, ENSSSCG00000010380, ENSSSCG00000038397, ENSSSCG00000025729, ENSSSCG00000002989, ENSSSCG00000004943, ENSSSCG00000024453, ENSSSCG00000002688, ENSSSCG00000006305,…	0.0062583
ssc04140	Autophagy - animal	45	45/1754	142/8884	0.000873906	ENSSSCG00000005386, ENSSSCG00000009228, ENSSSCG00000030560, ENSSSCG00000012910, ENSSSCG00000014819, ENSSSCG00000016958, ENSSSCG00000013900, ENSSSCG00000013429, ENSSSCG00000029094, ENSSSCG00000035357, ENSSSCG00000010872, ENSSSCG00000017642, ENSSSCG00000034763, ENSSSCG00000021588, ENSSSCG00000003816, ENSSSCG00000002707, ENSSSCG00000023503, ENSSSCG00000010380, ENSSSCG00000012382, ENSSSCG00000017670,…	0.0062583
ssc04068	FoxO signaling pathway	42	42/1754	130/8884	0.000876163	ENSSSCG00000009228, ENSSSCG00000030560, ENSSSCG00000016958, ENSSSCG00000013900, ENSSSCG00000013429, ENSSSCG00000034120, ENSSSCG00000034285, ENSSSCG00000013566, ENSSSCG00000032648, ENSSSCG00000010872, ENSSSCG00000034763, ENSSSCG00000030820, ENSSSCG00000010235, ENSSSCG00000017403, ENSSSCG00000002707, ENSSSCG00000010380, ENSSSCG00000029849, ENSSSCG00000009370, ENSSSCG00000000107, ENSSSCG00000025729,…	0.0062583
ssc04960	Aldosterone-regulated sodium reabsorption	17	17/1754	37/8884	0.000926427	ENSSSCG00000006740, ENSSSCG00000003395, ENSSSCG00000016958, ENSSSCG00000006296, ENSSSCG00000013900, ENSSSCG00000012606, ENSSSCG00000013566, ENSSSCG00000011676, ENSSSCG00000033674, ENSSSCG00000037766, ENSSSCG00000003909, ENSSSCG00000000857, ENSSSCG00000004919, ENSSSCG00000025729, ENSSSCG00000002777, ENSSSCG00000044108, ENSSSCG00000008038	0.00643352
ssc05218	Melanoma	26	26/1754	69/8884	0.00100012	ENSSSCG00000032662, ENSSSCG00000030560, ENSSSCG00000016958, ENSSSCG00000013900, ENSSSCG00000012871, ENSSSCG00000015403, ENSSSCG00000010872, ENSSSCG00000014994, ENSSSCG00000024954, ENSSSCG00000001516, ENSSSCG00000002989, ENSSSCG00000004943, ENSSSCG00000024453, ENSSSCG00000061049, ENSSSCG00000008841, ENSSSCG00000032477, ENSSSCG00000058425, ENSSSCG00000003395, ENSSSCG00000037900, ENSSSCG00000003909,…	0.00675115
ssc04550	Signaling pathways regulating pluripotency of stem cells	45	45/1754	143/8884	0.00102617	ENSSSCG00000011746, ENSSSCG00000030560, ENSSSCG00000007023, ENSSSCG00000016958, ENSSSCG00000009869, ENSSSCG00000030680, ENSSSCG00000013900, ENSSSCG00000014319, ENSSSCG00000010872, ENSSSCG00000013320, ENSSSCG00000017403, ENSSSCG00000039514, ENSSSCG00000023647, ENSSSCG00000039161, ENSSSCG00000009193, ENSSSCG00000004505, ENSSSCG00000002989, ENSSSCG00000016140, ENSSSCG00000004943, ENSSSCG00000024453,…	0.00675115
ssc05200	Pathways in cancer	133	133/1754	527/8884	0.00121335	ENSSSCG00000008578, ENSSSCG00000022080, ENSSSCG00000032284, ENSSSCG00000030820, ENSSSCG00000001539, ENSSSCG00000013252, ENSSSCG00000006709, ENSSSCG00000037583, ENSSSCG00000010380, ENSSSCG00000038397, ENSSSCG00000002989, ENSSSCG00000024377, ENSSSCG00000004766, ENSSSCG00000061049, ENSSSCG00000023204, ENSSSCG00000005215, ENSSSCG00000007356, ENSSSCG00000003395, ENSSSCG00000008629, ENSSSCG00000016763,…	0.00777789
ssc05223	Non-small cell lung cancer	26	26/1754	70/8884	0.00126914	ENSSSCG00000003460, ENSSSCG00000031970, ENSSSCG00000016958, ENSSSCG00000013900, ENSSSCG00000015403, ENSSSCG00000022919, ENSSSCG00000010872, ENSSSCG00000033674, ENSSSCG00000030820, ENSSSCG00000017403, ENSSSCG00000017497, ENSSSCG00000001516, ENSSSCG00000002989, ENSSSCG00000004943, ENSSSCG00000024453, ENSSSCG00000002688, ENSSSCG00000004387, ENSSSCG00000007356, ENSSSCG00000032477, ENSSSCG00000008326,…	0.00793212
ssc04066	HIF-1 signaling pathway	36	36/1754	109/8884	0.00142868	ENSSSCG00000030560, ENSSSCG00000012910, ENSSSCG00000028420, ENSSSCG00000006176, ENSSSCG00000016958, ENSSSCG00000011848, ENSSSCG00000013900, ENSSSCG00000013566, ENSSSCG00000038466, ENSSSCG00000010872, ENSSSCG00000033674, ENSSSCG00000017403, ENSSSCG00000013366, ENSSSCG00000017497, ENSSSCG00000017670, ENSSSCG00000002989, ENSSSCG00000003898, ENSSSCG00000004943, ENSSSCG00000002688, ENSSSCG00000001695,…	0.00871146
ssc04340	Hedgehog signaling pathway	21	21/1754	53/8884	0.00176626	ENSSSCG00000009956, ENSSSCG00000032198, ENSSSCG00000015607, ENSSSCG00000011287, ENSSSCG00000014852, ENSSSCG00000014435, ENSSSCG00000035852, ENSSSCG00000016763, ENSSSCG00000037900, ENSSSCG00000010563, ENSSSCG00000020796, ENSSSCG00000014283, ENSSSCG00000014240, ENSSSCG00000022504, ENSSSCG00000000107, ENSSSCG00000004558, ENSSSCG00000012918, ENSSSCG00000040746, ENSSSCG00000009045, ENSSSCG00000007568,…	0.0105134
ssc04390	Hippo signaling pathway	47	47/1754	155/8884	0.00183312	ENSSSCG00000011745, ENSSSCG00000010638, ENSSSCG00000030680, ENSSSCG00000030361, ENSSSCG00000032284, ENSSSCG00000009828, ENSSSCG00000007381, ENSSSCG00000039875, ENSSSCG00000035852, ENSSSCG00000037514, ENSSSCG00000038989, ENSSSCG00000034863, ENSSSCG00000036326, ENSSSCG00000023647, ENSSSCG00000024954, ENSSSCG00000004505, ENSSSCG00000000107, ENSSSCG00000039221, ENSSSCG00000016140, ENSSSCG00000028976,…	0.0106577
ssc04020	Calcium signaling pathway	68	68/1754	244/8884	0.00192843	ENSSSCG00000008578, ENSSSCG00000011867, ENSSSCG00000003000, ENSSSCG00000012871, ENSSSCG00000034386, ENSSSCG00000034266, ENSSSCG00000037019, ENSSSCG00000036008, ENSSSCG00000010254, ENSSSCG00000015543, ENSSSCG00000012157, ENSSSCG00000015273, ENSSSCG00000013570, ENSSSCG00000017497, ENSSSCG00000021585, ENSSSCG00000061049, ENSSSCG00000009477, ENSSSCG00000001695, ENSSSCG00000007356, ENSSSCG00000000082,…	0.0108808
ssc04070	Phosphatidylinositol signaling system	32	32/1754	95/8884	0.00195855	ENSSSCG00000030123, ENSSSCG00000003000, ENSSSCG00000012315, ENSSSCG00000016958, ENSSSCG00000013900, ENSSSCG00000012035, ENSSSCG00000012650, ENSSSCG00000032846, ENSSSCG00000030547, ENSSSCG00000017642, ENSSSCG00000033674, ENSSSCG00000011390, ENSSSCG00000013490, ENSSSCG00000009231, ENSSSCG00000006626, ENSSSCG00000009431, ENSSSCG00000002688, ENSSSCG00000007356, ENSSSCG00000010765, ENSSSCG00000003395,…	0.0108808
ssc04213	Longevity regulating pathway - multiple species	23	23/1754	61/8884	0.00210381	ENSSSCG00000007950, ENSSSCG00000032477, ENSSSCG00000008578, ENSSSCG00000030560, ENSSSCG00000012910, ENSSSCG00000003395, ENSSSCG00000016958, ENSSSCG00000013900, ENSSSCG00000013566, ENSSSCG00000010872, ENSSSCG00000034763, ENSSSCG00000034444, ENSSSCG00000010235, ENSSSCG00000031027, ENSSSCG00000003909, ENSSSCG00000000857, ENSSSCG00000009370, ENSSSCG00000017670, ENSSSCG00000025729, ENSSSCG00000002989,…	0.0114337
ssc04380	Osteoclast differentiation	39	39/1754	124/8884	0.00236831	ENSSSCG00000009228, ENSSSCG00000016958, ENSSSCG00000013900, ENSSSCG00000028461, ENSSSCG00000017306, ENSSSCG00000031616, ENSSSCG00000032527, ENSSSCG00000007181, ENSSSCG00000039214, ENSSSCG00000037019, ENSSSCG00000010872, ENSSSCG00000017006, ENSSSCG00000033115, ENSSSCG00000017330, ENSSSCG00000063284, ENSSSCG00000040286, ENSSSCG00000010380, ENSSSCG00000002989, ENSSSCG00000008162, ENSSSCG00000004943,…	0.0122682
ssc04660	T cell receptor signaling pathway	35	35/1754	108/8884	0.00240224	ENSSSCG00000009228, ENSSSCG00000011843, ENSSSCG00000022080, ENSSSCG00000016958, ENSSSCG00000014878, ENSSSCG00000013900, ENSSSCG00000007061, ENSSSCG00000038003, ENSSSCG00000010872, ENSSSCG00000017006, ENSSSCG00000017330, ENSSSCG00000025306, ENSSSCG00000034390, ENSSSCG00000010380, ENSSSCG00000002989, ENSSSCG00000004943, ENSSSCG00000024453, ENSSSCG00000000687, ENSSSCG00000025701, ENSSSCG00000004781,…	0.0122682
ssc04062	Chemokine signaling pathway	53	53/1754	182/8884	0.00240456	ENSSSCG00000008578, ENSSSCG00000022080, ENSSSCG00000016958, ENSSSCG00000014852, ENSSSCG00000017720, ENSSSCG00000038989, ENSSSCG00000017403, ENSSSCG00000037583, ENSSSCG00000038397, ENSSSCG00000002989, ENSSSCG00000024453, ENSSSCG00000040546, ENSSSCG00000012918, ENSSSCG00000005215, ENSSSCG00000032477, ENSSSCG00000007356, ENSSSCG00000007950, ENSSSCG00000003395, ENSSSCG00000032595, ENSSSCG00000009956,…	0.0122682
ssc04211	Longevity regulating pathway	30	30/1754	89/8884	0.00276039	ENSSSCG00000010931, ENSSSCG00000008578, ENSSSCG00000030560, ENSSSCG00000012910, ENSSSCG00000028420, ENSSSCG00000016958, ENSSSCG00000013900, ENSSSCG00000013429, ENSSSCG00000013566, ENSSSCG00000038466, ENSSSCG00000037019, ENSSSCG00000010872, ENSSSCG00000034763, ENSSSCG00000010235, ENSSSCG00000009370, ENSSSCG00000017670, ENSSSCG00000025729, ENSSSCG00000002989, ENSSSCG00000004387, ENSSSCG00000032477,…	0.0138019
ssc04666	Fc gamma R-mediated phagocytosis	31	31/1754	94/8884	0.00334957	ENSSSCG00000008358, ENSSSCG00000012910, ENSSSCG00000016958, ENSSSCG00000014878, ENSSSCG00000013900, ENSSSCG00000006250, ENSSSCG00000016912, ENSSSCG00000030547, ENSSSCG00000012974, ENSSSCG00000010872, ENSSSCG00000038989, ENSSSCG00000033674, ENSSSCG00000023503, ENSSSCG00000003839, ENSSSCG00000017670, ENSSSCG00000016185, ENSSSCG00000002989, ENSSSCG00000013490, ENSSSCG00000004943, ENSSSCG00000024453,…	0.0164195
ssc05235	PD-L1 expression and PD-1 checkpoint pathway in cancer	31	31/1754	95/8884	0.00399158	ENSSSCG00000012910, ENSSSCG00000016958, ENSSSCG00000013900, ENSSSCG00000010872, ENSSSCG00000017403, ENSSSCG00000030289, ENSSSCG00000024813, ENSSSCG00000022413, ENSSSCG00000017670, ENSSSCG00000002989, ENSSSCG00000004943, ENSSSCG00000024453, ENSSSCG00000000687, ENSSSCG00000005215, ENSSSCG00000007356, ENSSSCG00000007477, ENSSSCG00000032477, ENSSSCG00000005211, ENSSSCG00000003395, ENSSSCG00000011251,…	0.0191903
ssc04964	Proximal tubule bicarbonate reclamation	11	11/1754	22/8884	0.00549786	ENSSSCG00000006740, ENSSSCG00000010368, ENSSSCG00000033190, ENSSSCG00000008943, ENSSSCG00000016056, ENSSSCG00000006296, ENSSSCG00000006140, ENSSSCG00000012606, ENSSSCG00000025751, ENSSSCG00000011676, ENSSSCG00000033620	0.0259333
ssc04926	Relaxin signaling pathway	39	39/1754	130/8884	0.00576758	ENSSSCG00000036505, ENSSSCG00000008578, ENSSSCG00000009228, ENSSSCG00000016958, ENSSSCG00000015407, ENSSSCG00000030361, ENSSSCG00000013900, ENSSSCG00000014852, ENSSSCG00000013765, ENSSSCG00000010872, ENSSSCG00000018016, ENSSSCG00000012135, ENSSSCG00000010380, ENSSSCG00000037583, ENSSSCG00000004505, ENSSSCG00000002989, ENSSSCG00000004943, ENSSSCG00000024453, ENSSSCG00000009477, ENSSSCG00000001695,…	0.0267017
ssc04152	AMPK signaling pathway	37	37/1754	122/8884	0.00601203	ENSSSCG00000010931, ENSSSCG00000030560, ENSSSCG00000012910, ENSSSCG00000031450, ENSSSCG00000016958, ENSSSCG00000013900, ENSSSCG00000013429, ENSSSCG00000013566, ENSSSCG00000010872, ENSSSCG00000034763, ENSSSCG00000010235, ENSSSCG00000009370, ENSSSCG00000017670, ENSSSCG00000025729, ENSSSCG00000002989, ENSSSCG00000028976, ENSSSCG00000009397, ENSSSCG00000014080, ENSSSCG00000025188, ENSSSCG00000040464,…	0.0273274
ssc04930	Type II diabetes mellitus	18	18/1754	47/8884	0.00627979	ENSSSCG00000009228, ENSSSCG00000003395, ENSSSCG00000016958, ENSSSCG00000030361, ENSSSCG00000013900, ENSSSCG00000013566, ENSSSCG00000034763, ENSSSCG00000011455, ENSSSCG00000016751, ENSSSCG00000015543, ENSSSCG00000031027, ENSSSCG00000003909, ENSSSCG00000023503, ENSSSCG00000010380, ENSSSCG00000025729, ENSSSCG00000027855, ENSSSCG00000001930, ENSSSCG00000007665	0.0280348
ssc04024	cAMP signaling pathway	60	60/1754	221/8884	0.00671529	ENSSSCG00000008578, ENSSSCG00000009228, ENSSSCG00000022080, ENSSSCG00000016958, ENSSSCG00000013328, ENSSSCG00000009828, ENSSSCG00000030227, ENSSSCG00000034386, ENSSSCG00000036402, ENSSSCG00000037019, ENSSSCG00000037856, ENSSSCG00000015273, ENSSSCG00000000006, ENSSSCG00000010380, ENSSSCG00000002989, ENSSSCG00000024453, ENSSSCG00000006305, ENSSSCG00000021585, ENSSSCG00000021862, ENSSSCG00000006740,…	0.0292725
ssc04921	Oxytocin signaling pathway	43	43/1754	148/8884	0.00679122	ENSSSCG00000008578, ENSSSCG00000011867, ENSSSCG00000022080, ENSSSCG00000015407, ENSSSCG00000006393, ENSSSCG00000009828, ENSSSCG00000015402, ENSSSCG00000029073, ENSSSCG00000037019, ENSSSCG00000036402, ENSSSCG00000033674, ENSSSCG00000024613, ENSSSCG00000037241, ENSSSCG00000004943, ENSSSCG00000024453, ENSSSCG00000026537, ENSSSCG00000021585, ENSSSCG00000023762, ENSSSCG00000007477, ENSSSCG00000032477,…	0.0292725
ssc05135	Yersinia infection	42	42/1754	144/8884	0.00698479	ENSSSCG00000008358, ENSSSCG00000009228, ENSSSCG00000022080, ENSSSCG00000016958, ENSSSCG00000009925, ENSSSCG00000013900, ENSSSCG00000039656, ENSSSCG00000039214, ENSSSCG00000030547, ENSSSCG00000010872, ENSSSCG00000038989, ENSSSCG00000018016, ENSSSCG00000017006, ENSSSCG00000012163, ENSSSCG00000010380, ENSSSCG00000038397, ENSSSCG00000016185, ENSSSCG00000002989, ENSSSCG00000013490, ENSSSCG00000004943,…	0.0295966
ssc04130	SNARE interactions in vesicular transport	14	14/1754	33/8884	0.00718449	ENSSSCG00000005386, ENSSSCG00000002295, ENSSSCG00000013119, ENSSSCG00000015539, ENSSSCG00000030183, ENSSSCG00000004190, ENSSSCG00000014556, ENSSSCG00000035376, ENSSSCG00000033135, ENSSSCG00000015482, ENSSSCG00000016750, ENSSSCG00000021238, ENSSSCG00000045484, ENSSSCG00000007768	0.0299354
ssc04210	Apoptosis	40	40/1754	136/8884	0.00737384	ENSSSCG00000003460, ENSSSCG00000012999, ENSSSCG00000009228, ENSSSCG00000012657, ENSSSCG00000060615, ENSSSCG00000016958, ENSSSCG00000013900, ENSSSCG00000039314, ENSSSCG00000016216, ENSSSCG00000035357, ENSSSCG00000010872, ENSSSCG00000000769, ENSSSCG00000017330, ENSSSCG00000010380, ENSSSCG00000001516, ENSSSCG00000002989, ENSSSCG00000060053, ENSSSCG00000004943, ENSSSCG00000024453, ENSSSCG00000026454,…	0.0302206
ssc05132	Salmonella infection	67	67/1754	253/8884	0.0075945	ENSSSCG00000036967, ENSSSCG00000008138, ENSSSCG00000009228, ENSSSCG00000038628, ENSSSCG00000005066, ENSSSCG00000022080, ENSSSCG00000009904, ENSSSCG00000030260, ENSSSCG00000039710, ENSSSCG00000022919, ENSSSCG00000036402, ENSSSCG00000016751, ENSSSCG00000018016, ENSSSCG00000017325, ENSSSCG00000025306, ENSSSCG00000010380, ENSSSCG00000021427, ENSSSCG00000038992, ENSSSCG00000001659, ENSSSCG00000017054,…	0.0305492
ssc05226	Gastric cancer	43	43/1754	149/8884	0.00769839	ENSSSCG00000032662, ENSSSCG00000012910, ENSSSCG00000016958, ENSSSCG00000010638, ENSSSCG00000030680, ENSSSCG00000013900, ENSSSCG00000040947, ENSSSCG00000012871, ENSSSCG00000034120, ENSSSCG00000014435, ENSSSCG00000015403, ENSSSCG00000010872, ENSSSCG00000023647, ENSSSCG00000024954, ENSSSCG00000017497, ENSSSCG00000017670, ENSSSCG00000004505, ENSSSCG00000001516, ENSSSCG00000002989, ENSSSCG00000016140,…	0.0305492
ssc04727	GABAergic synapse	29	29/1754	91/8884	0.00784811	ENSSSCG00000036505, ENSSSCG00000008578, ENSSSCG00000033558, ENSSSCG00000015407, ENSSSCG00000017427, ENSSSCG00000012754, ENSSSCG00000000807, ENSSSCG00000033674, ENSSSCG00000000808, ENSSSCG00000038547, ENSSSCG00000002707, ENSSSCG00000037583, ENSSSCG00000025708, ENSSSCG00000023661, ENSSSCG00000007950, ENSSSCG00000007334, ENSSSCG00000033307, ENSSSCG00000032197, ENSSSCG00000030515, ENSSSCG00000028092,…	0.0306567
ssc05231	Choline metabolism in cancer	30	30/1754	96/8884	0.00909693	ENSSSCG00000009228, ENSSSCG00000012910, ENSSSCG00000016958, ENSSSCG00000013900, ENSSSCG00000007043, ENSSSCG00000016912, ENSSSCG00000030547, ENSSSCG00000010872, ENSSSCG00000033674, ENSSSCG00000014994, ENSSSCG00000003839, ENSSSCG00000010380, ENSSSCG00000017670, ENSSSCG00000002989, ENSSSCG00000013490, ENSSSCG00000012182, ENSSSCG00000004943, ENSSSCG00000024453, ENSSSCG00000009431, ENSSSCG00000008841,…	0.0349882
ssc05412	Arrhythmogenic right ventricular cardiomyopathy	25	25/1754	76/8884	0.00941406	ENSSSCG00000058577, ENSSSCG00000010638, ENSSSCG00000030680, ENSSSCG00000017306, ENSSSCG00000015402, ENSSSCG00000034386, ENSSSCG00000029073, ENSSSCG00000011245, ENSSSCG00000000528, ENSSSCG00000015375, ENSSSCG00000026537, ENSSSCG00000006687, ENSSSCG00000004241, ENSSSCG00000036418, ENSSSCG00000016009, ENSSSCG00000011412, ENSSSCG00000036237, ENSSSCG00000011455, ENSSSCG00000017510, ENSSSCG00000034357,…	0.0356593
ssc04933	AGE-RAGE signaling pathway in diabetic complications	31	31/1754	101/8884	0.0104085	ENSSSCG00000009228, ENSSSCG00000016958, ENSSSCG00000030361, ENSSSCG00000013900, ENSSSCG00000039214, ENSSSCG00000010872, ENSSSCG00000033674, ENSSSCG00000017403, ENSSSCG00000012135, ENSSSCG00000023503, ENSSSCG00000010380, ENSSSCG00000009370, ENSSSCG00000004505, ENSSSCG00000002989, ENSSSCG00000002688, ENSSSCG00000005215, ENSSSCG00000001695, ENSSSCG00000001573, ENSSSCG00000007356, ENSSSCG00000032477,…	0.0382963
ssc04611	Platelet activation	36	36/1754	122/8884	0.0106682	ENSSSCG00000008578, ENSSSCG00000058656, ENSSSCG00000011867, ENSSSCG00000008997, ENSSSCG00000011745, ENSSSCG00000022080, ENSSSCG00000016958, ENSSSCG00000015407, ENSSSCG00000030361, ENSSSCG00000033759, ENSSSCG00000013900, ENSSSCG00000006250, ENSSSCG00000009828, ENSSSCG00000017306, ENSSSCG00000010872, ENSSSCG00000017006, ENSSSCG00000024613, ENSSSCG00000013252, ENSSSCG00000002989, ENSSSCG00000005317,…	0.0382963
ssc01212	Fatty acid metabolism	20	20/1754	57/8884	0.010723	ENSSSCG00000009717, ENSSSCG00000009916, ENSSSCG00000028080, ENSSSCG00000035012, ENSSSCG00000021739, ENSSSCG00000012880, ENSSSCG00000012583, ENSSSCG00000016223, ENSSSCG00000036236, ENSSSCG00000034786, ENSSSCG00000016156, ENSSSCG00000023866, ENSSSCG00000011250, ENSSSCG00000009150, ENSSSCG00000013072, ENSSSCG00000000031, ENSSSCG00000004049, ENSSSCG00000001045, ENSSSCG00000024015, ENSSSCG00000001760	0.0382963
ssc04370	VEGF signaling pathway	20	20/1754	57/8884	0.010723	ENSSSCG00000007356, ENSSSCG00000007477, ENSSSCG00000032477, ENSSSCG00000003460, ENSSSCG00000007334, ENSSSCG00000003395, ENSSSCG00000016958, ENSSSCG00000013900, ENSSSCG00000010872, ENSSSCG00000033674, ENSSSCG00000010301, ENSSSCG00000003909, ENSSSCG00000038397, ENSSSCG00000033171, ENSSSCG00000002989, ENSSSCG00000024453, ENSSSCG00000004943, ENSSSCG00000040546, ENSSSCG00000002688, ENSSSCG00000001695	0.0382963
ssc05213	Endometrial cancer	20	20/1754	58/8884	0.0130699	ENSSSCG00000032477, ENSSSCG00000003460, ENSSSCG00000003395, ENSSSCG00000016958, ENSSSCG00000010638, ENSSSCG00000030680, ENSSSCG00000013900, ENSSSCG00000010872, ENSSSCG00000037900, ENSSSCG00000003909, ENSSSCG00000016494, ENSSSCG00000036480, ENSSSCG00000017497, ENSSSCG00000001516, ENSSSCG00000002989, ENSSSCG00000024453, ENSSSCG00000004943, ENSSSCG00000023204, ENSSSCG00000022126, ENSSSCG00000004387	0.0460208
ssc04022	cGMP-PKG signaling pathway	46	46/1754	167/8884	0.013904	ENSSSCG00000008578, ENSSSCG00000011867, ENSSSCG00000022080, ENSSSCG00000006296, ENSSSCG00000015407, ENSSSCG00000009828, ENSSSCG00000013566, ENSSSCG00000034386, ENSSSCG00000010872, ENSSSCG00000036402, ENSSSCG00000034763, ENSSSCG00000013388, ENSSSCG00000015273, ENSSSCG00000024613, ENSSSCG00000025729, ENSSSCG00000002989, ENSSSCG00000037241, ENSSSCG00000004943, ENSSSCG00000024453, ENSSSCG00000008122,…	0.0476176
ssc05207	Chemical carcinogenesis - receptor activation	54	54/1754	202/8884	0.0139043	ENSSSCG00000008578, ENSSSCG00000012910, ENSSSCG00000010853, ENSSSCG00000016958, ENSSSCG00000032284, ENSSSCG00000014852, ENSSSCG00000017403, ENSSSCG00000006709, ENSSSCG00000000006, ENSSSCG00000027726, ENSSSCG00000012163, ENSSSCG00000002989, ENSSSCG00000024453, ENSSSCG00000003558, ENSSSCG00000003551, ENSSSCG00000005215, ENSSSCG00000061049, ENSSSCG00000025028, ENSSSCG00000001695, ENSSSCG00000032477,…	0.0476176
ssc05215	Prostate cancer	29	29/1754	96/8884	0.0167156	ENSSSCG00000003460, ENSSSCG00000030560, ENSSSCG00000016958, ENSSSCG00000010638, ENSSSCG00000030680, ENSSSCG00000013900, ENSSSCG00000010872, ENSSSCG00000010312, ENSSSCG00000014994, ENSSSCG00000017497, ENSSSCG00000009370, ENSSSCG00000002989, ENSSSCG00000004943, ENSSSCG00000024453, ENSSSCG00000008841, ENSSSCG00000032477, ENSSSCG00000008326, ENSSSCG00000003395, ENSSSCG00000037900, ENSSSCG00000003909,…	0.0557034
ssc05032	Morphine addiction	28	28/1754	92/8884	0.0171029	ENSSSCG00000036505, ENSSSCG00000008578, ENSSSCG00000033558, ENSSSCG00000038903, ENSSSCG00000015407, ENSSSCG00000006393, ENSSSCG00000014852, ENSSSCG00000012754, ENSSSCG00000033674, ENSSSCG00000013388, ENSSSCG00000038547, ENSSSCG00000037583, ENSSSCG00000025708, ENSSSCG00000023661, ENSSSCG00000012918, ENSSSCG00000004165, ENSSSCG00000007950, ENSSSCG00000016929, ENSSSCG00000009956, ENSSSCG00000033307,…	0.0557034
ssc05033	Nicotine addiction	15	15/1754	40/8884	0.0171249	ENSSSCG00000033558, ENSSSCG00000003170, ENSSSCG00000030515, ENSSSCG00000008809, ENSSSCG00000035621, ENSSSCG00000012754, ENSSSCG00000030565, ENSSSCG00000038547, ENSSSCG00000004839, ENSSSCG00000017025, ENSSSCG00000022569, ENSSSCG00000025708, ENSSSCG00000023661, ENSSSCG00000031290, ENSSSCG00000005400	0.0557034
ssc04724	Glutamatergic synapse	33	33/1754	113/8884	0.0171566	ENSSSCG00000036505, ENSSSCG00000008578, ENSSSCG00000015407, ENSSSCG00000000807, ENSSSCG00000033674, ENSSSCG00000000808, ENSSSCG00000030565, ENSSSCG00000015131, ENSSSCG00000013296, ENSSSCG00000037583, ENSSSCG00000003038, ENSSSCG00000012918, ENSSSCG00000062536, ENSSSCG00000007950, ENSSSCG00000003690, ENSSSCG00000009956, ENSSSCG00000033307, ENSSSCG00000003170, ENSSSCG00000032197, ENSSSCG00000028092,…	0.0557034
ssc04920	Adipocytokine signaling pathway	23	23/1754	72/8884	0.0186509	ENSSSCG00000010931, ENSSSCG00000009228, ENSSSCG00000013429, ENSSSCG00000012880, ENSSSCG00000012583, ENSSSCG00000010872, ENSSSCG00000034763, ENSSSCG00000016223, ENSSSCG00000031027, ENSSSCG00000017403, ENSSSCG00000030289, ENSSSCG00000010380, ENSSSCG00000000006, ENSSSCG00000025729, ENSSSCG00000002989, ENSSSCG00000002775, ENSSSCG00000025188, ENSSSCG00000040464, ENSSSCG00000009840, ENSSSCG00000005215,…	0.0591581
ssc04922	Glucagon signaling pathway	30	30/1754	101/8884	0.018694	ENSSSCG00000010872, ENSSSCG00000016751, ENSSSCG00000035037, ENSSSCG00000010235, ENSSSCG00000012411, ENSSSCG00000032941, ENSSSCG00000013366, ENSSSCG00000013388, ENSSSCG00000012157, ENSSSCG00000000006, ENSSSCG00000009370, ENSSSCG00000002844, ENSSSCG00000002989, ENSSSCG00000022815, ENSSSCG00000001930, ENSSSCG00000003154, ENSSSCG00000034891, ENSSSCG00000013034, ENSSSCG00000012880, ENSSSCG00000010301,…	0.0591581
ssc05163	Human cytomegalovirus infection	59	59/1754	228/8884	0.0196674	ENSSSCG00000008578, ENSSSCG00000012910, ENSSSCG00000022080, ENSSSCG00000016958, ENSSSCG00000038989, ENSSSCG00000017403, ENSSSCG00000000769, ENSSSCG00000037583, ENSSSCG00000038397, ENSSSCG00000002989, ENSSSCG00000024453, ENSSSCG00000040546, ENSSSCG00000004687, ENSSSCG00000021862, ENSSSCG00000001695, ENSSSCG00000032477, ENSSSCG00000007477, ENSSSCG00000007950, ENSSSCG00000003395, ENSSSCG00000032197,…	0.0614606
ssc05165	Human papillomavirus infection	81	81/1754	328/8884	0.0201959	ENSSSCG00000011745, ENSSSCG00000012910, ENSSSCG00000016958, ENSSSCG00000032284, ENSSSCG00000015507, ENSSSCG00000015426, ENSSSCG00000032648, ENSSSCG00000054115, ENSSSCG00000034863, ENSSSCG00000023647, ENSSSCG00000006709, ENSSSCG00000038397, ENSSSCG00000002989, ENSSSCG00000028976, ENSSSCG00000024453, ENSSSCG00000040546, ENSSSCG00000001930, ENSSSCG00000023204, ENSSSCG00000001695, ENSSSCG00000027206,…	0.062333
ssc04540	Gap junction	26	26/1754	85/8884	0.0206482	ENSSSCG00000008578, ENSSSCG00000060615, ENSSSCG00000015407, ENSSSCG00000016216, ENSSSCG00000013545, ENSSSCG00000035852, ENSSSCG00000033674, ENSSSCG00000014994, ENSSSCG00000024613, ENSSSCG00000038992, ENSSSCG00000004943, ENSSSCG00000024453, ENSSSCG00000008841, ENSSSCG00000032477, ENSSSCG00000007950, ENSSSCG00000007334, ENSSSCG00000008866, ENSSSCG00000004241, ENSSSCG00000010429, ENSSSCG00000013034,…	0.0629518
ssc05161	Hepatitis B	45	45/1754	167/8884	0.0218532	ENSSSCG00000016918, ENSSSCG00000003460, ENSSSCG00000009228, ENSSSCG00000016958, ENSSSCG00000013900, ENSSSCG00000007381, ENSSSCG00000012252, ENSSSCG00000010872, ENSSSCG00000033674, ENSSSCG00000018016, ENSSSCG00000017403, ENSSSCG00000056538, ENSSSCG00000033115, ENSSSCG00000000769, ENSSSCG00000022413, ENSSSCG00000010380, ENSSSCG00000002989, ENSSSCG00000030408, ENSSSCG00000004943, ENSSSCG00000024453,…	0.0648979
ssc04115	p53 signaling pathway	23	23/1754	73/8884	0.0218644	ENSSSCG00000003460, ENSSSCG00000008988, ENSSSCG00000029521, ENSSSCG00000032284, ENSSSCG00000015215, ENSSSCG00000035357, ENSSSCG00000033860, ENSSSCG00000037900, ENSSSCG00000036139, ENSSSCG00000031741, ENSSSCG00000015284, ENSSSCG00000000769, ENSSSCG00000000857, ENSSSCG00000017024, ENSSSCG00000038420, ENSSSCG00000037263, ENSSSCG00000029438, ENSSSCG00000004789, ENSSSCG00000026454, ENSSSCG00000003112,…	0.0648979
ssc04218	Cellular senescence	42	42/1754	154/8884	0.0221937	ENSSSCG00000031970, ENSSSCG00000012999, ENSSSCG00000009824, ENSSSCG00000016958, ENSSSCG00000014955, ENSSSCG00000013900, ENSSSCG00000032284, ENSSSCG00000009828, ENSSSCG00000034120, ENSSSCG00000032648, ENSSSCG00000010872, ENSSSCG00000010235, ENSSSCG00000009370, ENSSSCG00000004505, ENSSSCG00000002989, ENSSSCG00000004943, ENSSSCG00000024453, ENSSSCG00000027443, ENSSSCG00000006127, ENSSSCG00000004387,…	0.0648979
ssc05166	Human T-cell leukemia virus 1 infection	58	58/1754	225/8884	0.0223249	ENSSSCG00000008578, ENSSSCG00000038948, ENSSSCG00000016918, ENSSSCG00000009228, ENSSSCG00000016958, ENSSSCG00000032284, ENSSSCG00000035078, ENSSSCG00000035357, ENSSSCG00000018016, ENSSSCG00000024813, ENSSSCG00000017330, ENSSSCG00000014020, ENSSSCG00000010380, ENSSSCG00000001459, ENSSSCG00000002989, ENSSSCG00000061761, ENSSSCG00000000687, ENSSSCG00000004687, ENSSSCG00000025028, ENSSSCG00000001453,…	0.0648979
ssc04371	Apelin signaling pathway	38	38/1754	138/8884	0.0258833	ENSSSCG00000036505, ENSSSCG00000008578, ENSSSCG00000011867, ENSSSCG00000012910, ENSSSCG00000025176, ENSSSCG00000015407, ENSSSCG00000039710, ENSSSCG00000029094, ENSSSCG00000037019, ENSSSCG00000010872, ENSSSCG00000013388, ENSSSCG00000037583, ENSSSCG00000017670, ENSSSCG00000004505, ENSSSCG00000002989, ENSSSCG00000004943, ENSSSCG00000024453, ENSSSCG00000048443, ENSSSCG00000027443, ENSSSCG00000006305,…	0.0743773
ssc04142	Lysosome	36	36/1754	130/8884	0.0279332	ENSSSCG00000009766, ENSSSCG00000010314, ENSSSCG00000010450, ENSSSCG00000013720, ENSSSCG00000038960, ENSSSCG00000012731, ENSSSCG00000017865, ENSSSCG00000013570, ENSSSCG00000017211, ENSSSCG00000036074, ENSSSCG00000001972, ENSSSCG00000040743, ENSSSCG00000002645, ENSSSCG00000001770, ENSSSCG00000023666, ENSSSCG00000024895, ENSSSCG00000057510, ENSSSCG00000023080, ENSSSCG00000008867, ENSSSCG00000013856,…	0.0793557
ssc04725	Cholinergic synapse	32	32/1754	113/8884	0.0289341	ENSSSCG00000036505, ENSSSCG00000008578, ENSSSCG00000016958, ENSSSCG00000015407, ENSSSCG00000013900, ENSSSCG00000037019, ENSSSCG00000010872, ENSSSCG00000030303, ENSSSCG00000033674, ENSSSCG00000037583, ENSSSCG00000002989, ENSSSCG00000004943, ENSSSCG00000003975, ENSSSCG00000005215, ENSSSCG00000032477, ENSSSCG00000007950, ENSSSCG00000032532, ENSSSCG00000003395, ENSSSCG00000039947, ENSSSCG00000033307,…	0.0812754
ssc05160	Hepatitis C	42	42/1754	157/8884	0.0300099	ENSSSCG00000003460, ENSSSCG00000015549, ENSSSCG00000016958, ENSSSCG00000013900, ENSSSCG00000040904, ENSSSCG00000007381, ENSSSCG00000037234, ENSSSCG00000010872, ENSSSCG00000038989, ENSSSCG00000017403, ENSSSCG00000033115, ENSSSCG00000000769, ENSSSCG00000000006, ENSSSCG00000001516, ENSSSCG00000015051, ENSSSCG00000002989, ENSSSCG00000030408, ENSSSCG00000004943, ENSSSCG00000028976, ENSSSCG00000024453,…	0.0830545
ssc00562	Inositol phosphate metabolism	22	22/1754	71/8884	0.0302318	ENSSSCG00000007356, ENSSSCG00000003000, ENSSSCG00000010765, ENSSSCG00000003395, ENSSSCG00000012315, ENSSSCG00000027340, ENSSSCG00000012035, ENSSSCG00000012650, ENSSSCG00000013034, ENSSSCG00000030547, ENSSSCG00000016147, ENSSSCG00000012742, ENSSSCG00000017642, ENSSSCG00000011079, ENSSSCG00000033291, ENSSSCG00000013490, ENSSSCG00000015283, ENSSSCG00000004405, ENSSSCG00000006626, ENSSSCG00000002457,…	0.0830545
ssc05230	Central carbon metabolism in cancer	21	21/1754	67/8884	0.030857	ENSSSCG00000032477, ENSSSCG00000003395, ENSSSCG00000016958, ENSSSCG00000013900, ENSSSCG00000015958, ENSSSCG00000010872, ENSSSCG00000016751, ENSSSCG00000013366, ENSSSCG00000016720, ENSSSCG00000003909, ENSSSCG00000016056, ENSSSCG00000017497, ENSSSCG00000002989, ENSSSCG00000024453, ENSSSCG00000003105, ENSSSCG00000004943, ENSSSCG00000005106, ENSSSCG00000001930, ENSSSCG00000022126, ENSSSCG00000008841,…	0.0832117
ssc04215	Apoptosis - multiple species	13	13/1754	35/8884	0.0309547	ENSSSCG00000003460, ENSSSCG00000054981, ENSSSCG00000009228, ENSSSCG00000032684, ENSSSCG00000017548, ENSSSCG00000035357, ENSSSCG00000000769, ENSSSCG00000010380, ENSSSCG00000001516, ENSSSCG00000060053, ENSSSCG00000026454, ENSSSCG00000003112, ENSSSCG00000025028	0.0832117
ssc04730	Long-term depression	19	19/1754	59/8884	0.0318868	ENSSSCG00000032477, ENSSSCG00000030560, ENSSSCG00000008866, ENSSSCG00000009856, ENSSSCG00000010429, ENSSSCG00000015407, ENSSSCG00000006250, ENSSSCG00000013034, ENSSSCG00000033674, ENSSSCG00000010046, ENSSSCG00000000857, ENSSSCG00000016494, ENSSSCG00000024613, ENSSSCG00000022569, ENSSSCG00000024453, ENSSSCG00000004943, ENSSSCG00000004119, ENSSSCG00000029538, ENSSSCG00000000555	0.0839127
ssc04330	Notch signaling pathway	19	19/1754	59/8884	0.0318868	ENSSSCG00000005288, ENSSSCG00000002340, ENSSSCG00000034879, ENSSSCG00000025176, ENSSSCG00000038917, ENSSSCG00000005291, ENSSSCG00000038956, ENSSSCG00000013145, ENSSSCG00000017414, ENSSSCG00000010860, ENSSSCG00000006709, ENSSSCG00000027726, ENSSSCG00000032949, ENSSSCG00000009761, ENSSSCG00000004755, ENSSSCG00000009873, ENSSSCG00000003342, ENSSSCG00000008641, ENSSSCG00000024621	0.0839127
ssc00534	Glycosaminoglycan biosynthesis - heparan sulfate / heparin	10	10/1754	24/8884	0.0332206	ENSSSCG00000033834, ENSSSCG00000026078, ENSSSCG00000009680, ENSSSCG00000022197, ENSSSCG00000036475, ENSSSCG00000038622, ENSSSCG00000039318, ENSSSCG00000004433, ENSSSCG00000014035, ENSSSCG00000010310	0.0857944
ssc00564	Glycerophospholipid metabolism	28	28/1754	97/8884	0.0332882	ENSSSCG00000023191, ENSSSCG00000030123, ENSSSCG00000007043, ENSSSCG00000010032, ENSSSCG00000010175, ENSSSCG00000016912, ENSSSCG00000030643, ENSSSCG00000030303, ENSSSCG00000010631, ENSSSCG00000026914, ENSSSCG00000003839, ENSSSCG00000015276, ENSSSCG00000002828, ENSSSCG00000038494, ENSSSCG00000012182, ENSSSCG00000009231, ENSSSCG00000001435, ENSSSCG00000040569, ENSSSCG00000009431, ENSSSCG00000040202,…	0.0857944
ssc05225	Hepatocellular carcinoma	43	43/1754	163/8884	0.03483	ENSSSCG00000030560, ENSSSCG00000012910, ENSSSCG00000016958, ENSSSCG00000010638, ENSSSCG00000030680, ENSSSCG00000013900, ENSSSCG00000053482, ENSSSCG00000014435, ENSSSCG00000015403, ENSSSCG00000035357, ENSSSCG00000010872, ENSSSCG00000033674, ENSSSCG00000016435, ENSSSCG00000023647, ENSSSCG00000017670, ENSSSCG00000004505, ENSSSCG00000001516, ENSSSCG00000002989, ENSSSCG00000016140, ENSSSCG00000004943,…	0.0888521
ssc04934	Cushing syndrome	40	40/1754	150/8884	0.0358807	ENSSSCG00000008578, ENSSSCG00000038903, ENSSSCG00000030484, ENSSSCG00000010638, ENSSSCG00000030680, ENSSSCG00000015407, ENSSSCG00000025273, ENSSSCG00000034120, ENSSSCG00000034266, ENSSSCG00000015288, ENSSSCG00000023647, ENSSSCG00000016140, ENSSSCG00000004943, ENSSSCG00000023204, ENSSSCG00000000082, ENSSSCG00000007950, ENSSSCG00000031563, ENSSSCG00000000182, ENSSSCG00000028178, ENSSSCG00000000183,…	0.0906078
ssc05100	Bacterial invasion of epithelial cells	23	23/1754	77/8884	0.0391336	ENSSSCG00000008358, ENSSSCG00000007334, ENSSSCG00000008986, ENSSSCG00000030197, ENSSSCG00000010313, ENSSSCG00000003395, ENSSSCG00000022080, ENSSSCG00000016958, ENSSSCG00000012619, ENSSSCG00000013900, ENSSSCG00000016426, ENSSSCG00000039656, ENSSSCG00000039841, ENSSSCG00000038989, ENSSSCG00000015115, ENSSSCG00000003909, ENSSSCG00000036480, ENSSSCG00000014285, ENSSSCG00000016370, ENSSSCG00000038397,…	0.097834
ssc05410	Hypertrophic cardiomyopathy	26	26/1754	90/8884	0.0403594	ENSSSCG00000004570, ENSSSCG00000058577, ENSSSCG00000017306, ENSSSCG00000015402, ENSSSCG00000039710, ENSSSCG00000034386, ENSSSCG00000029073, ENSSSCG00000011245, ENSSSCG00000015375, ENSSSCG00000004803, ENSSSCG00000005316, ENSSSCG00000026537, ENSSSCG00000006687, ENSSSCG00000036418, ENSSSCG00000016009, ENSSSCG00000011412, ENSSSCG00000036237, ENSSSCG00000011455, ENSSSCG00000017510, ENSSSCG00000034357,…	0.0998994
ssc04720	Long-term potentiation	20	20/1754	65/8884	0.0425711	ENSSSCG00000004022, ENSSSCG00000032477, ENSSSCG00000032595, ENSSSCG00000009828, ENSSSCG00000013034, ENSSSCG00000037019, ENSSSCG00000033674, ENSSSCG00000010301, ENSSSCG00000014443, ENSSSCG00000022545, ENSSSCG00000016494, ENSSSCG00000022569, ENSSSCG00000012163, ENSSSCG00000024453, ENSSSCG00000004943, ENSSSCG00000004119, ENSSSCG00000031290, ENSSSCG00000003558, ENSSSCG00000000555, ENSSSCG00000009123	0.104341
ssc05414	Dilated cardiomyopathy	27	27/1754	95/8884	0.0439168	ENSSSCG00000008578, ENSSSCG00000004570, ENSSSCG00000058577, ENSSSCG00000017306, ENSSSCG00000015402, ENSSSCG00000039710, ENSSSCG00000034386, ENSSSCG00000029073, ENSSSCG00000011245, ENSSSCG00000015375, ENSSSCG00000004803, ENSSSCG00000005316, ENSSSCG00000026537, ENSSSCG00000006687, ENSSSCG00000007950, ENSSSCG00000036418, ENSSSCG00000016009, ENSSSCG00000011412, ENSSSCG00000036237, ENSSSCG00000011455,…	0.106594
ssc00601	Glycosphingolipid biosynthesis - lacto and neolacto series	11	11/1754	29/8884	0.0451429	ENSSSCG00000038580, ENSSSCG00000010800, ENSSSCG00000015232, ENSSSCG00000024393, ENSSSCG00000034351, ENSSSCG00000026962, ENSSSCG00000031329, ENSSSCG00000013886, ENSSSCG00000035454, ENSSSCG00000008374, ENSSSCG00000003234	0.108517
ssc04260	Cardiac muscle contraction	25	25/1754	87/8884	0.0472853	ENSSSCG00000004570, ENSSSCG00000006296, ENSSSCG00000015402, ENSSSCG00000039710, ENSSSCG00000034386, ENSSSCG00000029073, ENSSSCG00000032129, ENSSSCG00000012698, ENSSSCG00000002907, ENSSSCG00000060790, ENSSSCG00000004803, ENSSSCG00000005316, ENSSSCG00000026537, ENSSSCG00000006740, ENSSSCG00000036418, ENSSSCG00000012606, ENSSSCG00000011676, ENSSSCG00000011412, ENSSSCG00000011455, ENSSSCG00000017510,…	0.112584
ssc04664	Fc epsilon RI signaling pathway	20	20/1754	66/8884	0.049113	ENSSSCG00000007356, ENSSSCG00000032477, ENSSSCG00000009228, ENSSSCG00000003395, ENSSSCG00000016958, ENSSSCG00000034506, ENSSSCG00000013900, ENSSSCG00000006250, ENSSSCG00000010872, ENSSSCG00000018016, ENSSSCG00000003909, ENSSSCG00000017006, ENSSSCG00000010380, ENSSSCG00000033171, ENSSSCG00000002989, ENSSSCG00000024453, ENSSSCG00000004943, ENSSSCG00000002688, ENSSSCG00000005743, ENSSSCG00000006357	0.11475
ssc05221	Acute myeloid leukemia	20	20/1754	66/8884	0.049113	ENSSSCG00000035537, ENSSSCG00000032477, ENSSSCG00000012910, ENSSSCG00000003395, ENSSSCG00000016958, ENSSSCG00000010638, ENSSSCG00000030680, ENSSSCG00000013900, ENSSSCG00000010872, ENSSSCG00000037900, ENSSSCG00000017403, ENSSSCG00000003909, ENSSSCG00000016494, ENSSSCG00000001539, ENSSSCG00000017475, ENSSSCG00000017670, ENSSSCG00000002989, ENSSSCG00000024453, ENSSSCG00000004943, ENSSSCG00000001573	0.11475
ssc04630	JAK-STAT signaling pathway	43	43/1754	167/8884	0.0496984	ENSSSCG00000032860, ENSSSCG00000008437, ENSSSCG00000038848, ENSSSCG00000016958, ENSSSCG00000013900, ENSSSCG00000032284, ENSSSCG00000016915, ENSSSCG00000039314, ENSSSCG00000013766, ENSSSCG00000035357, ENSSSCG00000010872, ENSSSCG00000017403, ENSSSCG00000030289, ENSSSCG00000016830, ENSSSCG00000033115, ENSSSCG00000009051, ENSSSCG00000002989, ENSSSCG00000007816, ENSSSCG00000024453, ENSSSCG00000025188,…	0.115042

## Sheet: Top two  GO
ID	Description	Count	GeneRatio	BgRatio	PValue	Genes
GO:0001822	kidney development	9	9/513	66/15159	0.00164726	ENSSSCG00000015581, ENSSSCG00000027361, ENSSSCG00000011723, ENSSSCG00000009978, ENSSSCG00000006197, ENSSSCG00000035859, ENSSSCG00000016943, ENSSSCG00000004369, ENSSSCG00000011695
GO:0010763	positive regulation of fibroblast migration	4	4/513	9/15159	0.00276327	ENSSSCG00000004789, ENSSSCG00000006338, ENSSSCG00000008444, ENSSSCG00000034468
GO:0048661	positive regulation of smooth muscle cell proliferation	5	5/513	19/15159	0.00332803	ENSSSCG00000016057, ENSSSCG00000006197, ENSSSCG00000004789, ENSSSCG00000035598, ENSSSCG00000022741
GO:0051895	negative regulation of focal adhesion assembly	4	4/513	10/15159	0.00384911	ENSSSCG00000009944, ENSSSCG00000029313, ENSSSCG00000003485, ENSSSCG00000031489
GO:1900025	negative regulation of substrate adhesion-dependent cell spreading	4	4/513	12/15159	0.00671011	ENSSSCG00000009944, ENSSSCG00000036322, ENSSSCG00000029313, ENSSSCG00000003485
GO:0090051	negative regulation of cell migration involved in sprouting angiogenesis	4	4/513	12/15159	0.00671011	ENSSSCG00000039393, ENSSSCG00000004789, ENSSSCG00000029313, ENSSSCG00000015357
GO:0006672	ceramide metabolic process	4	4/513	13/15159	0.00850681	ENSSSCG00000014081, ENSSSCG00000016912, ENSSSCG00000032723, ENSSSCG00000034213
GO:0046330	positive regulation of JNK cascade	8	8/513	70/15159	0.00920417	ENSSSCG00000038073, ENSSSCG00000004791, ENSSSCG00000035859, ENSSSCG00000001009, ENSSSCG00000032658, ENSSSCG00000060860, ENSSSCG00000031489, ENSSSCG00000014410
GO:0040037	negative regulation of fibroblast growth factor receptor signaling pathway	4	4/513	14/15159	0.0105588	ENSSSCG00000006197, ENSSSCG00000035859, ENSSSCG00000004789, ENSSSCG00000036322
GO:0007205	protein kinase C-activating G-protein coupled receptor signaling pathway	4	4/513	16/15159	0.0154521	ENSSSCG00000013259, ENSSSCG00000017615, ENSSSCG00000035598, ENSSSCG00000015355
GO:0006654	phosphatidic acid biosynthetic process	4	4/513	16/15159	0.0154521	ENSSSCG00000027266, ENSSSCG00000013259, ENSSSCG00000017615, ENSSSCG00000011750
GO:0046785	microtubule polymerization	3	3/513	6/15159	0.0156037	ENSSSCG00000007253, ENSSSCG00000035432, ENSSSCG00000032698
GO:0007507	heart development	10	10/513	116/15159	0.0167437	ENSSSCG00000017819, ENSSSCG00000004241, ENSSSCG00000009978, ENSSSCG00000013316, ENSSSCG00000016174, ENSSSCG00000017251, ENSSSCG00000015504, ENSSSCG00000014232, ENSSSCG00000036115, ENSSSCG00000035598
GO:0051897	positive regulation of protein kinase B signaling	8	8/513	79/15159	0.0172117	ENSSSCG00000005122, ENSSSCG00000007541, ENSSSCG00000010638, ENSSSCG00000024351, ENSSSCG00000004789, ENSSSCG00000060860, ENSSSCG00000029313, ENSSSCG00000034468
GO:0050679	positive regulation of epithelial cell proliferation	6	6/513	45/15159	0.0173218	ENSSSCG00000024954, ENSSSCG00000038073, ENSSSCG00000011261, ENSSSCG00000010638, ENSSSCG00000017251, ENSSSCG00000025822
GO:0043507	positive regulation of JUN kinase activity	5	5/513	30/15159	0.0175727	ENSSSCG00000011436, ENSSSCG00000035859, ENSSSCG00000033175, ENSSSCG00000060860, ENSSSCG00000035598
GO:0032729	positive regulation of interferon-gamma production	7	7/513	62/15159	0.0179467	ENSSSCG00000016077, ENSSSCG00000003805, ENSSSCG00000011436, ENSSSCG00000004791, ENSSSCG00000035859, ENSSSCG00000024311, ENSSSCG00000060860
GO:0032024	positive regulation of insulin secretion	4	4/513	18/15159	0.0214219	ENSSSCG00000009755, ENSSSCG00000010638, ENSSSCG00000008444, ENSSSCG00000007336
GO:0051216	cartilage development	5	5/513	33/15159	0.0242483	ENSSSCG00000006197, ENSSSCG00000017251, ENSSSCG00000015985, ENSSSCG00000013297, ENSSSCG00000035598
GO:0034260	negative regulation of GTPase activity	4	4/513	19/15159	0.0248145	ENSSSCG00000009408, ENSSSCG00000012591, ENSSSCG00000000784, ENSSSCG00000003485
GO:0010595	positive regulation of endothelial cell migration	5	5/513	34/15159	0.02677	ENSSSCG00000005122, ENSSSCG00000024954, ENSSSCG00000035859, ENSSSCG00000033175, ENSSSCG00000029313
GO:0016525	negative regulation of angiogenesis	7	7/513	68/15159	0.02703	ENSSSCG00000005122, ENSSSCG00000016057, ENSSSCG00000039393, ENSSSCG00000006197, ENSSSCG00000012591, ENSSSCG00000004789, ENSSSCG00000024311
GO:0000002	mitochondrial genome maintenance	3	3/513	8/15159	0.0278511	ENSSSCG00000011822, ENSSSCG00000038006, ENSSSCG00000036855
GO:0070373	negative regulation of ERK1 and ERK2 cascade	6	6/513	51/15159	0.0282869	ENSSSCG00000011436, ENSSSCG00000039393, ENSSSCG00000021738, ENSSSCG00000031866, ENSSSCG00000036322, ENSSSCG00000029313
GO:0043552	positive regulation of phosphatidylinositol 3-kinase activity	4	4/513	20/15159	0.0284787	ENSSSCG00000005122, ENSSSCG00000038073, ENSSSCG00000022741, ENSSSCG00000003520
GO:0048870	cell motility	4	4/513	21/15159	0.0324133	ENSSSCG00000002633, ENSSSCG00000015235, ENSSSCG00000008664, ENSSSCG00000011750
GO:0032760	positive regulation of tumor necrosis factor production	7	7/513	71/15159	0.0325402	ENSSSCG00000011436, ENSSSCG00000038073, ENSSSCG00000004791, ENSSSCG00000035859, ENSSSCG00000001009, ENSSSCG00000004789, ENSSSCG00000024311
GO:0030001	metal ion transport	3	3/513	9/15159	0.0350191	ENSSSCG00000036418, ENSSSCG00000009480, ENSSSCG00000029567
GO:0034613	cellular protein localization	6	6/513	55/15159	0.0375915	ENSSSCG00000004241, ENSSSCG00000016370, ENSSSCG00000012591, ENSSSCG00000035859, ENSSSCG00000002633, ENSSSCG00000003520
GO:0007229	integrin-mediated signaling pathway	8	8/513	94/15159	0.0397377	ENSSSCG00000016174, ENSSSCG00000010746, ENSSSCG00000016943, ENSSSCG00000016009, ENSSSCG00000029313, ENSSSCG00000003485, ENSSSCG00000011102, ENSSSCG00000003520
GO:0016477	cell migration	12	12/513	179/15159	0.0407117	ENSSSCG00000007477, ENSSSCG00000023956, ENSSSCG00000009944, ENSSSCG00000007253, ENSSSCG00000024351, ENSSSCG00000004209, ENSSSCG00000016019, ENSSSCG00000004789, ENSSSCG00000058042, ENSSSCG00000001100, ENSSSCG00000003520, ENSSSCG00000004542
GO:0051496	positive regulation of stress fiber assembly	5	5/513	39/15159	0.0416657	ENSSSCG00000029313, ENSSSCG00000011102, ENSSSCG00000001100, ENSSSCG00000034468, ENSSSCG00000003520
GO:0046834	lipid phosphorylation	3	3/513	10/15159	0.0428116	ENSSSCG00000013259, ENSSSCG00000017615, ENSSSCG00000015355
GO:0046486	glycerolipid metabolic process	3	3/513	10/15159	0.0428116	ENSSSCG00000013259, ENSSSCG00000017615, ENSSSCG00000015355
GO:1901838	positive regulation of transcription of nuclear large rRNA transcript from RNA polymerase I promoter	3	3/513	10/15159	0.0428116	ENSSSCG00000016275, ENSSSCG00000013629, ENSSSCG00000000161
GO:0060326	cell chemotaxis	6	6/513	58/15159	0.0456662	ENSSSCG00000009704, ENSSSCG00000024311, ENSSSCG00000014232, ENSSSCG00000022741, ENSSSCG00000011695
GO:0046854	phosphatidylinositol phosphorylation	5	5/513	41/15159	0.0487016	ENSSSCG00000010822, ENSSSCG00000007322, ENSSSCG00000015386, ENSSSCG00000002436, ENSSSCG00000040922
GO:0005794	Golgi apparatus	44	44/558	713/18441	1.37541e-05	ENSSSCG00000004791, ENSSSCG00000006197, ENSSSCG00000008518, ENSSSCG00000005040, ENSSSCG00000037213, ENSSSCG00000017605, ENSSSCG00000015701, ENSSSCG00000015328, ENSSSCG00000039318, ENSSSCG00000035730, ENSSSCG00000010277, ENSSSCG00000038073, ENSSSCG00000014081, ENSSSCG00000011195, ENSSSCG00000038156, ENSSSCG00000000784, ENSSSCG00000017072, ENSSSCG00000022671, ENSSSCG00000006346, ENSSSCG00000022159,…
GO:0098794	postsynapse	11	11/558	64/18441	2.03616e-05	ENSSSCG00000028420, ENSSSCG00000036418, ENSSSCG00000006066, ENSSSCG00000013119, ENSSSCG00000035859, ENSSSCG00000028922, ENSSSCG00000000784, ENSSSCG00000008809, ENSSSCG00000036115, ENSSSCG00000029567, ENSSSCG00000017787
GO:0005829	cytosol	116	116/558	2687/18441	4.92906e-05	ENSSSCG00000009942, ENSSSCG00000034348, ENSSSCG00000015307, ENSSSCG00000031593, ENSSSCG00000004490, ENSSSCG00000037213, ENSSSCG00000033373, ENSSSCG00000035432, ENSSSCG00000011102, ENSSSCG00000016512, ENSSSCG00000034468, ENSSSCG00000031518, ENSSSCG00000026718, ENSSSCG00000023727, ENSSSCG00000001895, ENSSSCG00000005614, ENSSSCG00000003673, ENSSSCG00000007477, ENSSSCG00000013257, ENSSSCG00000012287,…
GO:0005783	endoplasmic reticulum	35	35/558	638/18441	0.00103162	ENSSSCG00000006197, ENSSSCG00000005040, ENSSSCG00000016618, ENSSSCG00000037213, ENSSSCG00000015843, ENSSSCG00000053786, ENSSSCG00000035730, ENSSSCG00000016017, ENSSSCG00000012234, ENSSSCG00000016243, ENSSSCG00000014081, ENSSSCG00000038156, ENSSSCG00000031518, ENSSSCG00000008188, ENSSSCG00000006644, ENSSSCG00000008444, ENSSSCG00000004364, ENSSSCG00000011436, ENSSSCG00000012426, ENSSSCG00000004241,…
GO:0098978	glutamatergic synapse	17	17/558	221/18441	0.00115146	ENSSSCG00000004990, ENSSSCG00000037706, ENSSSCG00000009713, ENSSSCG00000028420, ENSSSCG00000006066, ENSSSCG00000013119, ENSSSCG00000035859, ENSSSCG00000006062, ENSSSCG00000017638, ENSSSCG00000017615, ENSSSCG00000036115, ENSSSCG00000015355, ENSSSCG00000011102, ENSSSCG00000000784, ENSSSCG00000004038, ENSSSCG00000006875, ENSSSCG00000009446
GO:0031901	early endosome membrane	9	9/558	76/18441	0.00204738	ENSSSCG00000009713, ENSSSCG00000036828, ENSSSCG00000000458, ENSSSCG00000002921, ENSSSCG00000022790, ENSSSCG00000040977, ENSSSCG00000015135, ENSSSCG00000003485, ENSSSCG00000012400
GO:0005654	nucleoplasm	85	85/558	2055/18441	0.00242098	ENSSSCG00000011822, ENSSSCG00000005343, ENSSSCG00000006353, ENSSSCG00000030660, ENSSSCG00000015307, ENSSSCG00000009704, ENSSSCG00000037653, ENSSSCG00000033373, ENSSSCG00000035432, ENSSSCG00000015988, ENSSSCG00000015504, ENSSSCG00000034146, ENSSSCG00000030225, ENSSSCG00000030467, ENSSSCG00000014410, ENSSSCG00000017251, ENSSSCG00000005614, ENSSSCG00000009111, ENSSSCG00000032092, ENSSSCG00000004123,…
GO:0005856	cytoskeleton	20	20/558	306/18441	0.00252265	ENSSSCG00000012119, ENSSSCG00000016605, ENSSSCG00000011056, ENSSSCG00000015743, ENSSSCG00000015328, ENSSSCG00000015582, ENSSSCG00000038073, ENSSSCG00000000798, ENSSSCG00000004628, ENSSSCG00000028905, ENSSSCG00000013061, ENSSSCG00000003821, ENSSSCG00000000530, ENSSSCG00000003654, ENSSSCG00000025564, ENSSSCG00000002633, ENSSSCG00000026108, ENSSSCG00000007314, ENSSSCG00000004123, ENSSSCG00000008444
GO:0045121	membrane raft	12	12/558	136/18441	0.00281013	ENSSSCG00000005122, ENSSSCG00000011723, ENSSSCG00000004241, ENSSSCG00000006197, ENSSSCG00000002921, ENSSSCG00000037653, ENSSSCG00000000784, ENSSSCG00000016912, ENSSSCG00000060860, ENSSSCG00000017797, ENSSSCG00000012049, ENSSSCG00000015115
GO:0016020	membrane	41	41/558	853/18441	0.00402659	ENSSSCG00000034348, ENSSSCG00000011822, ENSSSCG00000011766, ENSSSCG00000007541, ENSSSCG00000009924, ENSSSCG00000016912, ENSSSCG00000036322, ENSSSCG00000011102, ENSSSCG00000034468, ENSSSCG00000014081, ENSSSCG00000038013, ENSSSCG00000038990, ENSSSCG00000026718, ENSSSCG00000028536, ENSSSCG00000003654, ENSSSCG00000027443, ENSSSCG00000029567, ENSSSCG00000062876, ENSSSCG00000032595, ENSSSCG00000003790,…
GO:0030176	integral component of endoplasmic reticulum membrane	9	9/558	87/18441	0.00475988	ENSSSCG00000032266, ENSSSCG00000016243, ENSSSCG00000010319, ENSSSCG00000024692, ENSSSCG00000004935, ENSSSCG00000005060, ENSSSCG00000032723, ENSSSCG00000001033, ENSSSCG00000006346
GO:0005802	trans-Golgi network	11	11/558	143/18441	0.011608	ENSSSCG00000034348, ENSSSCG00000011723, ENSSSCG00000008803, ENSSSCG00000000531, ENSSSCG00000000784, ENSSSCG00000009035, ENSSSCG00000015497, ENSSSCG00000033013, ENSSSCG00000015135, ENSSSCG00000017733, ENSSSCG00000013552
GO:0000139	Golgi membrane	15	15/558	241/18441	0.0151104	ENSSSCG00000006871, ENSSSCG00000004364, ENSSSCG00000035648, ENSSSCG00000037213, ENSSSCG00000015701, ENSSSCG00000015135, ENSSSCG00000020964, ENSSSCG00000011195, ENSSSCG00000009480, ENSSSCG00000017072, ENSSSCG00000023351, ENSSSCG00000001973, ENSSSCG00000022671, ENSSSCG00000009035, ENSSSCG00000028974
GO:0030424	axon	13	13/558	195/18441	0.0156318	ENSSSCG00000011723, ENSSSCG00000006342, ENSSSCG00000036418, ENSSSCG00000009649, ENSSSCG00000031590, ENSSSCG00000037653, ENSSSCG00000011102, ENSSSCG00000037452, ENSSSCG00000028922, ENSSSCG00000000784, ENSSSCG00000029567, ENSSSCG00000023776, ENSSSCG00000004684
GO:0032839	dendrite cytoplasm	4	4/558	18/18441	0.0159498	ENSSSCG00000010877, ENSSSCG00000006342, ENSSSCG00000035690, ENSSSCG00000000784
GO:0030173	integral component of Golgi membrane	6	6/558	50/18441	0.0171086	ENSSSCG00000006871, ENSSSCG00000025010, ENSSSCG00000010319, ENSSSCG00000032723, ENSSSCG00000034213, ENSSSCG00000001033
GO:0005604	basement membrane	7	7/558	71/18441	0.0202208	ENSSSCG00000016174, ENSSSCG00000015556, ENSSSCG00000012253, ENSSSCG00000011928, ENSSSCG00000031866, ENSSSCG00000001484, ENSSSCG00000040554
GO:0090575	RNA polymerase II transcription factor complex	6	6/558	53/18441	0.0215396	ENSSSCG00000016011, ENSSSCG00000010877, ENSSSCG00000006145, ENSSSCG00000035690, ENSSSCG00000014577, ENSSSCG00000004600
GO:0005737	cytoplasm	120	120/558	3330/18441	0.024424	ENSSSCG00000009942, ENSSSCG00000009425, ENSSSCG00000007124, ENSSSCG00000009704, ENSSSCG00000015307, ENSSSCG00000031593, ENSSSCG00000053029, ENSSSCG00000034468, ENSSSCG00000031598, ENSSSCG00000038031, ENSSSCG00000016002, ENSSSCG00000004369, ENSSSCG00000058042, ENSSSCG00000003673, ENSSSCG00000004123, ENSSSCG00000005455, ENSSSCG00000004241, ENSSSCG00000003790, ENSSSCG00000027266, ENSSSCG00000015314,…
GO:0048471	perinuclear region of cytoplasm	20	20/558	389/18441	0.0283495	ENSSSCG00000009766, ENSSSCG00000028420, ENSSSCG00000003790, ENSSSCG00000023371, ENSSSCG00000009704, ENSSSCG00000009924, ENSSSCG00000007381, ENSSSCG00000010465, ENSSSCG00000016983, ENSSSCG00000034137, ENSSSCG00000032698, ENSSSCG00000003805, ENSSSCG00000016057, ENSSSCG00000000798, ENSSSCG00000014081, ENSSSCG00000009480, ENSSSCG00000000531, ENSSSCG00000029313, ENSSSCG00000032080, ENSSSCG00000008444
GO:0005793	endoplasmic reticulum-Golgi intermediate compartment	6	6/558	57/18441	0.0285201	ENSSSCG00000020964, ENSSSCG00000038156, ENSSSCG00000021738, ENSSSCG00000016174, ENSSSCG00000005040, ENSSSCG00000008188
GO:0098685	Schaffer collateral - CA1 synapse	6	6/558	60/18441	0.0345963	ENSSSCG00000009649, ENSSSCG00000013119, ENSSSCG00000012253, ENSSSCG00000036115, ENSSSCG00000004038, ENSSSCG00000015355
GO:0005911	cell-cell junction	9	9/558	125/18441	0.0359131	ENSSSCG00000005122, ENSSSCG00000004241, ENSSSCG00000032595, ENSSSCG00000000798, ENSSSCG00000013119, ENSSSCG00000004209, ENSSSCG00000036501, ENSSSCG00000020694, ENSSSCG00000003520
GO:0030139	endocytic vesicle	5	5/558	44/18441	0.0431834	ENSSSCG00000023371, ENSSSCG00000012591, ENSSSCG00000033383, ENSSSCG00000037653, ENSSSCG00000011750
GO:0004725	protein tyrosine phosphatase activity	10	10/500	101/16148	0.00403557	ENSSSCG00000034139, ENSSSCG00000004121, ENSSSCG00000015582, ENSSSCG00000033833, ENSSSCG00000021738, ENSSSCG00000004209, ENSSSCG00000038990, ENSSSCG00000011485, ENSSSCG00000015743, ENSSSCG00000004311
GO:0019904	protein domain specific binding	12	12/500	140/16148	0.0041483	ENSSSCG00000015097, ENSSSCG00000007454, ENSSSCG00000023371, ENSSSCG00000009704, ENSSSCG00000035859, ENSSSCG00000006062, ENSSSCG00000007381, ENSSSCG00000009010, ENSSSCG00000015504, ENSSSCG00000030225, ENSSSCG00000036115, ENSSSCG00000003485
GO:0019902	phosphatase binding	6	6/500	36/16148	0.00471941	ENSSSCG00000007477, ENSSSCG00000039393, ENSSSCG00000004505, ENSSSCG00000003673, ENSSSCG00000036115, ENSSSCG00000002275
GO:0045295	gamma-catenin binding	4	4/500	12/16148	0.00523949	ENSSSCG00000010638, ENSSSCG00000004209, ENSSSCG00000038990, ENSSSCG00000020694
GO:0061630	ubiquitin protein ligase activity	15	15/500	239/16148	0.0168833	ENSSSCG00000004121, ENSSSCG00000005343, ENSSSCG00000034427, ENSSSCG00000004120, ENSSSCG00000006066, ENSSSCG00000015314, ENSSSCG00000014410, ENSSSCG00000037116, ENSSSCG00000015115, ENSSSCG00000004919, ENSSSCG00000017043, ENSSSCG00000023727, ENSSSCG00000001641, ENSSSCG00000004832, ENSSSCG00000003520
GO:0008017	microtubule binding	14	14/500	222/16148	0.0208916	ENSSSCG00000011822, ENSSSCG00000004087, ENSSSCG00000007253, ENSSSCG00000035432, ENSSSCG00000016974, ENSSSCG00000015581, ENSSSCG00000014283, ENSSSCG00000004705, ENSSSCG00000002921, ENSSSCG00000013061, ENSSSCG00000025564, ENSSSCG00000002633, ENSSSCG00000003485, ENSSSCG00000023776
GO:0036002	pre-mRNA binding	3	3/500	8/16148	0.0235831	ENSSSCG00000010877, ENSSSCG00000032092, ENSSSCG00000030225
GO:0008013	beta-catenin binding	7	7/500	72/16148	0.0237127	ENSSSCG00000016780, ENSSSCG00000004241, ENSSSCG00000010638, ENSSSCG00000004209, ENSSSCG00000038990, ENSSSCG00000017251, ENSSSCG00000004576
GO:0035091	phosphatidylinositol binding	8	8/500	94/16148	0.0263471	ENSSSCG00000036828, ENSSSCG00000037232, ENSSSCG00000024761, ENSSSCG00000022790, ENSSSCG00000040977, ENSSSCG00000016406, ENSSSCG00000012400, ENSSSCG00000011750
GO:0005509	calcium ion binding	29	29/500	632/16148	0.0364191	ENSSSCG00000004791, ENSSSCG00000008119, ENSSSCG00000006197, ENSSSCG00000023371, ENSSSCG00000031590, ENSSSCG00000036125, ENSSSCG00000032723, ENSSSCG00000014377, ENSSSCG00000015298, ENSSSCG00000026718, ENSSSCG00000025629, ENSSSCG00000004789, ENSSSCG00000003654, ENSSSCG00000008583, ENSSSCG00000020694, ENSSSCG00000005455, ENSSSCG00000055651, ENSSSCG00000025286, ENSSSCG00000016406, ENSSSCG00000013034,…
GO:0008201	heparin binding	9	9/500	123/16148	0.037022	ENSSSCG00000024954, ENSSSCG00000016174, ENSSSCG00000015271, ENSSSCG00000004789, ENSSSCG00000011928, ENSSSCG00000025822, ENSSSCG00000039813, ENSSSCG00000010466, ENSSSCG00000011102
GO:0015631	tubulin binding	5	5/500	41/16148	0.0370697	ENSSSCG00000004241, ENSSSCG00000000784, ENSSSCG00000015504, ENSSSCG00000032698, ENSSSCG00000007236
GO:0003779	actin binding	14	14/500	242/16148	0.0383031	ENSSSCG00000026294, ENSSSCG00000010877, ENSSSCG00000037803, ENSSSCG00000028113, ENSSSCG00000016974, ENSSSCG00000038073, ENSSSCG00000004705, ENSSSCG00000000798, ENSSSCG00000003654, ENSSSCG00000000784, ENSSSCG00000009111, ENSSSCG00000006887, ENSSSCG00000007314, ENSSSCG00000004123
GO:0003785	actin monomer binding	4	4/500	25/16148	0.0407524	ENSSSCG00000012119, ENSSSCG00000000798, ENSSSCG00000016605, ENSSSCG00000008444
GO:0004143	diacylglycerol kinase activity	3	3/500	11/16148	0.0435802	ENSSSCG00000013259, ENSSSCG00000017615, ENSSSCG00000015355
GO:0005164	tumor necrosis factor receptor binding	4	4/500	28/16148	0.0542676	ENSSSCG00000016057, ENSSSCG00000023727, ENSSSCG00000032658, ENSSSCG00000060860
GO:0003700	transcription factor activity, sequence-specific DNA binding	18	18/500	364/16148	0.0606073	ENSSSCG00000007477, ENSSSCG00000006353, ENSSSCG00000011743, ENSSSCG00000010638, ENSSSCG00000013316, ENSSSCG00000031616, ENSSSCG00000014577, ENSSSCG00000015235, ENSSSCG00000034027, ENSSSCG00000015357, ENSSSCG00000016164, ENSSSCG00000016057, ENSSSCG00000017251, ENSSSCG00000004369, ENSSSCG00000002930, ENSSSCG00000001561, ENSSSCG00000032080, ENSSSCG00000006346
GO:0005524	ATP binding	53	53/500	1356/16148	0.0608366	ENSSSCG00000002470, ENSSSCG00000030660, ENSSSCG00000015307, ENSSSCG00000023371, ENSSSCG00000017014, ENSSSCG00000009077, ENSSSCG00000032092, ENSSSCG00000007236, ENSSSCG00000009755, ENSSSCG00000006342, ENSSSCG00000004120, ENSSSCG00000009956, ENSSSCG00000031141, ENSSSCG00000024351, ENSSSCG00000013259, ENSSSCG00000017615, ENSSSCG00000016564, ENSSSCG00000015355, ENSSSCG00000035028, ENSSSCG00000000798,…
GO:0016671	oxidoreductase activity, acting on a sulfur group of donors, disulfide as acceptor	2	2/500	2/16148	0.0608503	ENSSSCG00000013901, ENSSSCG00000016017
GO:0015218	pyrimidine nucleotide transmembrane transporter activity	2	2/500	2/16148	0.0608503	ENSSSCG00000038006, ENSSSCG00000036855
GO:0004674	protein serine/threonine kinase activity	15	15/500	288/16148	0.06436	ENSSSCG00000030362, ENSSSCG00000006342, ENSSSCG00000030660, ENSSSCG00000015307, ENSSSCG00000013312, ENSSSCG00000012253, ENSSSCG00000012181, ENSSSCG00000002804, ENSSSCG00000028905, ENSSSCG00000001009, ENSSSCG00000010081, ENSSSCG00000000784, ENSSSCG00000008444, ENSSSCG00000001563
GO:0004842	ubiquitin-protein transferase activity	9	9/500	139/16148	0.0667524	ENSSSCG00000004561, ENSSSCG00000004919, ENSSSCG00000004364, ENSSSCG00000004120, ENSSSCG00000006066, ENSSSCG00000015314, ENSSSCG00000015497, ENSSSCG00000009885, ENSSSCG00000015115
GO:0017154	semaphorin receptor activity	3	3/500	14/16148	0.0678686	ENSSSCG00000024351, ENSSSCG00000011102, ENSSSCG00000000907
GO:0019901	protein kinase binding	17	17/500	346/16148	0.0720872	ENSSSCG00000034348, ENSSSCG00000009978, ENSSSCG00000010638, ENSSSCG00000007253, ENSSSCG00000006062, ENSSSCG00000032658, ENSSSCG00000011102, ENSSSCG00000038073, ENSSSCG00000039393, ENSSSCG00000004209, ENSSSCG00000000531, ENSSSCG00000029313, ENSSSCG00000003673, ENSSSCG00000003485, ENSSSCG00000004123, ENSSSCG00000003520, ENSSSCG00000022741
GO:0044325	ion channel binding	7	7/500	95/16148	0.0738521	ENSSSCG00000004919, ENSSSCG00000003805, ENSSSCG00000006062, ENSSSCG00000000784, ENSSSCG00000037179, ENSSSCG00000012049, ENSSSCG00000000571
GO:0005178	integrin binding	7	7/500	97/16148	0.0798818	ENSSSCG00000024954, ENSSSCG00000021738, ENSSSCG00000016174, ENSSSCG00000004789, ENSSSCG00000029313, ENSSSCG00000010146, ENSSSCG00000004123
GO:0051087	chaperone binding	6	6/500	76/16148	0.0858946	ENSSSCG00000016077, ENSSSCG00000011700, ENSSSCG00000016174, ENSSSCG00000016017, ENSSSCG00000014432, ENSSSCG00000034468
GO:0017134	fibroblast growth factor binding	3	3/500	16/16148	0.0859801	ENSSSCG00000026297, ENSSSCG00000004789, ENSSSCG00000010466
GO:0003730	mRNA 3'-UTR binding	5	5/500	55/16148	0.089713	ENSSSCG00000010877, ENSSSCG00000028516, ENSSSCG00000032092, ENSSSCG00000001808, ENSSSCG00000023984
GO:1990460	leptin receptor binding	2	2/500	3/16148	0.0898751	ENSSSCG00000036828, ENSSSCG00000022790
GO:0071633	dihydroceramidase activity	2	2/500	3/16148	0.0898751	ENSSSCG00000032723, ENSSSCG00000034213
GO:0003951	NAD+ kinase activity	3	3/500	17/16148	0.0955185	ENSSSCG00000013259, ENSSSCG00000017615, ENSSSCG00000015355
GO:0031267	small GTPase binding	11	11/500	202/16148	0.0974197	ENSSSCG00000004364, ENSSSCG00000011766, ENSSSCG00000027293, ENSSSCG00000009944, ENSSSCG00000013726, ENSSSCG00000016019, ENSSSCG00000000531, ENSSSCG00000000784, ENSSSCG00000002633, ENSSSCG00000015135, ENSSSCG00000003485
GO:0002020	protease binding	6	6/500	79/16148	0.0974386	ENSSSCG00000015298, ENSSSCG00000016174, ENSSSCG00000031866, ENSSSCG00000060860, ENSSSCG00000038158, ENSSSCG00000029226

## Sheet: Top two KEGG
ID	Description	Count	GeneRatio	BgRatio	pvalue	Genes	FDR
ssc04014	Ras signaling pathway	19	19/258	237/8884	0.00017013	ENSSSCG00000007345, ENSSSCG00000036505, ENSSSCG00000005122, ENSSSCG00000032377, ENSSSCG00000007541, ENSSSCG00000032595, ENSSSCG00000004791, ENSSSCG00000024351, ENSSSCG00000037653, ENSSSCG00000009609, ENSSSCG00000015235, ENSSSCG00000011750, ENSSSCG00000000857, ENSSSCG00000024954, ENSSSCG00000010081, ENSSSCG00000023351, ENSSSCG00000027443, ENSSSCG00000003520, ENSSSCG00000022741	0.0472962
ssc04144	Endocytosis	18	18/258	241/8884	0.000609086	ENSSSCG00000028113, ENSSSCG00000009956, ENSSSCG00000023371, ENSSSCG00000036828, ENSSSCG00000037653, ENSSSCG00000014023, ENSSSCG00000012400, ENSSSCG00000017787, ENSSSCG00000011750, ENSSSCG00000035028, ENSSSCG00000031147, ENSSSCG00000015115, ENSSSCG00000003807, ENSSSCG00000004919, ENSSSCG00000022849, ENSSSCG00000004505, ENSSSCG00000022790, ENSSSCG00000003520	0.0606227
ssc04933	AGE-RAGE signaling pathway in diabetic complications	11	11/258	101/8884	0.000654202	ENSSSCG00000016057, ENSSSCG00000004505, ENSSSCG00000016174, ENSSSCG00000010081, ENSSSCG00000013034, ENSSSCG00000036246, ENSSSCG00000060860, ENSSSCG00000035598, ENSSSCG00000008444, ENSSSCG00000011695, ENSSSCG00000003520	0.0606227
ssc04072	Phospholipase D signaling pathway	13	13/258	149/8884	0.00125469	ENSSSCG00000007541, ENSSSCG00000033383, ENSSSCG00000013034, ENSSSCG00000016912, ENSSSCG00000013259, ENSSSCG00000017615, ENSSSCG00000015355, ENSSSCG00000011750, ENSSSCG00000011695, ENSSSCG00000010081, ENSSSCG00000023351, ENSSSCG00000027443, ENSSSCG00000022741	0.0872013
ssc05231	Choline metabolism in cancer	10	10/258	96/8884	0.00178109	ENSSSCG00000007541, ENSSSCG00000010081, ENSSSCG00000013259, ENSSSCG00000023351, ENSSSCG00000005425, ENSSSCG00000016912, ENSSSCG00000017615, ENSSSCG00000015355, ENSSSCG00000022741, ENSSSCG00000011750	0.0990285
ssc05205	Proteoglycans in cancer	15	15/258	206/8884	0.00257792	ENSSSCG00000035859, ENSSSCG00000024351, ENSSSCG00000031866, ENSSSCG00000013297, ENSSSCG00000015115, ENSSSCG00000000857, ENSSSCG00000004505, ENSSSCG00000016174, ENSSSCG00000011171, ENSSSCG00000010081, ENSSSCG00000004789, ENSSSCG00000027443, ENSSSCG00000032092, ENSSSCG00000060860, ENSSSCG00000003520	0.119444
ssc00564	Glycerophospholipid metabolism	9	9/258	97/8884	0.00691198	ENSSSCG00000039397, ENSSSCG00000002235, ENSSSCG00000013259, ENSSSCG00000023351, ENSSSCG00000016912, ENSSSCG00000017615, ENSSSCG00000015872, ENSSSCG00000015355, ENSSSCG00000011750	0.274504
ssc04010	MAPK signaling pathway	17	17/258	289/8884	0.00971434	ENSSSCG00000036505, ENSSSCG00000005122, ENSSSCG00000007541, ENSSSCG00000032595, ENSSSCG00000004791, ENSSSCG00000011743, ENSSSCG00000024351, ENSSSCG00000009609, ENSSSCG00000036115, ENSSSCG00000000857, ENSSSCG00000024954, ENSSSCG00000010081, ENSSSCG00000023351, ENSSSCG00000027443, ENSSSCG00000060860, ENSSSCG00000003520, ENSSSCG00000022741	0.306203
ssc05200	Pathways in cancer	26	26/258	527/8884	0.00991306	ENSSSCG00000036505, ENSSSCG00000007541, ENSSSCG00000004791, ENSSSCG00000011743, ENSSSCG00000010638, ENSSSCG00000035859, ENSSSCG00000009609, ENSSSCG00000035598, ENSSSCG00000024954, ENSSSCG00000004505, ENSSSCG00000010081, ENSSSCG00000024351, ENSSSCG00000015556, ENSSSCG00000013034, ENSSSCG00000032658, ENSSSCG00000015235, ENSSSCG00000011695, ENSSSCG00000011750, ENSSSCG00000015115, ENSSSCG00000000857,…	0.306203
ssc04151	PI3K-Akt signaling pathway	19	19/258	347/8884	0.0118046	ENSSSCG00000036505, ENSSSCG00000005122, ENSSSCG00000007541, ENSSSCG00000028420, ENSSSCG00000024351, ENSSSCG00000006062, ENSSSCG00000009609, ENSSSCG00000007381, ENSSSCG00000015556, ENSSSCG00000016009, ENSSSCG00000002739, ENSSSCG00000000857, ENSSSCG00000024954, ENSSSCG00000022849, ENSSSCG00000016174, ENSSSCG00000010081, ENSSSCG00000004789, ENSSSCG00000040554, ENSSSCG00000022741	0.328168
ssc05218	Melanoma	7	7/258	69/8884	0.0144785	ENSSSCG00000000857, ENSSSCG00000007541, ENSSSCG00000024954, ENSSSCG00000024351, ENSSSCG00000010081, ENSSSCG00000009609, ENSSSCG00000022741	0.346945
ssc04810	Regulation of actin cytoskeleton	14	14/258	228/8884	0.014976	ENSSSCG00000036505, ENSSSCG00000012119, ENSSSCG00000007541, ENSSSCG00000016019, ENSSSCG00000009609, ENSSSCG00000016009, ENSSSCG00000017787, ENSSSCG00000024954, ENSSSCG00000016174, ENSSSCG00000010081, ENSSSCG00000000145, ENSSSCG00000027443, ENSSSCG00000003520, ENSSSCG00000022741	0.346945
ssc05032	Morphine addiction	8	8/258	92/8884	0.0169857	ENSSSCG00000036505, ENSSSCG00000003805, ENSSSCG00000009956, ENSSSCG00000028922, ENSSSCG00000008809, ENSSSCG00000024249, ENSSSCG00000027558, ENSSSCG00000035028	0.363233
ssc04015	Rap1 signaling pathway	13	13/258	214/8884	0.0212897	ENSSSCG00000005122, ENSSSCG00000007541, ENSSSCG00000032595, ENSSSCG00000024351, ENSSSCG00000009609, ENSSSCG00000013034, ENSSSCG00000000857, ENSSSCG00000024954, ENSSSCG00000010081, ENSSSCG00000004789, ENSSSCG00000027443, ENSSSCG00000003520, ENSSSCG00000022741	0.422752
ssc04020	Calcium signaling pathway	14	14/258	244/8884	0.0246097	ENSSSCG00000007541, ENSSSCG00000036418, ENSSSCG00000005284, ENSSSCG00000024351, ENSSSCG00000033383, ENSSSCG00000009609, ENSSSCG00000013034, ENSSSCG00000036115, ENSSSCG00000011695, ENSSSCG00000024954, ENSSSCG00000037452, ENSSSCG00000003788, ENSSSCG00000029567, ENSSSCG00000022741	0.4561
ssc04510	Focal adhesion	12	12/258	200/8884	0.0305686	ENSSSCG00000000857, ENSSSCG00000007541, ENSSSCG00000032595, ENSSSCG00000024351, ENSSSCG00000016174, ENSSSCG00000010081, ENSSSCG00000015556, ENSSSCG00000004789, ENSSSCG00000016009, ENSSSCG00000040554, ENSSSCG00000022741, ENSSSCG00000003520	0.53113
ssc04062	Chemokine signaling pathway	11	11/258	182/8884	0.0384248	ENSSSCG00000036505, ENSSSCG00000016057, ENSSSCG00000032595, ENSSSCG00000009956, ENSSSCG00000010081, ENSSSCG00000024311, ENSSSCG00000013034, ENSSSCG00000058042, ENSSSCG00000003520, ENSSSCG00000035028	0.58364
ssc04270	Vascular smooth muscle contraction	9	9/258	137/8884	0.0450732	ENSSSCG00000020720, ENSSSCG00000010081, ENSSSCG00000033383, ENSSSCG00000000145, ENSSSCG00000013034, ENSSSCG00000023351, ENSSSCG00000035598, ENSSSCG00000008444, ENSSSCG00000011695	0.58364
ssc04724	Glutamatergic synapse	8	8/258	113/8884	0.0452611	ENSSSCG00000036505, ENSSSCG00000009956, ENSSSCG00000010081, ENSSSCG00000024685, ENSSSCG00000013034, ENSSSCG00000023351, ENSSSCG00000036115, ENSSSCG00000011750	0.58364
ssc00565	Ether lipid metabolism	5	5/258	47/8884	0.0462227	ENSSSCG00000030262, ENSSSCG00000002235, ENSSSCG00000023351, ENSSSCG00000016912, ENSSSCG00000011750	0.58364
ssc05211	Renal cell carcinoma	6	6/258	68/8884	0.0464664	ENSSSCG00000032595, ENSSSCG00000024351, ENSSSCG00000010081, ENSSSCG00000012287, ENSSSCG00000015235, ENSSSCG00000003520	0.58364
ssc04371	Apelin signaling pathway	9	9/258	138/8884	0.0467052	ENSSSCG00000036505, ENSSSCG00000036418, ENSSSCG00000004505, ENSSSCG00000010081, ENSSSCG00000013034, ENSSSCG00000027443, ENSSSCG00000029567, ENSSSCG00000008444, ENSSSCG00000011695	0.58364
