# Supplementary material for: Characteristics of microRNAs in Skeletal Muscle of Intrauterine Growth-Restricted Pigs
Source: Genes (Basel). 2023 Jun 28;14(7):1372. doi: 10.3390/genes14071372 (PMC10379088; doi:10.3390/genes14071372)
Supplement: Supplementary file 1 [file genes-14-01372-s001.zip › S/S5 RNA sample QC Report.xlsx]

## Sheet: Sheet1
Sample ID	OD260/280 Ratio	OD260/230 Ratio	Conc. (ng/μl)
NC1	2.02	1.96	1101.95
NC2	2.03	1.87	1038.95
NC3	2.02	1.91	947.96
IUGR1	1.96	1.91	546.39
IUGR2	1.92	1.96	398.24
IUGR3	1.95	2.08	524.77
